# Supplementary material for: IGF2BP3 promotes progression of gallbladder carcinoma by stabilizing KLK5 mRNA in N6-methyladenosine-dependent binding
Source: Front Oncol. 2022 Oct 13;12:1035871. doi: 10.3389/fonc.2022.1035871 (PMC9606626; doi:10.3389/fonc.2022.1035871)
Supplement: Supplementary file 2 [file DataSheet_2.xlsx]

## Sheet: Data Sheet 1 (3)
st_gene_id	gene_id	gene_symbol	fpkm_shIGF2BP3_r1	fpkm_shIGF2BP3_r2	fpkm_shIGF2BP3_r3	fpkm_shNC_r1	fpkm_shNC_r2	fpkm_shNC_r3	tpm_shIGF2BP3_r1	tpm_shIGF2BP3_r2	tpm_shIGF2BP3_r3	tpm_shNC_r1	tpm_shNC_r2	tpm_shNC_r3	read_count_shIGF2BP3_r1	read_count_shIGF2BP3_r2	read_count_shIGF2BP3_r3	read_count_shNC_r1	read_count_shNC_r2	read_count_shNC_r3	average_fpkm_shIGF2BP3	average_fpkm_shNC	average_tpm_shIGF2BP3	average_tpm_shNC	average_read_count_shIGF2BP3	average_read_count_shNC
G9606_25013	25920	NELFB	65.9	64.56	68.81	78.04	105.49	62.63	114.05	112.38	106.36	111.15	150.4	103.48	3253	3170	3430	3699	4850	3001	66.4233	82.0533	110.93	121.677	3284.33	3850
G9606_21789	285282	RABL3	6.99	7.54	5.97	5.9	5.14	6.66	12.1	13.13	9.23	8.4	7.33	11	568.57	605.79	483.53	447.53	382.78	516.13	6.83333	5.9	11.4867	8.91	552.63	448.813
G9606_14409	2841	GPR18	0.07	0.07	0.13	0.05	0.02	0.03	0.12	0.12	0.21	0.07	0.03	0.04	3.22	3.2	7.04	2.32	0.87	1.17	0.09	0.0333333	0.15	0.0466667	4.48667	1.45333
G9606_27623	22983	MAST1	3.76	4.32	4.01	3.02	3.68	3.6	6.51	7.52	6.19	4.3	5.24	5.95	358	409	385	276	326	333	4.03	3.43333	6.74	5.16333	384	311.667
G9606_8254	283149	BCL9L	31.36	33.33	23.9	13.42	12.28	19.88	54.27	58.01	36.94	19.12	17.52	32.85	4450.54	4712.57	3412.74	1815.87	1614.71	2736	29.53	15.1933	49.74	23.1633	4191.95	2055.53
G9606_21810	1017	CDK2	46.63	48.04	39.61	29.85	11.75	39.92	80.69	83.62	61.23	42.51	16.75	65.95	2000	2043	1707	1203	445	1650	44.76	27.1733	75.18	41.7367	1916.67	1099.33
G9606_7613	50856	CLEC4A	0.13	0.2	0.05	0.21	0.05	0.15	0.23	0.35	0.08	0.29	0.08	0.25	3	7	1	4	1	3	0.126667	0.136667	0.22	0.206667	3.66667	2.66667
G9606_14012	56944	OLFML3	0.5	0.54	0.26	2.75	2.52	2.97	0.87	0.94	0.41	3.92	3.59	4.9	17	18	9	89	79	97	0.433333	2.74667	0.74	4.13667	14.6667	88.3333
G9606_6649	10411	RAPGEF3	1.84	1.53	1.71	2.05	2.84	2.36	3.19	2.66	2.65	2.93	4.05	3.9	125	102.76	115.03	133	179	150.79	1.69333	2.41667	2.83333	3.62667	114.263	154.263
G9606_13384	3955	LFNG	7.54	7.41	6.7	6.6	6.48	6.9	13.04	12.9	10.35	9.4	9.24	11.39	312	299	274	252	238	272	7.21667	6.66	12.0967	10.01	295	254
G9606_32970	80740	LY6G6C	0.06	0	0.06	0	0.13	0.06	0.1	0	0.09	0	0.18	0.1	1	0	1	0	2	1	0.04	0.0633333	0.0633333	0.0933333	0.666667	1
G9606_7098	10564	ARFGEF2	4.65	4.58	3.48	2.18	1.51	3.19	8.05	7.97	5.38	3.11	2.15	5.28	828	811	626	373	250	552	4.23667	2.29333	7.13333	3.51333	755	391.667
G9606_19984	142891	SAMD8	4.46	4.59	3.91	3	2.33	3.85	7.72	8	6.04	4.28	3.32	6.36	595.89	609.09	524.08	384.67	289.53	497.46	4.32	3.06	7.25333	4.65333	576.353	390.553
G9606_21825	7298	TYMS	54.1	53.88	50.09	65.22	30.93	81.87	93.63	93.78	77.42	92.9	44.1	135.27	1660.37	1636.09	1526.91	1805.13	734.43	2289.5	52.69	59.34	88.2767	90.7567	1607.79	1609.69
G9606_2	54476	RNF216	10.93	10.81	8.85	7.4	7.83	9.33	18.92	18.81	13.69	10.55	11.16	15.41	1218.9	1201.81	1001.75	791.97	817.35	1015.1	10.1967	8.18667	17.14	12.3733	1140.82	874.807
G9606_21998	64121	RRAGC	19.77	21.99	17.5	12.38	9.02	15.39	34.21	38.28	27.05	17.63	12.85	25.43	1031	1137	909	605	422	768	19.7533	12.2633	33.18	18.6367	1025.67	598.333
G9606_7592	100509620	LOC100509620	0.95	0.93	1.11	1.79	5.54	2.36	1.64	1.62	1.71	2.55	7.9	3.9	37.62	32.81	38.25	70.12	220.41	89.12	0.996667	3.23	1.65667	4.78333	36.2267	126.55
G9606_2764	29914	UBIAD1	11.51	12.08	12.23	9.56	10.15	10.61	19.92	21.02	18.91	13.61	14.47	17.52	852.07	891.08	910.71	685.32	727.6	761.4	11.94	10.1067	19.95	15.2	884.62	724.773
G9606_20722	653598	PPIAL4C	0	0	0.45	0	0	0	0	0	0.7	0	0	0	0	0	6.63	0	0	0	0.15	0	0.233333	0	2.21	0
G9606_19024	196740	VSTM4	0.79	0.62	0.68	0.62	3.45	0.69	1.37	1.07	1.05	0.88	4.92	1.14	50.21	46.03	51.34	43.03	229.8	43.98	0.696667	1.58667	1.16333	2.31333	49.1933	105.603
G9606_21989	101927572	LOC101927572	3.03	3.88	4.18	3.25	5.09	2.84	5.24	6.75	6.47	4.63	7.26	4.7	37.34	47.32	51.79	38.07	58.27	33.72	3.69667	3.72667	6.15333	5.53	45.4833	43.3533
G9606_6184	221938	MMD2	0	0	0.02	0	0	0	0	0	0.03	0	0	0	0	0	1	0	0	0	0.00666667	0	0.01	0	0.333333	0
G9606_9023	4355	MPP2	0.46	0.53	0.45	0.7	0.49	0.5	0.79	0.93	0.7	1	0.7	0.83	37	44	38	54	37	39	0.48	0.563333	0.806667	0.843333	39.6667	43.3333
G9606_34546	477	ATP1A2	0.13	0.05	0.01	0.08	0.21	0.05	0.23	0.09	0.02	0.12	0.3	0.08	14.01	5.7	1.12	8.4	20.71	4.95	0.0633333	0.113333	0.113333	0.166667	6.94333	11.3533
G9606_2227	51447	IP6K2	27.2	27.04	26.6	21.17	14.05	21.74	47.08	47.07	41.11	30.15	20.03	35.92	1091.25	1149.05	1153	876	578.13	924.06	26.9467	18.9867	45.0867	28.7	1131.1	792.73
G9606_25951	150372	NFAM1	0.09	0.04	0.02	0.17	0.46	0.09	0.15	0.07	0.03	0.24	0.66	0.14	10.14	4.89	1.99	18.97	49.46	9.79	0.05	0.24	0.0833333	0.346667	5.67333	26.0733
G9606_3815	51657	STYXL1	35.69	35.56	39.11	41.91	32.22	36	61.76	61.89	60.45	59.68	45.94	59.48	892	868	1020	969	680	814	36.7867	36.71	61.3667	55.0333	926.667	821
G9606_23427	29997	NOP53	163.77	163.11	181.14	248.17	275.89	159.75	283.42	283.91	280	353.46	393.35	263.94	4722	4678	5274	6871	7409	4471	169.34	227.937	282.443	336.917	4891.33	6250.33
G9606_8526	9156	EXO1	11.47	13.56	10.9	12.41	11.93	18.16	19.86	23.6	16.85	17.67	17.01	30	598	669	556	517	450	813	11.9767	14.1667	20.1033	21.56	607.667	593.333
G9606_3800	121441	NEDD1	5.48	5.45	4.29	2.81	1.9	4.56	9.48	9.49	6.64	4	2.7	7.54	388	387	295	197	130	322	5.07333	3.09	8.53667	4.74667	356.667	216.333
G9606_18755	80258	EFHC2	0.03	0.06	0.02	0.02	0	0	0.05	0.11	0.02	0.02	0	0	2	4	1	1	0	0	0.0366667	0.00666667	0.06	0.00666667	2.33333	0.333333
G9606_21994	653505	PPIAL4A	0	0	0.29	0.31	0	0	0	0	0.45	0.44	0	0	0	0	3.54	3.62	0	0	0.0966667	0.103333	0.15	0.146667	1.18	1.20667
G9606_27614	90379	DCAF15	63.24	62.7	61.67	61.35	82.27	56.24	109.45	109.13	95.33	87.37	117.3	92.93	2816	2777	2773	2623	3412	2431	62.5367	66.62	104.637	99.2	2788.67	2822
G9606_32172	3073	HEXA	21.06	21.44	24.18	18.3	15.86	16.55	36.45	37.31	37.38	26.06	22.62	27.34	1977.94	2001.76	2292.12	1652.07	1390.91	1509.21	22.2267	16.9033	37.0467	25.34	2090.61	1517.4
G9606_18700	51435	SCARA3	2.66	2.39	2.15	3.98	4.92	4.79	4.61	4.15	3.32	5.67	7.02	7.91	178.81	159.56	143.55	264.56	319.96	316.84	2.4	4.56333	4.02667	6.86667	160.64	300.453
G9606_19623	26136	TES	27.69	29.24	24.29	18.73	14.19	22.33	47.92	50.9	37.55	26.68	20.23	36.9	1464.92	1537.56	1287.26	930.43	686.77	1139.68	27.0733	18.4167	45.4567	27.9367	1429.91	918.96
G9606_7162	3032	HADHB	32.74	35	27.66	25.09	15.77	37.97	56.66	60.93	42.76	35.73	22.48	62.74	1266	1347	1080	930	567	1426	31.8	26.2767	53.45	40.3167	1231	974.333
G9606_22943	84654	SPZ1	0	0	0	0	0.03	0	0	0	0	0	0.04	0	0	0	0	0	1	0	0	0.01	0	0.0133333	0	0.333333
G9606_24974	3960	LGALS4	0.15	0.07	0.05	0.1	0.05	0.07	0.25	0.11	0.07	0.14	0.07	0.11	4	2	1	2	1	2	0.09	0.0733333	0.143333	0.106667	2.33333	1.66667
G9606_30951	65008	MRPL1	32.76	28.97	28.27	24.92	19.44	31.03	56.7	50.43	43.7	35.5	27.72	51.26	731	643	637	534	404	672	30	25.13	50.2767	38.16	670.333	536.667
G9606_2347	9830	TRIM14	24.69	25.78	21.54	13.97	12.67	18.96	42.72	44.87	33.3	19.9	18.06	31.33	2076.46	2171	1833.98	1104.16	927.24	1509.34	24.0033	15.2	40.2967	23.0967	2027.15	1180.25
G9606_16552	6518	SLC2A5	0.36	0.42	0.44	0.53	1.54	0.59	0.62	0.72	0.69	0.76	2.2	0.98	29.01	33.44	34.47	38.19	107.67	44.67	0.406667	0.886667	0.676667	1.31333	32.3067	63.51
G9606_8213	4681	NBL1	40.01	33.62	55.98	64.07	79.98	25.51	69.24	58.52	86.52	91.25	114.03	42.16	1544.35	1295.82	2189.06	2341.98	2825.07	951.1	43.2033	56.52	71.4267	82.48	1676.41	2039.38
G9606_9861	4938	OAS1	157.01	159.83	165.73	49.5	38.1	54.1	271.72	278.19	256.18	70.5	54.32	89.39	5310.39	5364.14	5552.38	1609.18	1184.64	1808.23	160.857	47.2333	268.697	71.4033	5408.97	1534.02
G9606_29447	283248	RCOR2	1.73	1.63	1.6	1.65	1.44	1.67	3	2.83	2.48	2.35	2.05	2.76	96	92	90	90	75	92	1.65333	1.58667	2.77	2.38667	92.6667	85.6667
G9606_3427	8731	RNMT	5.58	5.78	4.14	3.33	1.94	5.72	9.65	10.06	6.39	4.74	2.76	9.45	507	522.24	374	275.93	171.06	492.74	5.16667	3.66333	8.7	5.65	467.747	313.243
G9606_8821	123096	SLC25A29	8.78	8.35	8.16	12.91	14.87	11.59	15.2	14.54	12.62	18.39	21.2	19.15	399	381	381	553	610	505	8.43	13.1233	14.12	19.58	387	556
G9606_20247	8269	TMEM187	3.14	3.66	4.31	1.87	1.74	2.07	5.43	6.36	6.66	2.67	2.48	3.43	87.99	102	121	50	48.13	56	3.70333	1.89333	6.15	2.86	103.663	51.3767
G9606_25837	51247	PAIP2	73.47	73.98	64.46	43.19	20.61	58.48	127.15	128.77	99.64	61.51	29.38	96.63	2051	2054	1820	1160	537	1588	70.6367	40.76	118.52	62.5067	1975	1095
G9606_5702	10472	ZBTB18	2.91	3.17	1.87	1.64	0.87	2.12	5.03	5.52	2.88	2.33	1.23	3.51	218	238	144	115	60	151	2.65	1.54333	4.47667	2.35667	200	108.667
G9606_1329	22	ABCB7	4.12	4.2	3.7	3.45	4.28	5.65	7.14	7.31	5.72	4.91	6.1	9.34	367.76	372.55	332.3	295.71	352.35	489.63	4.00667	4.46	6.72333	6.78333	357.537	379.23
G9606_1788	22871	NLGN1	0.05	0.07	0.08	0.08	0.21	0.08	0.09	0.12	0.12	0.11	0.3	0.13	19.51	24.21	26.69	28.58	73.8	26.68	0.0666667	0.123333	0.11	0.18	23.47	43.02
G9606_17672	219738	FAM241B	7.21	6.16	10.12	10.43	6.91	7.51	12.47	10.73	15.64	14.86	9.85	12.41	150	125	210	200	123	148	7.83	8.28333	12.9467	12.3733	161.667	157
G9606_22636	57657	HCN3	2.91	3.27	2.66	1.82	3.9	2.63	5.03	5.69	4.11	2.59	5.56	4.35	203.41	220	177	119.2	226.51	162	2.94667	2.78333	4.94333	4.16667	200.137	169.237
G9606_13969	23423	TMED3	39.19	39.05	56.1	59.79	50.17	38.73	67.83	67.97	86.72	85.16	71.53	64	1069	1061	1545	1563	1271	1026	44.78	49.5633	74.1733	73.5633	1225	1286.67
G9606_9399	163882	CNST	2.18	2.59	1.65	1.34	1.93	2.02	3.77	4.51	2.55	1.91	2.75	3.34	223.38	258.86	177.43	130.53	200.48	209.98	2.14	1.76333	3.61	2.66667	219.89	180.33
G9606_8386	5164	PDK2	7.94	6.71	8.26	6.53	5.34	5.57	13.74	11.68	12.77	9.3	7.61	9.21	318.89	259.67	301.2	226.48	264.38	240.1	7.63667	5.81333	12.73	8.70667	293.253	243.653
G9606_33760	2671	GFER	17.67	16.93	23.13	28.59	28.77	19.37	30.58	29.47	35.75	40.72	41.03	32.01	811	773	1072	1260	1230	863	19.2433	25.5767	31.9333	37.92	885.333	1117.67
G9606_17171	57153	SLC44A2	6.75	6.96	5.44	5.76	9.29	6.13	11.69	12.11	8.41	8.2	13.24	10.13	444	455	361	364	568	391	6.38333	7.06	10.7367	10.5233	420	441
G9606_27897	51588	PIAS4	8.76	9.73	9.3	8.14	10.35	8.51	15.16	16.94	14.38	11.6	14.76	14.06	526	579	561	468	576	494	9.26333	9	15.4933	13.4733	555.333	512.667
G9606_15418	9963	SLC23A1	0.12	0.19	0.27	0.12	0.27	0.15	0.21	0.34	0.41	0.17	0.39	0.24	5	8	11.89	5.11	12.1	6.36	0.193333	0.18	0.32	0.266667	8.29667	7.85667
G9606_14908	89866	SEC16B	0.09	0.09	0.2	0.02	0.04	0.05	0.16	0.15	0.31	0.03	0.06	0.08	6.22	6.4	11.89	1.09	2.37	2.6	0.126667	0.0366667	0.206667	0.0566667	8.17	2.02
G9606_7134	5327	PLAT	328.13	332.84	312.52	180.97	92.53	223.74	567.88	579.35	483.06	257.75	131.93	369.67	19345	19492	18563	9754	4769	12290	324.497	165.747	543.43	253.117	19133.3	8937.67
G9606_3718	8886	DDX18	21.43	22.97	16.81	15.68	17.74	22.5	37.09	39.98	25.99	22.33	25.3	37.17	1573	1677	1246	1105	1213	1603	20.4033	18.64	34.3533	28.2667	1498.67	1307
G9606_20837	7275	TUB	0	0	0	0.03	0	0.01	0	0	0	0.04	0	0.01	0	0	0	3	0	1	0	0.0133333	0	0.0166667	0	1.33333
G9606_3473	489	ATP2A3	0.01	0.04	0.02	0.09	0.09	0.08	0.02	0.06	0.04	0.13	0.13	0.13	1	3	2	8	8	7	0.0233333	0.0866667	0.04	0.13	2	7.66667
G9606_6800	25855	BRMS1	108.66	104.11	136.88	159.6	191.29	103.61	188.05	181.22	211.58	227.32	272.74	171.19	2958	2815	3756	4166	4845	2735	116.55	151.5	193.617	223.75	3176.33	3915.33
G9606_9094	440193	CCDC88C	3.77	3.6	2.96	1.88	1.52	2.48	6.53	6.26	4.58	2.68	2.17	4.11	363	340	281	183	136	245	3.44333	1.96	5.79	2.98667	328	188
G9606_1956	64900	LPIN3	5.3	5.43	4.46	4.21	7.23	4.63	9.17	9.45	6.89	5.99	10.32	7.65	448.5	448.71	371.95	347.7	570.29	383.07	5.06333	5.35667	8.50333	7.98667	423.053	433.687
G9606_29016	389816	LRRC26	0.04	0	0.17	0.14	0.14	0	0.08	0	0.27	0.2	0.2	0	1	0	4	3	3	0	0.07	0.0933333	0.116667	0.133333	1.66667	2
G9606_13607	11152	WDR45	40.28	40.71	53.4	48.53	30.38	35.68	69.71	70.87	82.54	69.12	43.32	58.95	1254.49	1261.12	1681.79	1451.14	1016.53	1100.11	44.7967	38.1967	74.3733	57.13	1399.13	1189.26
G9606_24279	8402	SLC25A11	62.4	65.82	80.05	88.94	88.58	65.9	107.99	114.56	123.73	126.68	126.3	108.88	2034.74	2134.33	2631.1	2778.42	2670	2085.49	69.4233	81.14	115.427	120.62	2266.72	2511.3
G9606_4859	2903	GRIN2A	0	0	0	0	0.01	0.01	0	0	0.01	0	0.02	0.02	0	0	1	0	2	1	0	0.00666667	0.00333333	0.0133333	0.333333	1
G9606_34246	440435	GPR179	0.02	0.02	0.01	0.01	0.01	0.01	0.03	0.04	0.02	0.01	0.01	0.01	3	4	2	1	1	1	0.0166667	0.01	0.03	0.01	3	1
G9606_11006	84869	CBR4	6.04	6.59	6.32	6.85	3.97	6.72	10.46	11.48	9.76	9.75	5.65	11.1	279	293.07	274	245.26	171	302	6.31667	5.84667	10.5667	8.83333	282.023	239.42
G9606_23576	36	ACADSB	1.65	1.7	1.37	1.13	1.82	1.77	2.86	2.97	2.11	1.61	2.59	2.93	188.2	194.88	158.61	124.53	192.48	197.24	1.57333	1.57333	2.64667	2.37667	180.563	171.417
G9606_5365	651	BMP3	0.05	0.03	0.04	0.03	0.19	0.06	0.08	0.06	0.06	0.05	0.27	0.1	5.57	3.8	4.77	3.82	20.59	7.13	0.04	0.0933333	0.0666667	0.14	4.71333	10.5133
G9606_35519	101929773	LOC101929773	0	0	0.03	0	0	0	0	0	0.05	0	0	0	0	0	1	0	0	0	0.01	0	0.0166667	0	0.333333	0
G9606_10759	10052	GJC1	0.33	0.38	0.34	0.52	1.82	0.51	0.56	0.67	0.53	0.74	2.6	0.84	49.2	56.44	51.21	74.44	250.36	71.8	0.35	0.95	0.586667	1.39333	52.2833	132.2
G9606_11846	83540	NUF2	33.35	30.27	25.93	18.36	9.39	27.03	57.72	52.69	40.09	26.16	13.39	44.66	1201	1089	939	621	303	933	29.85	18.26	50.1667	28.07	1076.33	619
G9606_19688	64425	POLR1E	36.86	37.84	38.21	45.83	42.37	45.67	63.8	65.86	59.06	65.28	60.41	75.45	1319.36	1347	1382.47	1576.75	1413.44	1588.11	37.6367	44.6233	62.9067	67.0467	1349.61	1526.1
G9606_20126	3959	LGALS3BP	752.59	744.52	707.09	342.77	412.19	329.45	1302.46	1295.9	1092.96	488.2	587.7	544.32	32110	31596	30463	14043	16380	13644	734.733	361.47	1230.44	540.073	31389.7	14689
G9606_23371	644974	ALG1L2	1.6	2.62	1.38	1.18	2.07	1.8	2.77	4.56	2.13	1.67	2.95	2.98	23.84	41.33	20.28	16.52	28	27.65	1.86667	1.68333	3.15333	2.53333	28.4833	24.0567
G9606_5678	642475	MROH6	5.8	6.09	5.81	4.82	7.21	5.05	10.04	10.61	8.98	6.86	10.27	8.35	326	337	328	275	388	280	5.9	5.69333	9.87667	8.49333	330.333	314.333
G9606_7584	160364	CLEC12A	0	0	0	0	0	0.07	0	0	0	0	0	0.12	0	0	0	0	0	2	0	0.0233333	0	0.04	0	0.666667
G9606_33463	7789	ZXDA	0.34	0.32	0.14	0.23	0.23	0.28	0.59	0.56	0.21	0.33	0.32	0.47	34.86	32.7	14.08	22.44	21.54	28.08	0.266667	0.246667	0.453333	0.373333	27.2133	24.02
G9606_33422	5716	PSMD10	27.98	28.44	24.39	18.55	6.6	24.84	48.42	49.5	37.7	26.42	9.41	41.05	789	797	695	502	174	680	26.9367	16.6633	45.2067	25.6267	760.333	452
G9606_12665	57181	SLC39A10	4.45	4.03	3.25	3.11	2.95	4.89	7.69	7.02	5.03	4.44	4.21	8.08	478.41	426.02	355.53	321.79	296.89	508.77	3.91	3.65	6.58	5.57667	419.987	375.817
G9606_22367	161753	ODF3L1	0.65	0.52	0.69	0.15	0.35	0.1	1.13	0.9	1.07	0.21	0.5	0.16	15	11	15	3	7	2	0.62	0.2	1.03333	0.29	13.6667	4
G9606_17063	30968	STOML2	111.02	109.91	151.87	160.52	117.98	123.23	192.14	191.3	234.75	228.63	168.21	203.6	2888	2839	3992	3977	2741	3104	124.267	133.91	206.063	200.147	3239.67	3274
G9606_8882	1371	CPOX	18.34	17.06	14.84	10.58	4.82	14.69	31.74	29.7	22.93	15.07	6.87	24.27	975.31	910.64	798.91	542.82	242.19	760.06	16.7467	10.03	28.1233	15.4033	894.953	515.023
G9606_4825	27314	RAB30	2.22	2.06	1.57	1.24	1.08	1.88	3.85	3.58	2.43	1.77	1.54	3.11	429	395	309	231	193	354	1.95	1.4	3.28667	2.14	377.667	259.333
G9606_1154	780776	TVP23A	0.35	0.54	0.39	0.4	0.93	0.85	0.61	0.93	0.6	0.58	1.33	1.4	24.21	34.64	26.62	24.17	54.8	51.04	0.426667	0.726667	0.713333	1.10333	28.49	43.3367
G9606_33866	6657	SOX2	0.06	0.08	0.02	0.09	0	0	0.11	0.14	0.03	0.12	0	0	3	3.98	1	4	0	0	0.0533333	0.03	0.0933333	0.04	2.66	1.33333
G9606_35088	92285	ZNF585B	0.89	0.94	0.82	0.74	1.63	1.06	1.53	1.64	1.26	1.06	2.33	1.75	107.83	114.49	100.45	86.82	185.3	125.33	0.883333	1.14333	1.47667	1.71333	107.59	132.483
G9606_3260	2639	GCDH	16.64	15.85	19	24.09	22.86	19.93	28.8	27.59	29.36	34.31	32.59	32.93	598.11	565.37	685.46	826.38	771.56	698.71	17.1633	22.2933	28.5833	33.2767	616.313	765.55
G9606_11834	7319	UBE2A	89.68	84.77	84.41	68.35	31.1	78.95	155.2	147.55	130.47	97.34	44.34	130.44	3061	2880	2914	2238	984	2615	86.2867	59.4667	144.407	90.7067	2951.67	1945.67
G9606_4739	153643	FAM81B	0	0.03	0	0	0	0	0	0.06	0	0	0	0	0	1	0	0	0	0	0.01	0	0.02	0	0.333333	0
G9606_30171	91734	IDI2	0.08	0	0	0.14	0.12	0	0.13	0	0	0.2	0.17	0	2.01	0	0	3.54	2.91	0	0.0266667	0.0866667	0.0433333	0.123333	0.67	2.15
G9606_19955	203	AK1	100.16	96.64	127.97	151.25	195.64	102.59	173.34	168.22	197.8	215.42	278.94	169.51	2205.85	2135.56	2837.04	3088.76	3992.13	2195.89	108.257	149.827	179.787	221.29	2392.82	3092.26
G9606_34460	1843	DUSP1	3.96	3.82	3.69	2.09	0.83	2.33	6.85	6.65	5.7	2.97	1.18	3.85	154	148	145	78	30	88	3.82333	1.75	6.4	2.66667	149	65.3333
G9606_9251	3594	IL12RB1	1.34	1.44	1.1	1.36	3.95	1.63	2.31	2.51	1.7	1.93	5.63	2.69	49.89	56.65	42.54	49.55	141.3	62.02	1.29333	2.31333	2.17333	3.41667	49.6933	84.29
G9606_35917	5342	PLGLB2	0.26	0.21	0.29	0.03	0.46	0.22	0.45	0.36	0.45	0.04	0.65	0.36	15.42	12.11	17.12	1.66	24.98	12.33	0.253333	0.236667	0.42	0.35	14.8833	12.99
G9606_17028	3607	FOXK2	25.67	26.93	21.66	17.05	17.52	20.57	44.43	46.87	33.48	24.28	24.97	33.98	2527	2641	2174	1589	1566	1934	24.7533	18.38	41.5933	27.7433	2447.33	1696.33
G9606_3106	165545	DQX1	0.05	0.03	0	0.03	0.1	0.03	0.08	0.05	0	0.04	0.15	0.05	2	1	0	1	4	1	0.0266667	0.0533333	0.0433333	0.08	1	2
G9606_10035	81608	FIP1L1	16.41	16	14.24	11.79	7.21	16.8	28.4	27.85	22.01	16.79	10.28	27.76	1090.76	1059.59	953.38	750.62	445.29	1090.86	15.55	11.9333	26.0867	18.2767	1034.58	762.257
G9606_13127	115557	ARHGEF25	0.25	0.36	0.4	0.65	0.67	0.44	0.43	0.63	0.62	0.93	0.96	0.72	12	18	20	29	28	20	0.336667	0.586667	0.56	0.87	16.6667	25.6667
G9606_8328	542767	PCOTH	11.99	14.24	16.06	10.85	10.61	10.97	20.75	24.79	24.83	15.45	15.13	18.12	181.2	214.61	247.15	155.07	142.07	163.56	14.0967	10.81	23.4567	16.2333	214.32	153.567
G9606_8868	221785	ZSCAN25	3.75	3.61	3.2	2.28	1.77	3	6.5	6.29	4.95	3.25	2.52	4.95	319.94	296.84	267.44	182.02	138.24	241.61	3.52	2.35	5.91333	3.57333	294.74	187.29
G9606_24362	653567	TMEM236	0.31	0.48	0.29	0.34	1.56	0.36	0.54	0.83	0.45	0.49	2.22	0.59	34	46.34	32	35.79	154.12	36.16	0.36	0.753333	0.606667	1.1	37.4467	75.3567
G9606_3025	7918	GPANK1	16.98	15.56	19.25	17.61	13.13	14.11	29.39	27.08	29.75	25.08	18.72	23.32	547.9	506.24	614.09	530.54	376.18	448.58	17.2633	14.95	28.74	22.3733	556.077	451.767
G9606_13974	3590	IL11RA	3.11	2.88	3.14	4.71	2.46	3.01	5.38	5.01	4.85	6.71	3.51	4.98	103	95	105	150	76	97	3.04333	3.39333	5.08	5.06667	101	107.667
G9606_3697	57704	GBA2	21.41	19.37	18.79	15.61	21.56	18.98	37.05	33.71	29.04	22.24	30.74	31.35	1234.69	1146.83	1117.48	803.86	1061.9	1034.24	19.8567	18.7167	33.2667	28.11	1166.33	966.667
G9606_23995	221409	SPATS1	0.38	0.39	0.26	0.74	2.65	0.74	0.66	0.69	0.4	1.06	3.77	1.22	30.79	31.79	20.93	57.74	199.42	58.01	0.343333	1.37667	0.583333	2.01667	27.8367	105.057
G9606_19144	258010	SVIP	49.74	50.91	57.83	70.93	99.85	52.14	86.08	88.61	89.39	101.03	142.36	86.14	831.55	808.6	826.71	960.41	919.12	977.43	52.8267	74.3067	88.0267	109.843	822.287	952.32
G9606_31053	6011	GRK1	0	0.03	0.01	0.01	0	0.01	0	0.05	0.02	0.02	0	0.02	0	2	1	1	0	1	0.0133333	0.00666667	0.0233333	0.0133333	1	0.666667
G9606_8278	84706	GPT2	12.28	13	11.52	15.23	16.23	16.91	21.25	22.63	17.8	21.7	23.14	27.93	929	983	909	1074	1039	1196	12.2667	16.1233	20.56	24.2567	940.333	1103
G9606_14521	55280	CWF19L1	23.14	24.16	19.68	22.79	21.94	26.55	40.05	42.05	30.42	32.45	31.28	43.87	1089.53	1136.01	922.11	1001.05	946.78	1198.18	22.3267	23.76	37.5067	35.8667	1049.22	1048.67
G9606_8101	829	CAPZA1	75.87	77.33	61.41	50.89	38.34	84.17	131.31	134.61	94.93	72.49	54.67	139.07	3479.42	3525.61	2841.38	2238	1634	3740.41	71.5367	57.8	120.283	88.7433	3282.14	2537.47
G9606_8405	389421	LIN28B	0	0	0	0.01	0	0	0	0	0	0.01	0	0	0	0	0	1	0	0	0	0.00333333	0	0.00333333	0	0.333333
G9606_2531	4221	MEN1	20.72	20.61	20.79	29.71	30.94	32.4	35.86	35.87	32.14	42.32	44.12	53.54	1094	1071.06	1096	1475	1469	1640	20.7067	31.0167	34.6233	46.66	1087.02	1528
G9606_16834	5224	PGAM2	0	0.08	0	0	0	0	0	0.14	0	0	0	0	0	1.24	0	0	0	0	0.0266667	0	0.0466667	0	0.413333	0
G9606_14837	23379	ICE1	4.48	5.11	3.39	2.4	1.26	4.26	7.75	8.89	5.23	3.42	1.8	7.04	699	792	534	360	184	646	4.32667	2.64	7.29	4.08667	675	396.667
G9606_6492	9162	DGKI	0.02	0.02	0.01	0.01	0.01	0.05	0.03	0.03	0.01	0.01	0.01	0.08	2	2	1	1	1	6	0.0166667	0.0233333	0.0233333	0.0333333	1.66667	2.66667
G9606_9736	105379282	LOC105379282	0.01	0.01	0.01	0	0.02	0.05	0.02	0.02	0.01	0	0.03	0.08	1	1	1	0	2	5	0.01	0.0233333	0.0166667	0.0366667	1	2.33333
G9606_13825	83888	FGFBP2	0.1	0	0.09	0.1	0	0.15	0.17	0	0.15	0.14	0	0.24	2	0	2	2	0	3	0.0633333	0.0833333	0.106667	0.126667	1.33333	1.66667
G9606_8153	688	KLF5	28.69	28.43	24.5	24.39	27.19	31.66	49.65	49.48	37.87	34.74	38.77	52.31	1734	1704	1481	1359	1460	1792	27.2067	27.7467	45.6667	41.94	1639.67	1537
G9606_6370	80010	RMI1	5.26	5.53	4.62	3.25	1.3	4.96	9.11	9.63	7.14	4.64	1.85	8.19	339.1	359.35	304.04	202.62	77.94	311	5.13667	3.17	8.62667	4.89333	334.163	197.187
G9606_7971	121512	FGD4	6.56	5.83	4.61	3.62	3.46	5.05	11.35	10.15	7.12	5.16	4.93	8.34	814.83	744.25	603.65	396.06	388.22	596.58	5.66667	4.04333	9.54	6.14333	720.91	460.287
G9606_7225	91893	FDXACB1	1.3	1.78	1.49	1.93	2.23	2.11	2.25	3.09	2.3	2.74	3.18	3.49	70.12	95.47	81.22	99.86	112.21	110.67	1.52333	2.09	2.54667	3.13667	82.27	107.58
G9606_1516	147694	ZNF548	2.57	2.8	2.22	2.08	2.8	2.62	4.45	4.87	3.43	2.97	3.99	4.33	237.55	259.21	213.43	188.43	256.15	234.99	2.53	2.5	4.25	3.76333	236.73	226.523
G9606_19183	56344	CABP5	0	0.03	0	0.03	0	0	0	0.05	0	0.04	0	0	0	1.05	0	1	0	0	0.01	0.01	0.0166667	0.0133333	0.35	0.333333
G9606_13588	22883	CLSTN1	42.06	43.96	36.99	30.1	43.34	35.18	72.8	76.52	57.18	42.87	61.8	58.13	3941	4108.7	3516.69	2710.58	3772.65	3197.33	41.0033	36.2067	68.8333	54.2667	3855.46	3226.85
G9606_4188	665	BNIP3L	16.06	15.03	14.02	13.73	10.67	15.61	27.79	26.16	21.68	19.55	15.21	25.8	1082	1005	955	886	659	1016	15.0367	13.3367	25.21	20.1867	1014	853.667
G9606_10116	255252	LRRC57	3.33	3.5	3.38	3.33	7.53	4.67	5.76	6.08	5.23	4.74	10.73	7.72	424.2	396.38	363.64	446.18	979.43	633.3	3.40333	5.17667	5.69	7.73	394.74	686.303
G9606_7577	55604	CARMIL1	3.72	3.6	2.95	1.66	1.07	2.78	6.44	6.26	4.57	2.36	1.52	4.59	401	385	321	171	106	289	3.42333	1.83667	5.75667	2.82333	369	188.667
G9606_3440	10023	FRAT1	1.02	1.1	0.97	1.14	0.86	0.84	1.76	1.91	1.5	1.63	1.22	1.39	52.25	56.27	50.56	56.5	41	42	1.03	0.946667	1.72333	1.41333	53.0267	46.5
G9606_6817	5600	MAPK11	7.56	7.39	8.29	14.22	21.75	13.36	13.09	12.86	12.81	20.25	31.01	22.08	355	345	393	641	951	609	7.74667	16.4433	12.92	24.4467	364.333	733.667
G9606_858	1576	CYP3A4	0.06	0.05	0.09	0.02	0.13	0.14	0.11	0.09	0.14	0.03	0.19	0.23	3.37	2.65	5.11	1.05	6.67	7.41	0.0666667	0.0966667	0.113333	0.15	3.71	5.04333
G9606_34664	6903	TBCC	21.12	21.52	25.59	16.27	10.55	13.9	36.55	37.45	39.55	23.18	15.04	22.96	651.63	660.31	797.2	482.1	303.22	416.19	22.7433	13.5733	37.85	20.3933	703.047	400.503
G9606_7456	3270	HRC	0	0	0.02	0	0.02	0.02	0	0	0.04	0	0.03	0.04	0	0	1	0	1	1	0.00666667	0.0133333	0.0133333	0.0233333	0.333333	0.666667
G9606_7048	54790	TET2	0.43	0.45	0.31	0.22	0.15	0.37	0.74	0.78	0.48	0.32	0.21	0.61	79	82.78	58	40.01	25	66.26	0.396667	0.246667	0.666667	0.38	73.26	43.7567
G9606_9364	139728	PNCK	0.5	0.29	0.28	0.37	0.73	0.4	0.86	0.5	0.44	0.53	1.03	0.67	15	8	8	10	19	11	0.356667	0.5	0.6	0.743333	10.3333	13.3333
G9606_12838	3597	IL13RA1	16.82	16.73	13.69	11.91	10.92	15.37	29.1	29.12	21.15	16.97	15.57	25.4	1318.51	1303.4	1081.16	895.48	796.03	1167.16	15.7467	12.7333	26.4567	19.3133	1234.36	952.89
G9606_8599	22854	NTNG1	0.04	0.07	0.07	0.28	0.31	0.15	0.08	0.12	0.1	0.4	0.44	0.25	3	6	3	15	17	12	0.06	0.246667	0.1	0.363333	4	14.6667
G9606_9567	389831	LOC389831	6.34	6.47	4.82	3.72	3	7.28	10.97	11.25	7.46	5.29	4.28	12.04	349.83	379.82	298.98	195.63	153.47	373.66	5.87667	4.66667	9.89333	7.20333	342.877	240.92
G9606_11965	25941	TPGS2	53.4	54.84	50.8	42.57	28.38	54.26	92.42	95.46	78.53	60.63	40.46	89.64	2175.11	2178.53	1954.86	1539.05	988.5	2094.38	53.0133	41.7367	88.8033	63.5767	2102.83	1540.64
G9606_11124	51252	FAM178B	0	0	0	0	0.13	0.06	0	0	0	0	0.19	0.11	0	0	0	0	2	1	0	0.0633333	0	0.1	0	1
G9606_4695	10229	COQ7	5.94	6.4	5.46	5.39	4.99	6.02	10.28	11.14	8.45	7.68	7.12	9.94	307.33	328	285.01	267.01	240.72	301.19	5.93333	5.46667	9.95667	8.24667	306.78	269.64
G9606_7766	66037	BOLL	0.02	0.04	0.1	0.07	0.3	0.1	0.03	0.07	0.15	0.09	0.42	0.17	1.08	2.64	6.11	4.03	17.78	6.38	0.0533333	0.156667	0.0833333	0.226667	3.27667	9.39667
G9606_8240	8995	TNFSF18	0.29	0.44	0.29	0.3	0	0	0.5	0.76	0.44	0.43	0	0	4	6	4	4	0	0	0.34	0.1	0.566667	0.143333	4.66667	1.33333
G9606_15203	991	CDC20	150.28	143.38	176.66	142.81	165.21	122.36	260.08	249.57	273.07	203.4	235.56	202.17	4765	4522	5656	4348	4879	3766	156.773	143.46	260.907	213.71	4981	4331
G9606_20127	124044	SPATA2L	5.24	5.09	6.84	7.46	8.86	3.42	9.07	8.87	10.58	10.63	12.63	5.65	239	230	315	325	375	152	5.72333	6.58	9.50667	9.63667	261.333	284
G9606_22153	6356	CCL11	0	0	0	0.05	0	0	0	0	0	0.08	0	0	0	0	0	1	0	0	0	0.0166667	0	0.0266667	0	0.333333
G9606_12594	84895	MIGA2	11.27	10.32	9.53	10.58	13.87	10.3	19.5	17.97	14.73	15.07	19.77	17.02	795	724	679	709	897	704	10.3733	11.5833	17.4	17.2867	732.667	770
G9606_23972	133	ADM	58.02	53.72	53.02	39.73	26.28	40.53	100.4	93.51	81.96	56.59	37.47	66.96	1659	1528	1531	1091	700	1125	54.92	35.5133	91.9567	53.6733	1572.67	972
G9606_35500	85302	FBF1	6.86	6.99	6.44	7.41	11.07	8.49	11.86	12.17	9.96	10.56	15.78	14.02	629	638	597	653	946	756	6.76333	8.99	11.33	13.4533	621.333	785
G9606_1619	89778	SERPINB11	0.03	0	0.04	0.03	0.04	0.04	0.06	0	0.05	0.04	0.06	0.06	1.2	0	1.31	0.94	1.52	1	0.0233333	0.0366667	0.0366667	0.0533333	0.836667	1.15333
G9606_9877	51283	BFAR	23.82	25.32	20.43	15.96	8.9	19.14	41.23	44.06	31.57	22.73	12.69	31.62	1346.84	1419.98	1164.42	864.09	430.68	1044.17	23.19	14.6667	38.9533	22.3467	1310.41	779.647
G9606_9335	23321	TRIM2	0.81	1.18	1.82	1.94	1.45	1.23	1.4	2.05	2.81	2.77	2.07	2.04	54.74	64.08	62.97	46.17	44.4	47.22	1.27	1.54	2.08667	2.29333	60.5967	45.93
G9606_10229	55014	STX17	2.51	2.65	2.03	1.43	1.39	2.43	4.34	4.61	3.14	2.04	1.98	4.01	344.45	362.14	283.26	189.89	176.04	322.15	2.39667	1.75	4.03	2.67667	329.95	229.36
G9606_19966	8838	CCN6	0.13	0	0	0	0.13	0.06	0.22	0	0	0	0.19	0.11	2	0	0	0	2	1	0.0433333	0.0633333	0.0733333	0.1	0.666667	1
G9606_2637	54039	PCBP3	0.11	0	0.07	0.03	0.29	0.23	0.19	0	0.1	0.04	0.42	0.38	3.96	0	1.78	1.06	7.32	6.05	0.06	0.183333	0.0966667	0.28	1.91333	4.81
G9606_5766	147650	SPACA6	4.42	4.26	5.58	5.31	6.14	3.89	7.65	7.41	8.62	7.57	8.76	6.43	136.61	128.39	145.56	138.16	266.26	131.83	4.75333	5.11333	7.89333	7.58667	136.853	178.75
G9606_20913	10228	STX6	6.45	6.68	5.87	4.86	4.43	6.64	11.16	11.62	9.08	6.92	6.32	10.97	590	616	546	436	383	590	6.33333	5.31	10.62	8.07	584	469.667
G9606_16528	11103	KRR1	6.05	5.92	4.62	3.73	4.34	5.65	10.48	10.3	7.13	5.31	6.19	9.34	1206.51	1173.16	928.67	713.03	805.16	1092.83	5.53	4.57333	9.30333	6.94667	1102.78	870.34
G9606_3524	255798	SMCO1	0.2	0.15	0.25	0.08	0.22	0.37	0.35	0.27	0.39	0.11	0.31	0.61	8.01	6	9.99	3	8.03	14	0.2	0.223333	0.336667	0.343333	8	8.34333
G9606_3722	105373244	LOC105373244	0.05	0.03	0.05	0.1	0.04	0.07	0.09	0.06	0.08	0.15	0.05	0.11	3	2	3	6	2	4	0.0433333	0.07	0.0766667	0.103333	2.66667	4
G9606_30163	164127	CCDC185	0	0	0	0	0.03	0.03	0	0	0	0	0.04	0.04	0	0	0	0	1	1	0	0.02	0	0.0266667	0	0.666667
G9606_19700	51062	ATL1	6.21	6.02	5.26	3.34	1.9	4.5	10.75	10.48	8.13	4.76	2.71	7.43	313	297	272	161	89	219	5.83	3.24667	9.78667	4.96667	294	156.333
G9606_17593	8976	WASL	9.04	8.91	7.3	6.12	5.17	7.59	15.65	15.52	11.28	8.71	7.38	12.54	773	758	630	502	412	630	8.41667	6.29333	14.15	9.54333	720.333	514.667
G9606_1009	4832	NME3	19.78	16.85	27.44	23.78	21.58	10.84	34.24	29.33	42.41	33.87	30.77	17.9	379	322	533	439	386	202	21.3567	18.7333	35.3267	27.5133	411.333	342.333
G9606_4324	101929726	MYMX	0.05	0.07	0	0	0.03	0	0.09	0.11	0	0	0.04	0	2	1	0	0	1	0	0.04	0.01	0.0666667	0.0133333	1	0.333333
G9606_21389	4237	MFAP2	45.56	40.74	54.76	78.4	58.48	54.6	78.84	70.91	84.64	111.67	83.38	90.21	907	811	1105	1505	1083	1059	47.02	63.8267	78.13	95.0867	941	1215.67
G9606_22564	389860	PAGE2B	0.11	0	0	0.11	0	0	0.18	0	0	0.16	0	0	1	0	0	1	0	0	0.0366667	0.0366667	0.06	0.0533333	0.333333	0.333333
G9606_6787	55230	USP40	8.26	7.91	6.44	5.43	4.92	7.72	14.3	13.77	9.96	7.73	7.02	12.75	818.87	777.85	658.46	501.73	462.18	732.74	7.53667	6.02333	12.6767	9.16667	751.727	565.55
G9606_10635	821	CANX	53.08	54.2	42.74	36.73	34.85	50.88	91.87	94.33	66.07	52.31	49.68	84.07	4444	4516	3619	2966	2739	4125	50.0067	40.82	84.09	62.02	4193	3276.67
G9606_13045	80025	PANK2	25.88	25.14	20.41	19.38	17.89	30.57	44.79	43.77	31.54	27.6	25.51	50.51	1086.1	1070.31	886.1	867.05	1181.43	1221.85	23.81	22.6133	40.0333	34.54	1014.17	1090.11
G9606_8116	10432	RBM14	14.97	15.49	13.48	12.49	13.59	14.27	25.9	26.97	20.83	17.79	19.38	23.57	1576.29	1623.96	1434.32	1263.68	1086.43	1459.39	14.6467	13.45	24.5667	20.2467	1544.86	1269.83
G9606_24181	8345	H2BC9	1.1	1.35	1.33	1.74	1.31	1.64	1.9	2.36	2.06	2.48	1.87	2.71	9	11.02	11	13.69	10	13.03	1.26	1.56333	2.10667	2.35333	10.34	12.24
G9606_32090	1213	CLTC	38.93	39.89	30.29	27.26	28.07	41.62	67.38	69.43	46.83	38.82	40.03	68.76	6419.73	6543.46	5044.88	4314.98	4313.65	6660.83	36.37	32.3167	61.2133	49.2033	6002.69	5096.49
G9606_26121	79935	CCNP	0.4	0.24	0.11	0.24	0.25	0.24	0.69	0.41	0.17	0.34	0.36	0.4	14	8.01	4	8	8.04	8	0.25	0.243333	0.423333	0.366667	8.67	8.01333
G9606_8582	9322	TRIP10	28.7	29.72	31.28	31.28	27.59	29.59	49.67	51.73	48.35	44.55	39.34	48.89	1150	1179	1253	1192	1026	1141	29.9	29.4867	49.9167	44.26	1194	1119.67
G9606_14064	10606	PAICS	82.51	82.95	69.76	54.89	36.43	77.37	142.79	144.38	107.84	78.18	51.94	127.83	5282.81	5283.74	4496.19	3470.11	2404.17	4893.14	78.4067	56.23	131.67	85.9833	5020.91	3589.14
G9606_29775	102723502	LOC102723502	0.04	0.01	0.01	0.03	0.02	0.04	0.07	0.02	0.02	0.04	0.03	0.06	4.31	1.38	1.19	2.99	2.04	4	0.02	0.03	0.0366667	0.0433333	2.29333	3.01
G9606_13832	56919	DHX33	7.44	7.44	5.66	4.09	7.37	6.01	12.88	12.95	8.76	5.83	10.51	9.93	796.97	785.24	605.5	421.26	726.84	616.71	6.84667	5.82333	11.53	8.75667	729.237	588.27
G9606_7883	29902	FAM216A	33.85	35.16	33.84	22.09	6.43	23.44	58.58	61.2	52.31	31.46	9.17	38.72	706.19	727.78	714.14	441.77	128.04	476.16	34.2833	17.32	57.3633	26.45	716.037	348.657
G9606_21905	100526783	ARPIN-AP3S2	4.16	5.17	5.09	5.4	3.92	4.7	7.21	9	7.87	7.69	5.59	7.76	509.13	628.74	628.75	634.08	446.51	557.57	4.80667	4.67333	8.02667	7.01333	588.873	546.053
G9606_1599	6457	SH3GL3	0.05	0.16	0.12	0.13	0.25	0.08	0.09	0.28	0.19	0.19	0.35	0.12	2.33	7.12	5.51	5.7	10.36	3.28	0.11	0.153333	0.186667	0.22	4.98667	6.44667
G9606_1143	30815	ST6GALNAC6	19.85	20.58	21.89	22.19	16.17	20.97	34.35	35.82	33.83	31.61	23.06	34.65	944.45	959.65	1036.11	947.75	623.78	950.29	20.7733	19.7767	34.6667	29.7733	980.07	840.607
G9606_27064	9631	NUP155	8.1	8.45	6.72	6.18	6.6	9.47	14.01	14.71	10.39	8.81	9.4	15.64	1282.83	1340.32	1080.33	938.25	968.58	1453.58	7.75667	7.41667	13.0367	11.2833	1234.49	1120.14
G9606_3999	23378	RRP8	8.07	7.57	9.76	8.98	6.07	7.91	13.97	13.18	15.09	12.78	8.65	13.07	731.89	702.18	889.4	743.32	593.01	729.47	8.46667	7.65333	14.08	11.5	774.49	688.6
G9606_68	427	ASAH1	11.85	12.86	10.58	6.17	3.07	9.72	20.51	22.38	16.35	8.79	4.38	16.05	556	596	519	281	131	448	11.7633	6.32	19.7467	9.74	557	286.667
G9606_18	883	KYAT1	10.17	9.62	11.26	7.63	9.13	7.54	17.6	16.75	17.41	10.87	13.02	12.46	400.85	382.24	436.1	284.11	350.05	299.02	10.35	8.1	17.2533	12.1167	406.397	311.06
G9606_24923	122553	TRAPPC6B	8.23	7.74	6.28	4.01	4.68	6.51	14.24	13.48	9.71	5.71	6.67	10.76	505.53	469.15	387.26	241.86	274.63	399.32	7.41667	5.06667	12.4767	7.71333	453.98	305.27
G9606_8375	5900	RALGDS	9.44	9.98	8.67	7.21	5.44	8.08	16.33	17.37	13.4	10.27	7.76	13.35	674	707	625	491	358	554	9.36333	6.91	15.7	10.46	668.667	467.667
G9606_32516	94115	CGB8	125.09	117.19	164.65	363.19	642.37	244.62	216.49	203.99	254.5	517.29	915.88	404.16	2077.38	1935.79	2760.89	5791.47	9935.65	3943.14	135.643	416.727	224.993	612.443	2258.02	6556.75
G9606_16786	4173	MCM4	35.04	36.23	28.61	27.15	21.83	36.35	60.65	63.06	44.22	38.66	31.13	60.06	2787.81	2867.21	2297.08	2073.87	1621.75	2805.87	33.2933	28.4433	55.9767	43.2833	2650.7	2167.16
G9606_19101	55526	DHTKD1	3.34	3.17	2.88	2.47	3.7	2.82	5.78	5.51	4.46	3.52	5.27	4.67	338.89	319.73	295.54	241.04	349.76	278.31	3.13	2.99667	5.25	4.48667	318.053	289.703
G9606_12020	1282	COL4A1	0.03	0.02	0.03	0.04	0.01	0.03	0.05	0.04	0.05	0.05	0.01	0.05	4	3	4	3	1	2	0.0266667	0.0266667	0.0466667	0.0366667	3.66667	2
G9606_32270	2695	GIP	1.74	0.76	0.75	2.28	2.68	1.79	3.01	1.32	1.16	3.25	3.82	2.96	23	10	10	29	33	23	1.08333	2.25	1.83	3.34333	14.3333	28.3333
G9606_23923	8833	GMPS	25	24.62	20.46	22.38	22.05	29.1	43.27	42.86	31.62	31.87	31.44	48.08	4161.79	4067.6	3421.98	3507.64	3346.11	4613.82	23.36	24.51	39.25	37.13	3883.79	3822.52
G9606_1929	55738	ARFGAP1	42.89	42.6	42.39	48.08	88.39	47.48	74.22	74.15	65.53	68.49	126.02	78.44	2709	2672	2710	2891	5110	2900	42.6267	61.3167	71.3	90.9833	2697	3633.67
G9606_30031	221914	GPC2	0.73	0.63	0.48	0.48	0.37	0.81	1.26	1.1	0.74	0.69	0.53	1.34	36	31	24	23	17	39	0.613333	0.553333	1.03333	0.853333	30.3333	26.3333
G9606_68903	110806290	MYOCOS	0.13	0.05	0.06	0	0.43	0.13	0.22	0.09	0.1	0	0.61	0.22	2.02	0.83	1	0	6.34	2	0.08	0.186667	0.136667	0.276667	1.28333	2.78
G9606_20595	9496	TBX4	0.03	0	0.03	0	0	0.03	0.05	0	0.05	0	0	0.05	2	0	2	0	0	2	0.02	0.01	0.0333333	0.0166667	1.33333	0.666667
G9606_19852	22979	EFR3B	0.06	0.14	0.09	0.09	0.23	0.12	0.1	0.24	0.13	0.13	0.33	0.19	8.27	19.6	12.34	12.57	31.66	16.78	0.0966667	0.146667	0.156667	0.216667	13.4033	20.3367
G9606_1389	8100	IFT88	2.07	2.39	1.99	1.42	1.3	1.95	3.58	4.16	3.08	2.02	1.85	3.23	115.65	133.62	112	80.01	67	105.9	2.15	1.55667	3.60667	2.36667	120.423	84.3033
G9606_20835	7175	TPR	7.21	7.24	5.87	4.61	3.06	7.97	12.48	12.61	9.07	6.57	4.36	13.16	1369.93	1368.97	1125.96	841.87	541	1469	6.77333	5.21333	11.3867	8.03	1288.29	950.623
G9606_21865	3543	IGLL1	1.19	0.64	1.11	2.02	4.51	1.94	2.06	1.11	1.72	2.88	6.44	3.21	16.96	10	16	27.61	59.81	26.86	0.98	2.82333	1.63	4.17667	14.32	38.0933
G9606_1026	3953	LEPR	1.54	1.53	1.49	2.16	6.18	2.37	2.67	2.66	2.3	3.08	8.81	3.91	108.24	107.72	102.65	140.85	356.98	156.29	1.52	3.57	2.54333	5.26667	106.203	218.04
G9606_6052	3596	IL13	0.08	0.08	0.12	0.09	0	0.04	0.13	0.14	0.19	0.12	0	0.07	2	2	3	2	0	1	0.0933333	0.0433333	0.153333	0.0633333	2.33333	1
G9606_536	80221	ACSF2	7.88	7.97	8.83	12.94	20.01	10.39	13.63	13.87	13.66	18.42	28.53	17.17	309.94	319	353	479.96	694.96	390	8.22667	14.4467	13.72	21.3733	327.313	521.64
G9606_24199	150051	LOC150051	0.32	0.39	0.51	0.87	0.48	0.66	0.56	0.67	0.79	1.24	0.69	1.09	5	6	8	13	7	10	0.406667	0.67	0.673333	1.00667	6.33333	10
G9606_9256	728621	CCDC30	0.3	0.33	0.48	0.48	2.46	0.65	0.52	0.58	0.74	0.69	3.51	1.08	36.4	38.63	59.54	56.05	274.79	76.43	0.37	1.19667	0.613333	1.76	44.8567	135.757
G9606_17610	3233	HOXD4	0	0.05	0	0.01	0	0	0	0.08	0	0.01	0	0	0	1	0	1	0	0	0.0166667	0.00333333	0.0266667	0.00333333	0.333333	0.333333
G9606_8754	6820	SULT2B1	0.04	0	0	0	0.24	0	0.08	0	0	0	0.34	0	1	0	0	0	5	0	0.0133333	0.08	0.0266667	0.113333	0.333333	1.66667
G9606_22513	10089	KCNK7	0.79	0.57	0.41	0.43	0.79	0.27	1.37	0.99	0.64	0.62	1.12	0.45	21	14	11	11	17	7	0.59	0.496667	1	0.73	15.3333	11.6667
G9606_11467	60312	AFAP1	3.78	4.04	3.34	5.4	7.02	7.32	6.54	7.03	5.16	7.69	10	12.09	554	583	497.94	756.97	961.93	1031	3.72	6.58	6.24333	9.92667	544.98	916.633
G9606_5662	57002	YAE1	12.72	12.67	14.04	14.19	8.72	16.66	22.01	22.05	21.7	20.21	12.43	27.53	223.98	220.19	241.78	229.71	155.95	278.52	13.1433	13.19	21.92	20.0567	228.65	221.393
G9606_24880	1548	CYP2A6	0	0	0	0	0	0	0	0	0	0	0	0	0	0	0	0	0	0.03	0	0	0	0	0	0.01
G9606_14302	6258	RXRG	0.09	0	0.03	0	0.08	0	0.16	0	0.05	0	0.12	0	3	0	1	0	3	0	0.04	0.0266667	0.07	0.04	1.33333	1
G9606_14940	388021	TMEM179	0	0	0.02	0.02	0.02	0.02	0	0	0.02	0.02	0.02	0.03	0	0	1	1	1	1	0.00666667	0.02	0.00666667	0.0233333	0.333333	1
G9606_359	55364	IMPACT	4.48	4.22	3.39	3.05	2.26	4.82	7.76	7.35	5.25	4.34	3.23	7.97	329.97	306.7	250.34	213.53	153.94	342.79	4.03	3.37667	6.78667	5.18	295.67	236.753
G9606_17421	112267857	LOC112267857	0.47	0.2	0.13	0.49	0.36	0.48	0.81	0.35	0.2	0.69	0.51	0.79	7	3	2	7	5	7	0.266667	0.443333	0.453333	0.663333	4	6.33333
G9606_5940	11065	UBE2C	314.18	325.84	316.53	311.38	218.59	359.95	543.73	567.15	489.27	443.5	311.67	594.72	4514	4663	4579	4268	2888	4997	318.85	296.64	533.383	449.963	4585.33	4051
G9606_2906	375686	SPATC1	0	0	0	0.02	0.07	0	0	0	0	0.02	0.1	0	0	0	0	1	4	0	0	0.03	0	0.04	0	1.66667
G9606_26202	8335	H2AC4	0.29	0.11	0	0.22	0	0	0.51	0.18	0	0.32	0	0	2.79	1	0	2.03	0	0	0.133333	0.0733333	0.23	0.106667	1.26333	0.676667
G9606_18327	4289	MKLN1	5.61	5.21	4.36	2.26	2.87	3.24	9.71	9.07	6.74	3.22	4.09	5.35	657.61	671.83	527.42	478.89	590.34	664.97	5.06	2.79	8.50667	4.22	618.953	578.067
G9606_3324	140	ADORA3	0	0	0	0.04	0	0	0	0	0	0.06	0	0	0	0	0	1	0	0	0	0.0133333	0	0.02	0	0.333333
G9606_25843	92675	DTD1	66.49	68.75	70.53	86.77	54.71	95.07	115.07	119.67	109.01	123.59	78.01	157.07	2548.94	2633.1	2729.52	3175.99	1962.56	3521.83	68.59	78.85	114.583	119.557	2637.19	2886.79
G9606_34734	90668	CARMIL3	0.06	0.06	0.07	0.09	0.04	0.18	0.1	0.1	0.1	0.13	0.05	0.3	5	5	6	8	3	16	0.0633333	0.103333	0.1	0.16	5.33333	9
G9606_26513	10081	PDCD7	6.84	6.63	6.7	7.2	5.56	9.11	11.85	11.54	10.35	10.25	7.92	15.06	376.26	362.67	371.71	379.86	284.43	486.38	6.72333	7.29	11.2467	11.0767	370.213	383.557
G9606_3014	10184	LHFPL2	12.84	12.86	9.86	4.99	4.46	6.36	22.22	22.38	15.24	7.11	6.37	10.51	1249	1247	972	466	406	597	11.8533	5.27	19.9467	7.99667	1156	489.667
G9606_16414	399949	C11orf88	0.14	0.08	0	0.07	0	0	0.23	0.13	0	0.1	0	0	2	1	0	0.99	0	0	0.0733333	0.0233333	0.12	0.0333333	1	0.33
G9606_10395	51141	INSIG2	3.96	3.53	2.82	3.36	1.69	4.74	6.85	6.15	4.36	4.79	2.4	7.84	198	174	148	152	77	227	3.43667	3.26333	5.78667	5.01	173.333	152
G9606_11089	64422	ATG3	78.97	77.39	74.83	75.67	53.52	89.13	136.67	134.71	115.67	107.78	76.31	147.27	2321.15	2310.7	2183.8	1952.59	1156	2282.77	77.0633	72.7733	129.017	110.453	2271.88	1797.12
G9606_18398	170712	COX7B2	0	0	0	0	0.14	0	0	0	0	0	0.2	0	0	0	0	0	1	0	0	0.0466667	0	0.0666667	0	0.333333
G9606_31214	7321	UBE2D1	10.45	11.16	8.66	5.74	2.46	7.37	18.08	19.42	13.38	8.17	3.51	12.18	533	566	446	281	117	365	10.09	5.19	16.96	7.95333	515	254.333
G9606_7418	442319	ZNF727	0.04	0.05	0.04	0.1	0.34	0.05	0.07	0.09	0.07	0.14	0.49	0.09	6.9	8.35	7.12	16.12	53.29	8.6	0.0433333	0.163333	0.0766667	0.24	7.45667	26.0033
G9606_18223	100329135	TRPC5OS	0.02	0.04	0	0.02	0	0	0.03	0.07	0	0.03	0	0	1	2	0	1	0	0	0.02	0.00666667	0.0333333	0.01	1	0.333333
G9606_5736	10964	IFI44L	2.03	1.83	1.32	0.26	0.64	0.4	3.52	3.18	2.05	0.37	0.91	0.66	163	151	124	17	29	26.36	1.72667	0.433333	2.91667	0.646667	146	24.12
G9606_5615	57143	ADCK1	5.47	5.68	5.3	5.26	7.35	4.93	9.46	9.88	8.19	7.49	10.47	8.15	201.46	203.38	198.35	176	232.15	170.87	5.48333	5.84667	9.17667	8.70333	201.063	193.007
G9606_27437	5446	PON3	0	0	0.04	0.09	0	0	0	0	0.07	0.13	0	0	0	0	1	2	0	0	0.0133333	0.03	0.0233333	0.0433333	0.333333	0.666667
G9606_15658	51634	RBMX2	22.16	21.28	21.63	29.83	53.05	26.84	38.35	37.03	33.44	42.49	75.64	44.35	779	744	768	1007	1737	916	21.69	36.5733	36.2733	54.16	763.667	1220
G9606_15027	27090	ST6GALNAC4	40.63	41.39	45.66	42.9	41.93	33.07	70.32	72.04	70.58	61.1	59.79	54.64	1328	1342	1501	1308	1215	1035	42.56	39.3	70.98	58.51	1390.33	1186
G9606_849	23152	CIC	15.75	16.2	13.18	11.85	16.05	14.18	27.25	28.2	20.37	16.87	22.88	23.42	1794	1855	1530	1254	1658	1519	15.0433	14.0267	25.2733	21.0567	1726.33	1477
G9606_14590	1594	CYP27B1	1.59	1.53	1.4	1.06	0.63	1.68	2.74	2.66	2.16	1.51	0.9	2.77	73	70	65	47	27	75	1.50667	1.12333	2.52	1.72667	69.3333	49.6667
G9606_29574	113179	ADAT3	2.49	1.87	1.99	3.29	5.26	2.14	4.31	3.25	3.07	4.68	7.5	3.54	71	53	56	87	135	57	2.11667	3.56333	3.54333	5.24	60	93
G9606_8389	11283	CYP4F8	0.07	0.03	0.1	0.13	0.21	0.15	0.13	0.05	0.15	0.19	0.3	0.25	4.19	1.55	5.66	7.11	11.17	8.41	0.0666667	0.163333	0.11	0.246667	3.8	8.89667
G9606_8596	112268342	LOC112268342	0.68	0.65	0.44	0.57	0.54	0.38	1.18	1.14	0.68	0.81	0.78	0.62	35.69	33.85	23.14	28.33	26.4	19.07	0.59	0.496667	1	0.736667	30.8933	24.6
G9606_5164	54820	NDE1	16.72	16.2	14.27	12.54	16.5	15.49	28.94	28.2	22.05	17.86	23.53	25.59	1036.23	1015.08	893.01	752.36	952.97	927.65	15.73	14.8433	26.3967	22.3267	981.44	877.66
G9606_20004	3881	KRT31	0	0.04	0.03	0	0	0	0	0.06	0.05	0	0	0	0	1.14	1.07	0	0	0	0.0233333	0	0.0366667	0	0.736667	0
G9606_33088	102724665	LOC102724665	0.06	0	0	0	0.07	0	0.11	0	0	0	0.1	0	1.07	0	0	0	1.08	0	0.02	0.0233333	0.0366667	0.0333333	0.356667	0.36
G9606_18562	7975	MAFK	14.29	13.7	11.92	10.02	13.25	12.11	24.73	23.84	18.42	14.28	18.89	20.01	933.19	878.1	779.09	635.4	814.59	771.88	13.3033	11.7933	22.33	17.7267	863.46	740.623
G9606_2195	5063	PAK3	0.28	0.28	0.3	0.34	0.91	0.37	0.48	0.49	0.46	0.49	1.29	0.61	32.1	45.81	43.74	44.78	136.72	55.11	0.286667	0.54	0.476667	0.796667	40.55	78.87
G9606_24506	5155	PDGFB	4.99	5.57	4.82	4.08	3.33	4.14	8.63	9.69	7.46	5.81	4.75	6.83	286	304	273	222	173	215	5.12667	3.85	8.59333	5.79667	287.667	203.333
G9606_14108	10332	CLEC4M	0	0	0	0.08	0	0.11	0	0	0	0.12	0	0.19	0	0	0	3	0	3	0	0.0633333	0	0.103333	0	2
G9606_3015	9063	PIAS2	4.2	5.12	3.63	3.69	3.79	4.68	7.27	8.91	5.61	5.26	5.41	7.74	410.24	417.13	341.97	362.89	524.99	480.72	4.31667	4.05333	7.26333	6.13667	389.78	456.2
G9606_16160	23099	ZBTB43	3.08	3.17	2.44	1.36	1.51	1.73	5.32	5.52	3.78	1.93	2.15	2.86	368.44	373.67	291.94	155.04	168.3	201.64	2.89667	1.53333	4.87333	2.31333	344.683	174.993
G9606_4088	201626	PDE12	8.05	8.15	6.51	5.43	6.76	7.01	13.93	14.19	10.07	7.73	9.63	11.58	979.47	997.63	810.3	656.39	828.11	846.11	7.57	6.4	12.73	9.64667	929.133	776.87
G9606_7742	23118	TAB2	10.27	10.57	7.87	4.52	2.75	7.8	17.77	18.4	12.17	6.43	3.93	12.89	851	876	666	357	211	624	9.57	5.02333	16.1133	7.75	797.667	397.333
G9606_28247	25823	TPSG1	0.01	0	0	0.1	0.05	0	0.03	0	0	0.14	0.07	0	0.32	0	0	2	2	0	0.00333333	0.05	0.01	0.07	0.106667	1.33333
G9606_22853	4722	NDUFS3	123.02	117.32	141.82	151	204.53	143.96	212.9	204.2	219.21	215.07	291.62	237.86	2060	1954	2398	2428	3190	2340	127.387	166.497	212.103	248.183	2137.33	2652.67
G9606_2066	92799	SHKBP1	95.67	98.87	95.96	136.1	260.46	113.29	165.57	172.09	148.33	193.84	371.37	187.18	4177	4342	4299	5496	9650	4687	96.8333	169.95	161.997	250.797	4272.67	6611
G9606_12304	122509	IFI27L1	47.5	45.17	62.85	38.19	42.38	36.51	82.2	78.62	97.15	54.4	60.43	60.32	592	573	794	458	470	455	51.84	39.0267	85.99	58.3833	653	461
G9606_13888	5641	LGMN	6.65	7.18	6.68	4.76	5.02	5.25	11.51	12.49	10.33	6.78	7.16	8.68	249.16	275.04	256.29	174.56	177.84	199.13	6.83667	5.01	11.4433	7.54	260.163	183.843
G9606_27302	117584	RFFL	4.8	5.03	4.49	3.72	3.92	5.07	8.31	8.75	6.94	5.29	5.59	8.38	681.25	709.89	643.39	506.47	518.05	698.62	4.77333	4.23667	8	6.42	678.177	574.38
G9606_25948	4037	LRP3	0.04	0.03	0.04	0.03	0.03	0.04	0.07	0.05	0.06	0.04	0.04	0.07	3	2	3	2	2	3	0.0366667	0.0333333	0.06	0.05	2.66667	2.33333
G9606_3304	1607	DGKB	0.17	0.27	0.28	0.27	0.61	0.24	0.3	0.47	0.44	0.38	0.87	0.4	23.28	36	38.76	35.82	75.92	31.94	0.24	0.373333	0.403333	0.55	32.68	47.8933
G9606_68947	115253422	DUS4L-BCAP29	2.36	2.11	1.78	1.42	1.27	2.47	4.08	3.67	2.74	2.02	1.81	4.08	312.64	278.32	238.45	179.53	155	315.38	2.08333	1.72	3.49667	2.63667	276.47	216.637
G9606_13157	26231	LRRC29	0.5	0.4	0.84	0.72	0.8	0.91	0.87	0.7	1.3	1.03	1.15	1.5	15	11	24	18	19	25	0.58	0.81	0.956667	1.22667	16.6667	20.6667
G9606_2673	8111	GPR68	0.48	0.71	0.42	0.24	0.22	0.21	0.83	1.23	0.64	0.34	0.32	0.35	27	40	23	13	11	12	0.536667	0.223333	0.9	0.336667	30	12
G9606_5923	10741	RBBP9	12.4	13.09	9.95	9.08	7.72	13.5	21.46	22.78	15.39	12.93	11.01	22.31	931.11	976.36	754.41	653.61	540.03	982.91	11.8133	10.1	19.8767	15.4167	887.293	725.517
G9606_7726	57380	MRS2	7.92	6.61	6.63	5.14	2.46	6.43	13.7	11.5	10.25	7.32	3.51	10.62	478.44	409.1	395.89	287.14	130.85	364.18	7.05333	4.67667	11.8167	7.15	427.81	260.723
G9606_677	55147	RBM23	20.1	20.38	17.37	12.44	9.65	18.94	34.78	35.48	26.84	17.72	13.76	31.29	1113.82	1098.48	955.32	692.96	814.28	1012.42	19.2833	13.6767	32.3667	20.9233	1055.87	839.887
G9606_19840	728118	NUTM2A	1.39	1.43	0.77	0.37	0.58	0.44	2.4	2.48	1.19	0.53	0.83	0.74	124.71	142.99	80.88	41	64.08	48.65	1.19667	0.463333	2.02333	0.7	116.193	51.2433
G9606_16032	10278	EFS	0	0	0	0.02	0	0	0	0	0	0.03	0	0	0	0	0	1	0	0	0	0.00666667	0	0.01	0	0.333333
G9606_23599	81127	OR4K15	0	0	0	0	0	0.05	0	0	0	0	0	0.09	0	0	0	0	0	1	0	0.0166667	0	0.03	0	0.333333
G9606_7005	10155	TRIM28	225.58	224.75	224.98	316.22	523.79	276.29	390.39	391.2	347.76	450.39	746.81	456.49	12980	12843	13094	17621	28254	15491	225.103	372.1	376.45	551.23	12972.3	20455.3
G9606_21886	79853	TM4SF20	0.02	0.1	0.07	0.08	0.13	0.04	0.04	0.17	0.11	0.11	0.19	0.06	1	4.28	3.12	3.26	5.8	1.65	0.0633333	0.0833333	0.106667	0.12	2.8	3.57
G9606_7309	9205	ZMYM5	6.24	6.2	4.7	3.16	3.11	4.11	10.8	10.79	7.26	4.5	4.44	6.79	250.1	247.75	193.84	132.45	129.9	175.51	5.71333	3.46	9.61667	5.24333	230.563	145.953
G9606_19803	387267	KRTAP5-4	0.09	0.09	0	0.08	0.15	0.05	0.15	0.16	0	0.12	0.21	0.08	2.28	2.02	0	1.89	3.04	1.01	0.06	0.0933333	0.103333	0.136667	1.43333	1.98
G9606_29136	56910	STARD7	41.59	41.16	33.64	40.58	51.75	51.48	71.97	71.64	52	57.8	73.78	85.05	2497.01	2466	2057	2297	2844.73	2945	38.7967	47.9367	65.2033	72.21	2340	2695.58
G9606_28671	100507537	STRIT1	0.14	0	0.07	0.14	0.52	0	0.24	0	0.11	0.2	0.74	0	2	0	1.03	2	7	0	0.07	0.22	0.116667	0.313333	1.01	3
G9606_9337	79809	TTC21B	1.28	1.3	0.98	1.2	1.39	1.59	2.22	2.26	1.52	1.71	1.99	2.63	149.98	141.53	108.34	126.06	164.86	174.5	1.18667	1.39333	2	2.11	133.283	155.14
G9606_4316	23527	ACAP2	4.86	4.37	3.8	3.03	1.93	4.01	8.41	7.6	5.87	4.31	2.75	6.62	678.98	606.26	535.08	406.75	251.42	541.24	4.34333	2.99	7.29333	4.56	606.773	399.803
G9606_3322	81566	CSRNP2	7.44	6.85	6.41	5.72	4	7.32	12.87	11.92	9.9	8.15	5.7	12.1	639.89	572.3	560.96	430.26	283.16	571.54	6.9	5.68	11.5633	8.65	591.05	428.32
G9606_19609	347475	CCDC160	0	0	0	0	0	0.03	0	0	0	0	0	0.06	0	0	0	0	0	1	0	0.01	0	0.02	0	0.333333
G9606_7117	113655	MFSD3	34.8	33.51	41.28	43.37	44.97	26.78	60.22	58.32	63.81	61.77	64.11	44.24	1117	1046	1316	1332	1368	835	36.53	38.3733	60.7833	56.7067	1159.67	1178.33
G9606_16013	53373	TPCN1	6.69	6.61	6.05	5.98	8.75	6.96	11.57	11.51	9.36	8.51	12.47	11.51	659	663	609	569	801.32	669	6.45	7.23	10.8133	10.83	643.667	679.773
G9606_14505	7430	EZR	156.48	159.08	141.4	155.28	235.77	179.53	270.81	276.89	218.57	221.16	336.15	296.62	8939.66	8963.61	8029.11	7736.15	10868.5	9321.06	152.32	190.193	255.423	284.643	8644.13	9308.57
G9606_15827	10158	PDZK1IP1	0	0.06	0	0.13	0	0.07	0	0.11	0	0.19	0	0.11	0	1	0	2	0	1	0.02	0.0666667	0.0366667	0.1	0.333333	1
G9606_10994	5664	PSEN2	9.57	10.69	9.03	8.18	5.96	8.04	16.57	18.6	13.95	11.66	8.5	13.28	422	465	387	340	227	329	9.76333	7.39333	16.3733	11.1467	424.667	298.667
G9606_156	93109	TMEM44	14.33	14.17	13.52	13.68	15.1	14.51	24.8	24.67	20.89	19.48	21.53	23.97	651	635	615	583	617	631	14.0067	14.43	23.4533	21.66	633.667	610.333
G9606_7792	7334	UBE2N	25.01	23.7	22.74	17.69	11.09	22.47	43.29	41.25	35.15	25.19	15.82	37.12	2393.22	2255.1	2197.22	1625.14	988.57	2086.56	23.8167	17.0833	39.8967	26.0433	2281.85	1566.76
G9606_15516	2962	GTF2F1	39.71	39.8	38.56	42.97	43.63	49.68	68.73	69.27	59.6	61.19	62.21	82.07	1881.82	1875	1842	1954.08	1921.99	2283.09	39.3567	45.4267	65.8667	68.49	1866.27	2053.05
G9606_4423	10797	MTHFD2	48.17	47.13	44.18	36.98	21.21	46.59	83.36	82.03	68.29	52.66	30.24	76.98	2243.16	2167.93	2060.73	1626.24	996.64	2113.51	46.4933	34.9267	77.8933	53.2933	2157.27	1578.8
G9606_23212	254428	SLC41A1	8.04	8.5	5.95	4.95	5.1	8.53	13.91	14.8	9.2	7.06	7.26	14.1	750	785	556	437	437	764	7.49667	6.19333	12.6367	9.47333	697	546
G9606_8045	22832	CEP162	1.07	1.08	0.81	0.68	0.6	1.17	1.86	1.88	1.25	0.97	0.86	1.94	94	86	69	54	50	96	0.986667	0.816667	1.66333	1.25667	83	66.6667
G9606_19049	54897	CASZ1	0.62	0.54	0.62	0.25	0.14	0.2	1.08	0.94	0.96	0.35	0.2	0.34	56	47	57	20	11	20	0.593333	0.196667	0.993333	0.296667	53.3333	17
G9606_21734	79073	TMEM109	77.17	79.39	73.14	82.39	64.68	86.38	133.56	138.19	113.05	117.35	92.21	142.71	3181	3255	3044	3261	2483	3456	76.5667	77.8167	128.267	117.423	3160	3066.67
G9606_22131	2353	FOS	1.96	2.69	2.33	0.82	0.26	1.01	3.4	4.68	3.61	1.17	0.38	1.67	80	109	96	32	10	40	2.32667	0.696667	3.89667	1.07333	95	27.3333
G9606_974	728568	C12orf73	5.08	5.03	6.46	4.71	2.44	5.06	8.79	8.75	9.98	6.72	3.48	8.36	189	181	244	163	87	184	5.52333	4.07	9.17333	6.18667	204.667	144.667
G9606_1119	284004	HEXD	13.81	10.8	11.57	12.64	21.86	8.98	23.9	18.79	17.88	18.01	31.16	14.84	476.46	359.7	399.02	399.44	550.38	278.22	12.06	14.4933	20.19	21.3367	411.727	409.347
G9606_25071	5138	PDE2A	0.26	0.39	0.16	0.06	0.21	0.17	0.45	0.67	0.25	0.09	0.3	0.28	21	31	13	5	16	14	0.27	0.146667	0.456667	0.223333	21.6667	11.6667
G9606_2333	1606	DGKA	12.8	13.58	11.11	15.97	21.96	19.5	22.16	23.63	17.18	22.74	31.31	32.22	660	697	577.02	780	1038	966	12.4967	19.1433	20.99	28.7567	644.673	928
G9606_7976	84939	PWWP3A	7.65	6.87	6.81	8.17	10.95	9	13.25	11.97	10.53	11.64	15.61	14.87	561	516	483.01	543.23	742.09	633	7.11	9.37333	11.9167	14.04	520.003	639.44
G9606_20531	11187	PKP3	38.78	36.58	43.19	39.74	34.93	32.4	67.12	63.68	66.75	56.6	49.8	53.53	2127	1996	2392	2093	1783	1725	39.5167	35.69	65.85	53.31	2171.67	1867
G9606_21700	50485	SMARCAL1	11.7	11.74	9.38	8.3	6.51	9.65	20.24	20.44	14.5	11.82	9.28	15.95	704	702	573	479	363	562	10.94	8.15333	18.3933	12.35	659.667	468
G9606_6112	22976	PAXIP1	4.92	5.42	3.73	3.11	1.76	4.66	8.51	9.43	5.76	4.43	2.5	7.7	373	411	285	226	123	345	4.69	3.17667	7.9	4.87667	356.333	231.333
G9606_29774	80178	TEDC2	11.56	11.78	12.44	17.53	18.1	12.79	20.01	20.51	19.23	24.97	25.8	21.12	360	358	384	506	501	379	11.9267	16.14	19.9167	23.9633	367.333	462
G9606_18827	705	BYSL	28.06	26.84	30.36	27.9	32.43	27.29	48.56	46.72	46.93	39.73	46.24	45.08	928	883	1014	886	999	876	28.42	29.2067	47.4033	43.6833	941.667	920.333
G9606_32813	146845	CFAP52	0.05	0.03	0.03	0.06	0.08	0.17	0.09	0.05	0.04	0.08	0.12	0.28	2	1	1	2	3	6	0.0366667	0.103333	0.06	0.16	1.33333	3.66667
G9606_24738	388662	SLC6A17	0	0	0	0	0.02	0	0	0	0	0	0.03	0	0	0	0	0	1	0	0	0.00666667	0	0.01	0	0.333333
G9606_2956	695	BTK	0	0.07	0.02	0.02	0	0.02	0	0.12	0.03	0.03	0	0.04	0	3	1	1	0	1	0.03	0.0133333	0.05	0.0233333	1.33333	0.666667
G9606_2733	79608	RIC3	0.64	0.6	0.64	0.08	0	0.4	1.1	1.04	0.99	0.12	0	0.66	10.71	10.02	10.84	1.32	0	6.5	0.626667	0.16	1.04333	0.26	10.5233	2.60667
G9606_2167	257397	TAB3	4.43	4.26	3.07	2.03	2.46	3.49	7.67	7.41	4.74	2.89	3.51	5.77	564.07	535.92	396.5	236.92	272.14	423.2	3.92	2.66	6.60667	4.05667	498.83	310.753
G9606_9535	7158	TP53BP1	4.81	4.71	3.6	2.71	1.74	3.7	8.32	8.19	5.56	3.86	2.48	6.11	986.05	934.43	718.27	529.38	331.04	734.38	4.37333	2.71667	7.35667	4.15	879.583	531.6
G9606_816	4101	MAGEA2	0.14	0.11	0.41	0.09	0.03	0.07	0.23	0.19	0.64	0.12	0.05	0.12	4.34	4.35	13.35	3.27	0.99	2.18	0.22	0.0633333	0.353333	0.0966667	7.34667	2.14667
G9606_2795	9575	CLOCK	2.3	2.32	1.84	1.94	1.76	2.62	3.97	4.03	2.84	2.77	2.51	4.33	473	476	384	386	338	526	2.15333	2.10667	3.61333	3.20333	444.333	416.667
G9606_12382	9054	NFS1	18.88	20.32	17.56	14.7	12.09	18.21	32.67	35.36	27.15	20.94	17.23	30.08	1107	1185	1040	823	635	1034	18.92	15	31.7267	22.75	1110.67	830.667
G9606_15138	284309	ZNF776	4.34	3.9	4.01	2.74	1.55	3.41	7.51	6.79	6.2	3.91	2.22	5.64	263.31	234.94	208.52	119.98	61.08	163.92	4.08333	2.56667	6.83333	3.92333	235.59	114.993
G9606_10822	23539	SLC16A8	0	0.03	0	0.05	0.03	0	0	0.05	0	0.07	0.04	0	0	1	0	2	1	0	0.01	0.0266667	0.0166667	0.0366667	0.333333	1
G9606_15999	3303	HSPA1A	158.91	161.15	137.44	135.74	107.12	162.41	275.01	280.49	212.44	193.33	152.72	268.33	7403.38	7467.64	6465.73	6072.33	4648.09	7344.6	152.5	135.09	255.98	204.793	7112.25	6021.67
G9606_14481	729830	FAM160A1	0.03	0.05	0.02	0.03	0.06	0.06	0.05	0.09	0.03	0.04	0.09	0.1	6.43	10.32	3.25	5.01	10.77	11.89	0.0333333	0.05	0.0566667	0.0766667	6.66667	9.22333
G9606_3829	154865	IQUB	0.03	0.03	0.02	0	0	0	0.05	0.05	0.03	0	0	0	2	2.13	1.13	0	0	0	0.0266667	0	0.0433333	0	1.75333	0
G9606_27520	100528020	FAM187A	0	0.03	0.17	0	0.47	0	0	0.06	0.26	0	0.66	0	0	1	5	0	13	0	0.0666667	0.156667	0.106667	0.22	2	4.33333
G9606_34576	245972	ATP6V0D2	0.38	0.36	0.29	0.24	0.61	0.36	0.65	0.63	0.44	0.34	0.87	0.6	17.26	16.64	13.29	10.46	26.16	16.27	0.343333	0.403333	0.573333	0.603333	15.73	17.63
G9606_10148	79707	NOL9	7.07	6.78	6.64	6.34	14.76	8.99	12.23	11.79	10.27	9.03	21.05	14.86	769.53	754	809.96	773.92	1699.48	1023.53	6.83	10.03	11.43	14.98	777.83	1165.64
G9606_35159	105370980	LOC105370980	0.54	0.39	0.55	0.49	2.72	0.71	0.93	0.69	0.84	0.7	3.87	1.18	20.6	15.04	21.12	18.11	96.94	26.53	0.493333	1.30667	0.82	1.91667	18.92	47.1933
G9606_1421	57016	AKR1B10	0.99	1.11	1.06	0.48	0.88	0.52	1.71	1.94	1.64	0.68	1.26	0.86	30.82	34.69	33.39	14.16	25.56	15.56	1.05333	0.626667	1.76333	0.933333	32.9667	18.4267
G9606_20023	9587	MAD2L1BP	9.27	11.11	9.14	8.87	5.73	8.39	16.05	19.34	14.13	12.64	8.17	13.87	228.45	272.04	229.37	209.7	135.36	199.25	9.84	7.66333	16.5067	11.56	243.287	181.437
G9606_1297	2103	ESRRB	0	0	0	0	0.02	0	0	0	0	0	0.03	0	0	0	0	0	1	0	0	0.00666667	0	0.01	0	0.333333
G9606_5784	729540	RGPD6	1.12	1.22	0.38	0.84	0.89	1.47	1.94	2.13	0.59	1.2	1.27	2.42	159.8	175.15	52.43	115.7	117.82	202.74	0.906667	1.06667	1.55333	1.63	129.127	145.42
G9606_8065	10665	TSBP1	0	0	0	0	0	0.06	0	0	0	0	0	0.1	0	0	0	0	0	1	0	0.02	0	0.0333333	0	0.333333
G9606_2315	130916	MTERF4	11.35	12.19	12.04	12.31	6.21	14.05	19.64	21.22	18.62	17.53	8.86	23.22	601.43	585.03	560	498.74	322	584.46	11.86	10.8567	19.8267	16.5367	582.153	468.4
G9606_18154	26284	ERAL1	50.46	53.7	60.99	57.1	56.06	46.35	87.33	93.47	94.28	81.32	79.93	76.57	1786	1876	2157	1921	1681	1590	55.05	53.17	91.6933	79.2733	1939.67	1730.67
G9606_2585	4140	MARK3	25.81	25.37	22.24	22.68	16.41	27.97	44.66	44.15	34.38	32.3	23.4	46.21	1509	1497	1303	1245	857	1559	24.4733	22.3533	41.0633	33.97	1436.33	1220.33
G9606_22780	162461	TMEM92	22.09	19.92	23.47	25.82	36.31	23.2	38.23	34.67	36.27	36.78	51.76	38.33	644	585	680	688	901.2	652.14	21.8267	28.4433	36.39	42.29	636.333	747.113
G9606_22009	10535	RNASEH2A	186.33	182.3	260.85	254.63	171.59	192.17	322.47	317.31	403.2	362.66	244.65	317.51	4120	4010	5825	5407	3542	4123	209.827	206.13	347.66	308.273	4651.67	4357.33
G9606_33859	4856	CCN3	14.78	14.96	12.75	8.29	4.4	11.35	25.58	26.05	19.71	11.81	6.27	18.75	707	712	616	381	196	527	14.1633	8.01333	23.78	12.2767	678.333	368
G9606_7735	7019	TFAM	18.39	16.84	15.04	6.75	3.78	11.63	31.83	29.32	23.25	9.61	5.39	19.22	988.46	958.8	824.96	641.15	347.64	907.13	16.7567	7.38667	28.1333	11.4067	924.073	631.973
G9606_12049	91862	MARVELD3	0.56	0.82	0.54	0.9	2.51	0.79	0.98	1.43	0.84	1.28	3.58	1.3	25.34	36.92	24.22	39.63	115.04	35.39	0.64	1.4	1.08333	2.05333	28.8267	63.3533
G9606_19477	27037	TRMT2A	15.52	15.83	17.24	19.86	22.79	15.65	26.86	27.55	26.65	28.28	32.49	25.86	802.69	801	873	898	940	732.95	16.1967	19.4333	27.02	28.8767	825.563	856.983
G9606_2112	55061	SUSD4	1.79	1.96	1.99	2.91	3.44	3.83	3.09	3.4	3.07	4.15	4.91	6.33	105	109	118	154	141	199	1.91333	3.39333	3.18667	5.13	110.667	164.667
G9606_13260	340069	FAM170A	0	0	0	0.04	0	0	0	0	0	0.06	0	0	0	0	0	1	0	0	0	0.0133333	0	0.02	0	0.333333
G9606_10966	63974	NEUROD6	0	0	0	0	0.09	0	0	0	0	0	0.12	0	0	0	0	0	3	0	0	0.03	0	0.04	0	1
G9606_27745	309	ANXA6	29.55	30.18	30.34	28.61	20.94	31.99	51.13	52.54	46.9	40.75	29.86	52.86	1661	1688	1722	1545	1097	1746	30.0233	27.18	50.19	41.1567	1690.33	1462.67
G9606_174	10142	AKAP9	2.27	2.34	1.8	1.16	1.19	2.22	3.93	4.08	2.78	1.66	1.7	3.67	495.88	479.13	381.58	250.56	268.44	478.62	2.13667	1.52333	3.59667	2.34333	452.197	332.54
G9606_3030	168002	DACT2	0.08	0.08	0.07	0.08	0.19	0.08	0.13	0.13	0.1	0.11	0.27	0.14	4.08	3.99	3.57	4.03	9.37	4.23	0.0766667	0.116667	0.12	0.173333	3.88	5.87667
G9606_13393	116085	SLC22A12	0	0	0	0	0.02	0	0	0	0	0	0.03	0	0	0	0	0	1	0	0	0.00666667	0	0.01	0	0.333333
G9606_309	10631	POSTN	0.02	0	0	0	0	0.02	0.03	0	0	0	0	0.03	1	0	0	0	0	1	0.00666667	0.00666667	0.01	0.01	0.333333	0.333333
G9606_13760	89874	SLC25A21	0.38	0.33	0.42	0.44	0.29	0.36	0.66	0.58	0.65	0.63	0.42	0.6	16	18	20	17	10	15	0.376667	0.363333	0.63	0.55	18	14
G9606_12693	6717	SRI	45.15	44.64	53.63	50.86	27.4	50.64	78.14	77.7	82.89	72.44	39.07	83.67	1121	1081	1326	1194	691	1214	47.8067	42.9667	79.5767	65.06	1176	1033
G9606_19545	54442	KCTD5	34.61	37.33	33.53	23.18	8.86	25.5	59.9	64.98	51.82	33.02	12.63	42.14	1636	1755	1600	1052	390	1170	35.1567	19.18	58.9	29.2633	1663.67	870.667
G9606_26520	6599	SMARCC1	15.18	15.63	12.39	9.14	8.5	13.65	26.28	27.2	19.15	13.01	12.12	22.55	1897	1942	1563	1096	989	1655	14.4	10.43	24.21	15.8933	1800.67	1246.67
G9606_4757	84984	CEP19	2.96	2.86	2.04	1.5	2.53	2.08	5.13	4.98	3.15	2.13	3.61	3.44	115.76	117.34	82.96	56.62	90.92	81.14	2.62	2.03667	4.42	3.06	105.353	76.2267
G9606_2825	9514	GAL3ST1	0.03	0.13	0.05	0.03	0.03	0.06	0.06	0.23	0.08	0.04	0.05	0.1	1.19	4.39	3.26	1	1	2	0.07	0.04	0.123333	0.0633333	2.94667	1.33333
G9606_3022	6017	RLBP1	0.36	0.45	0.44	0.86	0.65	0.71	0.62	0.78	0.68	1.22	0.92	1.17	11	14	14	26	19	21	0.416667	0.74	0.693333	1.10333	13	22
G9606_1245	219844	HYLS1	18.95	20.28	18.48	11.26	5.46	15.17	32.79	35.31	28.56	16.04	7.78	25.06	525.78	563.69	527.39	306.22	177.59	421.03	19.2367	10.63	32.22	16.2933	538.953	301.613
G9606_240	79696	ZC2HC1C	1.54	1.33	1.84	1.13	1.09	1.04	2.67	2.31	2.84	1.61	1.55	1.71	53.06	51.62	58.26	33.09	40.48	47.14	1.57	1.08667	2.60667	1.62333	54.3133	40.2367
G9606_5359	23	ABCF1	28.33	29.18	26.1	21.3	25.92	26.12	49.03	50.8	40.34	30.34	36.96	43.16	1854	1904	1730	1333	1557	1665	27.87	24.4467	46.7233	36.82	1829.33	1518.33
G9606_13944	146057	TTBK2	1.17	1.18	1.11	0.91	1.45	1.2	2.02	2.05	1.71	1.3	2.07	1.99	263.96	264	250.1	198	305.5	263.53	1.15333	1.18667	1.92667	1.78667	259.353	255.677
G9606_8701	388015	RTL1	0.04	0.02	0	0	0.01	0	0.06	0.04	0	0	0.02	0	3	2	0	0	1	0	0.02	0.00333333	0.0333333	0.00666667	1.66667	0.333333
G9606_25100	57524	CASKIN1	0.02	0.02	0.01	0.01	0.01	0.01	0.04	0.04	0.02	0.02	0.02	0.02	2.34	2.33	1.19	1.22	1.3	1.22	0.0166667	0.01	0.0333333	0.02	1.95333	1.24667
G9606_8288	158234	TRMT10B	5.38	5.15	4.15	4.56	7.26	5.74	9.31	8.96	6.42	6.5	10.36	9.48	354.59	336.39	280.17	298.27	517.87	389.43	4.89333	5.85333	8.23	8.78	323.717	401.857
G9606_18811	389336	C5orf46	58.53	64.16	74.4	59.1	63.46	64.43	101.3	111.67	115	84.17	90.48	106.45	867	825.71	845	477	458	548	65.6967	62.33	109.323	93.7	845.903	494.333
G9606_11660	286006	LSMEM1	0.36	0.39	0.28	0.22	0.29	0.44	0.61	0.68	0.43	0.32	0.41	0.73	17.73	17.38	13.73	13.19	31.08	22.11	0.343333	0.316667	0.573333	0.486667	16.28	22.1267
G9606_29495	55693	KDM4D	0.66	0.93	1.02	0.69	0.43	0.47	1.14	1.61	1.57	0.98	0.61	0.77	38	53	59	38	23	26	0.87	0.53	1.44	0.786667	50	29
G9606_26389	5896	RAG1	0.03	0.02	0.02	0.02	0.05	0.02	0.05	0.04	0.04	0.02	0.07	0.02	4	3	3	2	5.95	1.99	0.0233333	0.03	0.0433333	0.0366667	3.33333	3.31333
G9606_25213	3030	HADHA	95.52	95.08	92.04	110.13	154.15	107.78	165.31	165.5	142.27	156.86	219.78	178.08	5478	5424	5330	6065	8234	6000	94.2133	124.02	157.693	184.907	5410.67	6766.33
G9606_34709	7007	TECTA	0.01	0	0.03	0	0	0.01	0.01	0	0.04	0	0	0.01	1	0	4	0	0	1	0.0133333	0.00333333	0.0166667	0.00333333	1.66667	0.333333
G9606_7658	54875	CNTLN	4.8	4.94	3.78	3.29	3.69	5.45	8.31	8.59	5.84	4.69	5.27	9	395.64	410.93	317.88	272.08	314.38	453.06	4.50667	4.14333	7.58	6.32	374.817	346.507
G9606_5924	3339	HSPG2	5.18	5.24	4.06	1.33	0.93	1.99	8.96	9.11	6.27	1.89	1.33	3.29	1465.73	1476.39	1161.12	362.45	246.6	546.77	4.82667	1.41667	8.11333	2.17	1367.75	385.273
G9606_19462	55001	TTC22	1.62	1.61	2.25	1.4	1.83	0.61	2.81	2.81	3.48	1.99	2.61	1.01	97.89	98.24	148.05	83.14	113.57	38.81	1.82667	1.28	3.03333	1.87	114.727	78.5067
G9606_14994	4700	NDUFA6	46.47	44.68	52.08	61.13	62.34	65.6	80.42	77.77	80.49	87.07	88.88	108.39	942	901	1066	1190	1177	1291	47.7433	63.0233	79.56	94.78	969.667	1219.33
G9606_2413	23768	FLRT2	0.19	0.18	0.19	0.23	0.83	0.32	0.32	0.31	0.29	0.32	1.18	0.52	82.57	77.82	85.82	98.94	348.21	132.72	0.186667	0.46	0.306667	0.673333	82.07	193.29
G9606_17002	4240	MFGE8	51.14	48.73	51.64	74.46	74.26	68.66	88.51	84.81	79.82	106.05	105.87	113.45	1842.59	1754.38	1880.52	2547.49	2431.1	2409.42	50.5033	72.46	84.38	108.457	1825.83	2462.67
G9606_15130	56945	MRPS22	60.81	60.1	61.81	42.1	23.44	51.78	105.24	104.61	95.54	59.96	33.41	85.55	1398.65	1373.34	1432.87	929.31	500.04	1153.45	60.9067	39.1067	101.797	59.64	1401.62	860.933
G9606_16657	24138	IFIT5	5.62	6.12	5.24	2.52	1.76	3.29	9.72	10.65	8.09	3.59	2.5	5.44	443	480	417	191	129	252	5.66	2.52333	9.48667	3.84333	446.667	190.667
G9606_15425	123879	DCUN1D3	1.43	1.33	1.3	1.3	1.58	2.03	2.47	2.31	2	1.86	2.25	3.36	172.15	159	157.83	151	177	238	1.35333	1.63667	2.26	2.49	162.993	188.667
G9606_15092	4330	MN1	0.07	0.08	0.05	0.02	0.01	0.03	0.11	0.13	0.07	0.03	0.02	0.06	10.05	11.81	7	3.02	1.84	5.02	0.0666667	0.02	0.103333	0.0366667	9.62	3.29333
G9606_24489	107987276	LOC107987276	5.82	5.95	6.51	10.8	36.01	8.88	10.08	10.35	10.06	15.38	51.34	14.68	291.22	295.89	328.79	518.66	1677.45	431.25	6.09333	18.5633	10.1633	27.1333	305.3	875.787
G9606_26695	57633	LRRN1	0.04	0.02	0.03	0.14	0.05	0.21	0.07	0.04	0.04	0.2	0.08	0.35	5	3	3	16	6	25	0.03	0.133333	0.05	0.21	3.66667	15.6667
G9606_5563	57159	TRIM54	0.64	0.55	0.74	0.46	0.55	0.4	1.1	0.96	1.15	0.65	0.78	0.67	24.73	21.13	28	17.09	19.82	14.99	0.643333	0.47	1.07	0.7	24.62	17.3
G9606_18587	91300	R3HDM4	47.08	46.34	49.38	53.41	55.97	42.36	81.48	80.67	76.32	76.07	79.8	69.99	1590	1563	1668	1689	1694.98	1372	47.6	50.58	79.49	75.2867	1607	1585.33
G9606_17500	11094	CACFD1	2.2	2.03	2.4	1.91	2.09	1.6	3.81	3.54	3.71	2.73	2.97	2.64	120.59	109	133	99	102	86	2.21	1.86667	3.68667	2.78	120.863	95.6667
G9606_23547	51335	NGRN	98.77	97.26	89.88	80.64	61.65	96	170.94	169.29	138.94	114.85	87.9	158.61	2527	2475	2322	1981	1469	2384	95.3033	79.43	159.723	120.453	2441.33	1944.67
G9606_7293	81602	CDADC1	3.43	3.48	3.61	3.81	3.22	3.77	5.94	6.06	5.58	5.42	4.59	6.23	167	165	177	176	137	181	3.50667	3.6	5.86	5.41333	169.667	164.667
G9606_9267	267002	PGBD2	1.61	1.97	1.26	1.01	0.82	1.78	2.79	3.43	1.95	1.43	1.17	2.95	79	93	57	44	31	79	1.61333	1.20333	2.72333	1.85	76.3333	51.3333
G9606_23418	643834	PGA3	0	0.44	0.22	0	0	0	0	0.76	0.33	0	0	0	0	13.54	6.77	0	0	0	0.22	0	0.363333	0	6.77	0
G9606_18307	9777	TM9SF4	32.03	31.96	25.6	17.26	13.74	24.1	55.43	55.63	39.56	24.58	19.59	39.81	2330	2308	1870	1188	919	1692	29.8633	18.3667	50.2067	27.9933	2169.33	1266.33
G9606_19983	47	ACLY	49.72	52.04	41.68	29.69	23.53	41.46	86.05	90.59	64.43	42.29	33.55	68.5	4191	4364	3548	2403	1848	3388	47.8133	31.56	80.3567	48.1133	4034.33	2546.33
G9606_10473	64374	SIL1	29.67	28.63	30.85	33.92	39.99	26.14	51.34	49.83	47.68	48.31	57.01	43.19	1091	1044	1139	1191	1358	926	29.7167	33.35	49.6167	49.5033	1091.33	1158.33
G9606_16296	128272	ARHGEF19	8.46	7.8	8.38	7.19	8.14	5.81	14.65	13.57	12.96	10.25	11.61	9.6	549	503	549	448	492	366	8.21333	7.04667	13.7267	10.4867	533.667	435.333
G9606_1997	2786	GNG4	0.27	0.27	0.31	0.43	1.96	0.72	0.48	0.47	0.48	0.61	2.8	1.2	26.34	25.15	29.63	38.87	171.04	67.68	0.283333	1.03667	0.476667	1.53667	27.04	92.53
G9606_15805	79729	SH3D21	0.7	0.67	0.37	0.61	0.89	0.92	1.21	1.17	0.58	0.87	1.27	1.52	49.14	44.77	28.32	39.33	54.22	59.12	0.58	0.806667	0.986667	1.22	40.7433	50.89
G9606_34252	127670	TEDDM1	0.05	0.05	0.16	0.09	0.53	0.24	0.08	0.09	0.25	0.13	0.76	0.39	2.3	2.58	8.17	4.46	24.69	11.38	0.0866667	0.286667	0.14	0.426667	4.35	13.51
G9606_422	925	CD8A	0.02	0.03	0.05	0.03	0.02	0.03	0.04	0.06	0.07	0.04	0.03	0.04	1	2	2.74	1.81	1.03	1.36	0.0333333	0.0266667	0.0566667	0.0366667	1.91333	1.4
G9606_10236	51433	ANAPC5	76.69	74.05	71.69	66.62	57.73	76.84	132.72	128.88	110.81	94.89	82.31	126.95	3579.44	3448.77	3373.39	2906.03	2381.7	3408.92	74.1433	67.0633	124.137	101.383	3467.2	2898.88
G9606_8329	376132	LRRC10	0.04	0.02	0	0	0.03	0.02	0.07	0.04	0	0	0.04	0.04	1.75	1	0	0	1.26	1	0.02	0.0166667	0.0366667	0.0266667	0.916667	0.753333
G9606_10099	83450	DRC3	0.48	0.36	0.3	0.31	0.63	0.43	0.83	0.62	0.47	0.45	0.9	0.72	24.33	20.51	15.96	13.61	32.51	20.99	0.38	0.456667	0.64	0.69	20.2667	22.37
G9606_20047	9330	GTF3C3	8.04	8.08	6.36	5.54	3.2	8.09	13.92	14.06	9.83	7.89	4.56	13.37	659	654	522	426	239	632	7.49333	5.61	12.6033	8.60667	611.667	432.333
G9606_22870	554313	H4C15	3.42	2.41	3.24	1.44	0.62	2.1	5.91	4.2	5.01	2.05	0.89	3.47	23.5	16.5	22.5	9.5	4	14	3.02333	1.38667	5.04	2.13667	20.8333	9.16667
G9606_3269	64114	TMBIM1	80.79	85.32	81.92	60	32.19	62.93	139.81	148.52	126.62	85.46	45.9	103.97	3641.44	3814.34	3702.69	2582.61	1352.93	2739.46	82.6767	51.7067	138.317	78.4433	3719.49	2225
G9606_26779	50939	IMPG2	0.1	0.17	0.35	0.21	0.59	0.5	0.17	0.29	0.54	0.3	0.84	0.83	15.96	27.59	57.62	33.6	90.22	80.53	0.206667	0.433333	0.333333	0.656667	33.7233	68.1167
G9606_7655	823	CAPN1	115.52	117.28	120.22	122.33	121.34	103.86	199.93	204.14	185.83	174.24	173	171.61	6601	6691	6932	6677	6400	5757	117.673	115.843	196.633	172.95	6741.33	6278
G9606_20048	7913	DEK	53.72	51.12	39.98	32.73	17.75	45.06	92.98	88.97	61.8	46.61	25.31	74.44	3051	2897	2289	1775	930	2448	48.2733	31.8467	81.25	48.7867	2745.67	1717.67
G9606_6746	387921	NHLRC3	6.36	6.66	5.87	3.88	2.72	5.37	11.01	11.59	9.07	5.53	3.88	8.88	423	440	394	248	169	347	6.29667	3.99	10.5567	6.09667	419	254.667
G9606_6236	4817	NIT1	16.6	15.03	17.62	15.33	13.79	13.41	28.73	26.17	27.24	21.84	19.66	22.15	496.33	445.66	531.93	434.21	389.85	383.29	16.4167	14.1767	27.38	21.2167	491.307	402.45
G9606_9718	644591	PPIAL4G	0.15	0.14	0.48	0.37	0.2	0.32	0.26	0.24	0.74	0.53	0.28	0.53	2.1	1.92	6.74	5	2.6	4.34	0.256667	0.296667	0.413333	0.446667	3.58667	3.98
G9606_27993	23729	SHPK	3.29	3.64	3.22	5.4	5.87	5.85	5.69	6.34	4.98	7.7	8.37	9.67	243.6	268.61	241.03	384.4	405.37	421.05	3.38333	5.70667	5.67	8.58	251.08	403.607
G9606_3011	474343	SPIN2B	3.97	4.04	3.63	4.69	4.92	5.85	6.87	7.04	5.62	6.68	7.02	9.67	91.92	94.99	82.37	96.76	86.72	125.42	3.88	5.15333	6.51	7.79	89.76	102.967
G9606_17228	107985876	LOC107985876	0	0.01	0.01	0.01	0	0.02	0	0.02	0.02	0.02	0	0.04	0	1	1	1	0	2	0.00666667	0.01	0.0133333	0.02	0.666667	1
G9606_33381	2785	GNG3	0.5	0.26	0.61	0.39	0.53	0.45	0.86	0.45	0.95	0.55	0.76	0.74	8	4.49	10	6	8	7	0.456667	0.456667	0.753333	0.683333	7.49667	7
G9606_31799	9294	S1PR2	1.54	1.4	1.67	2.35	7.27	2.9	2.66	2.43	2.58	3.35	10.36	4.8	109.52	98.84	120.03	160.64	482.18	200.7	1.53667	4.17333	2.55667	6.17	109.463	281.173
G9606_11790	389073	C2orf80	0	0.05	0.17	0.05	0.3	0.04	0	0.08	0.27	0.07	0.42	0.07	0	1.05	4.04	1.02	6.4	1.01	0.0733333	0.13	0.116667	0.186667	1.69667	2.81
G9606_5158	26259	FBXW8	4.1	4.11	3.74	3.14	3.73	3.84	7.09	7.15	5.77	4.48	5.32	6.34	487.53	476.72	442.16	356.66	411.07	440.35	3.98333	3.57	6.67	5.38	468.803	402.693
G9606_26818	2209	FCGR1A	0.02	0	0.02	0	0	0.03	0.04	0	0.04	0	0	0.05	1	0	1	0	0	1	0.0133333	0.01	0.0266667	0.0166667	0.666667	0.333333
G9606_5447	6185	RPN2	136.9	138.3	125.52	103.16	76.58	124.77	236.92	240.73	194.02	146.93	109.19	206.15	5948.09	5964.51	5495.37	4291.48	3086	5244.83	133.573	101.503	223.89	154.09	5802.66	4207.44
G9606_15133	4868	NPHS1	0.05	0.17	0.09	0.12	0.48	0.11	0.09	0.3	0.14	0.17	0.68	0.18	5.19	17.13	8.78	11.62	43.78	10.4	0.103333	0.236667	0.176667	0.343333	10.3667	21.9333
G9606_29169	8613	PLPP3	9.11	9.21	7.25	3.5	0.94	5.47	15.77	16.02	11.21	4.99	1.34	9.03	582	585	468	215	56	339	8.52333	3.30333	14.3333	5.12	545	203.333
G9606_26103	360	AQP3	0.68	0.6	0.71	0.62	0.07	0.38	1.18	1.04	1.09	0.89	0.1	0.63	24	21	25	21	2	13	0.663333	0.356667	1.10333	0.54	23.3333	12
G9606_5177	79652	TMEM204	0.06	0.31	0.39	0.26	0.27	0.26	0.11	0.54	0.61	0.37	0.38	0.43	2	10	14	8	8	9	0.253333	0.263333	0.42	0.393333	8.66667	8.33333
G9606_6859	7153	TOP2A	29.83	27.51	20.57	13.63	13.55	21.42	51.62	47.88	31.79	19.41	19.32	35.4	3335	3061	2322	1464	1411	2326	25.97	16.2	43.7633	24.71	2906	1733.67
G9606_23162	7071	KLF10	34.67	33.82	28.92	14.1	7.94	22.13	59.99	58.87	44.7	20.09	11.32	36.57	1981	1921	1672	771	423	1221	32.47	14.7233	54.52	22.66	1858	805
G9606_27598	116224	FAM122A	4	3.81	3.76	2.74	1.08	3.37	6.92	6.64	5.81	3.9	1.54	5.56	432	410	410	284	109	353	3.85667	2.39667	6.45667	3.66667	417.333	248.667
G9606_10964	107986554	LOC107986554	0.1	0.17	0.1	0.02	0.03	0.05	0.16	0.29	0.15	0.03	0.04	0.09	11.28	20.21	12.21	2.16	3.03	6.46	0.123333	0.0333333	0.2	0.0533333	14.5667	3.88333
G9606_19118	114327	EFHC1	1.55	1.43	1.39	1.24	1.11	1.45	2.68	2.48	2.15	1.76	1.58	2.4	208.48	191.05	189.16	159.97	139.9	189.75	1.45667	1.26667	2.43667	1.91333	196.23	163.207
G9606_15935	10780	ZNF234	1.78	2.08	1.87	1.57	1.82	2.39	3.08	3.63	2.89	2.24	2.6	3.96	143.75	162.91	158.97	114.86	147.44	183.63	1.91	1.92667	3.2	2.93333	155.21	148.643
G9606_12277	23368	PPP1R13B	4.15	4.87	3.64	2.88	3.97	4.26	7.18	8.48	5.62	4.1	5.66	7.04	380.09	431.17	330.22	259.1	340.46	373.73	4.22	3.70333	7.09333	5.6	380.493	324.43
G9606_8360	64772	ENGASE	4.48	4.76	4.51	4.37	6.43	4.05	7.75	8.28	6.97	6.22	9.16	6.69	386	413	327	347	475	339	4.58333	4.95	7.66667	7.35667	375.333	387
G9606_35896	9293	GPR52	0.03	0	0	0	0	0	0.06	0	0	0	0	0	1	0	0	0	0	0	0.01	0	0.02	0	0.333333	0
G9606_792	4957	ODF2	16.27	16.06	13.44	14.86	14.46	17.27	28.16	27.95	20.78	21.17	20.62	28.54	1129	1118	941	988	905	1179	15.2567	15.53	25.63	23.4433	1062.67	1024
G9606_3767	56970	ATXN7L3	18.31	18.15	16.34	11.35	8.35	12.37	31.68	31.6	25.25	16.16	11.9	20.44	1286.87	1268.09	1161.28	765.29	545.97	844.7	17.6	10.69	29.51	16.1667	1238.75	718.653
G9606_14981	1776	DNASE1L3	0.05	0.05	0.16	0	0.12	0.08	0.09	0.09	0.25	0	0.16	0.13	1	1	3	0	2	2	0.0866667	0.0666667	0.143333	0.0966667	1.66667	1.33333
G9606_16958	91392	ZNF502	0	0	0.02	0.05	0.02	0.02	0	0	0.03	0.07	0.02	0.03	0	0	1.19	2.96	1.01	1	0.00666667	0.03	0.01	0.04	0.396667	1.65667
G9606_1418	10904	BLCAP	53.12	52.37	47.33	32.59	27.38	43.99	91.93	91.16	73.16	46.42	39.04	72.69	2079	2039.53	1868.37	1227	997	1677	50.94	34.6533	85.4167	52.7167	1995.63	1300.33
G9606_24819	7023	TFAP4	14.04	16.16	15.35	14.11	11.75	14.83	24.3	28.13	23.73	20.09	16.75	24.51	578.38	662.8	625.84	532.75	421.34	592.85	15.1833	13.5633	25.3867	20.45	622.34	515.647
G9606_5776	283455	KSR2	0.07	0.18	0.07	0.09	0.31	0.07	0.12	0.32	0.11	0.13	0.45	0.12	4.17	12.01	11	9	23	8.4	0.106667	0.156667	0.183333	0.233333	9.06	13.4667
G9606_2626	65975	STK33	3.72	3.97	3.77	3.22	2.73	3.91	6.44	6.9	5.82	4.59	3.89	6.45	179.33	183.68	174.92	135.31	117.68	172.03	3.82	3.28667	6.38667	4.97667	179.31	141.673
G9606_30176	53916	RAB4B	38.78	35.15	43.81	40.86	48.08	29.22	67.11	61.18	67.71	58.19	68.55	48.29	853	769	973	863	985	624	39.2467	39.3867	65.3333	58.3433	865	824
G9606_19102	29895	MYLPF	0.33	0.42	0.58	0.86	1.07	0.6	0.57	0.73	0.89	1.23	1.52	0.99	4	5	7	10	13	7	0.443333	0.843333	0.73	1.24667	5.33333	10
G9606_24538	1490	CCN2	41.29	40.52	37.12	30.49	15.53	41.22	71.46	70.52	57.37	43.42	22.14	68.11	1873	1828	1700	1328	656	1815	39.6433	29.08	66.45	44.5567	1800.33	1266.33
G9606_2087	23191	CYFIP1	20.34	21.88	17.26	14.93	10.48	21.34	35.21	38.09	26.68	21.27	14.94	35.26	2676.37	2882.11	2311.91	1732.02	1112.03	2561.85	19.8267	15.5833	33.3267	23.8233	2623.46	1801.97
G9606_13783	8559	PRPF18	14.14	12.55	12.15	9.4	7.02	13.6	24.47	21.85	18.78	13.39	10.01	22.48	513.23	469.32	460.29	345.15	323.48	506.38	12.9467	10.0067	21.7	15.2933	480.947	391.67
G9606_15477	79872	CBLL1	5.85	5.32	4.19	3.66	2.23	5.98	10.12	9.27	6.48	5.21	3.18	9.87	479.85	434.15	350.46	290.6	174.7	473.05	5.12	3.95667	8.62333	6.08667	421.487	312.783
G9606_20302	144699	FBXL14	7.12	6.44	5.13	3.75	0.77	3.71	12.32	11.21	7.93	5.33	1.1	6.13	226.66	205.04	167.33	140.58	111.71	134.06	6.23	2.74333	10.4867	4.18667	199.677	128.783
G9606_13132	51177	PLEKHO1	4.48	4.03	4.4	6.29	7.47	3.94	7.75	7.01	6.8	8.97	10.65	6.51	183	161	179	248	281	155	4.30333	5.9	7.18667	8.71	174.333	228
G9606_22271	1004	CDH6	0.34	0.34	0.26	0.32	0.37	0.29	0.58	0.6	0.4	0.46	0.53	0.49	39.42	42.88	37.65	39.24	50.93	43.87	0.313333	0.326667	0.526667	0.493333	39.9833	44.68
G9606_12744	23549	DNPEP	29.95	30.22	33.52	31.48	23.14	28.69	51.83	52.6	51.81	44.83	33	47.4	1125.51	1136.21	1253.69	1085.56	902.41	1031.04	31.23	27.77	52.08	41.7433	1171.8	1006.34
G9606_4674	28316	CDH20	0.01	0.01	0	0	0	0	0.02	0.02	0	0	0	0.01	1	1	0	0	0	0.76	0.00666667	0	0.0133333	0.00333333	0.666667	0.253333
G9606_3042	90627	STARD13	6.98	7.06	4.8	4.1	3.08	5.71	12.08	12.28	7.42	5.84	4.39	9.43	813	818	565	459	324	645	6.28	4.29667	10.5933	6.55333	732	476
G9606_13280	94104	PAXBP1	5.43	6.22	4.63	4.22	3.67	6.13	9.39	10.83	7.16	6	5.23	10.13	376	436	330	278	226	417.06	5.42667	4.67333	9.12667	7.12	380.667	307.02
G9606_24264	84541	KBTBD8	0.66	0.55	0.33	0.3	0.18	0.53	1.15	0.95	0.52	0.42	0.25	0.87	61	50	31	26	15	47	0.513333	0.336667	0.873333	0.513333	47.3333	29.3333
G9606_6221	84656	GLYR1	26.8	26.86	22.26	15.6	10.06	21.93	46.38	46.76	34.4	22.21	14.34	36.23	1896.18	1893.42	1589.55	1038.29	642.03	1476.25	25.3067	15.8633	42.5133	24.26	1793.05	1052.19
G9606_25101	286128	ZFP41	7.98	8.37	6.58	5.74	8.85	6.7	13.81	14.57	10.16	8.18	12.61	11.06	688	737	574	487	730	565	7.64333	7.09667	12.8467	10.6167	666.333	594
G9606_25611	84914	ZNF587	3.57	3.46	2.94	1.86	4.1	2.63	6.18	6.03	4.55	2.65	5.84	4.34	483.58	466.59	402.14	241.91	516.56	345.38	3.32333	2.86333	5.58667	4.27667	450.77	367.95
G9606_19295	285346	ZNF852	0.48	0.54	0.38	0.3	0.11	0.34	0.83	0.93	0.58	0.42	0.15	0.56	20.35	22.51	16	12	4.23	14	0.466667	0.25	0.78	0.376667	19.62	10.0767
G9606_15032	100506540	SPTY2D1OS	0.62	0.99	1.1	1.16	1.99	1.4	1.07	1.73	1.7	1.65	2.83	2.31	5	8	9	9	15	11	0.903333	1.51667	1.5	2.26333	7.33333	11.6667
G9606_19603	6018	RLF	2.07	2.15	1.33	0.78	0.43	1.31	3.58	3.73	2.05	1.1	0.61	2.16	247	255	160	89	48	152	1.85	0.84	3.12	1.29	220.667	96.3333
G9606_19124	348180	CTU2	20.94	21.3	25.86	31.37	23.8	21.62	36.25	37.08	39.97	44.69	33.94	35.72	679.04	703.51	848.62	966.36	702.94	679.03	22.7	25.5967	37.7667	38.1167	743.723	782.777
G9606_15402	3218	HOXB8	38.23	40.12	41.03	39.84	33.17	40.3	66.17	69.83	63.42	56.74	47.3	66.59	1667.85	1737.86	1797.93	1645.3	1335.37	1701.99	39.7933	37.77	66.4733	56.8767	1734.55	1560.89
G9606_16871	83648	FAM167A	0.91	1.18	0.99	0.27	0.18	0.38	1.57	2.06	1.53	0.38	0.25	0.63	71	93	79	20	13	29	1.02667	0.276667	1.72	0.42	81	20.6667
G9606_7669	254013	ETFBKMT	0.49	0.63	0.4	0.38	0.94	0.52	0.85	1.1	0.62	0.54	1.35	0.86	53.17	64.1	41.32	39.04	98.02	55.31	0.506667	0.613333	0.856667	0.916667	52.8633	64.1233
G9606_29760	101927423	PANO1	1.89	2.36	1.86	2.55	5.94	2.17	3.28	4.1	2.88	3.63	8.48	3.58	60.99	75.52	60.58	78.96	178.41	67.83	2.03667	3.55333	3.42	5.23	65.6967	108.4
G9606_3409	55249	YY1AP1	29.68	31.72	28.28	17.6	14.88	24.82	51.37	55.2	43.71	25.06	21.22	41.01	1516.58	1604.37	1465.04	860.95	701.34	1232.37	29.8933	19.1	50.0933	29.0967	1528.66	931.553
G9606_6440	55709	KBTBD4	4.23	4.63	4.31	1.87	0.31	3.17	7.32	8.06	6.66	2.67	0.44	5.23	198.34	213.06	206.51	85.32	13.72	144.65	4.39	1.78333	7.34667	2.78	205.97	81.23
G9606_18455	4801	NFYB	7.52	7.41	7.39	5.94	5.07	7.93	13.01	12.91	11.43	8.46	7.23	13.1	442.08	428	432.53	337.4	278.31	458.69	7.44	6.31333	12.45	9.59667	434.203	358.133
G9606_5496	404636	DENND10	23.81	23.95	19.42	15.3	10.85	19.8	41.2	41.69	30.02	21.78	15.47	32.72	1108	1098	936	676	456	836	22.3933	15.3167	37.6367	23.3233	1047.33	656
G9606_5425	143662	MUC15	0	0	0	0.02	0.02	0	0	0	0	0.02	0.02	0	0	0	0	1.04	1	0	0	0.0133333	0	0.0133333	0	0.68
G9606_3785	159195	USP54	5.69	5.2	4.02	2.98	3.4	4.19	9.85	9.05	6.21	4.25	4.85	6.93	743.88	679.96	532.13	388.94	452.24	562.33	4.97	3.52333	8.37	5.34333	651.99	467.837
G9606_4236	23216	TBC1D1	8.99	9.17	7.81	9.71	15.27	12.08	15.55	15.97	12.08	13.83	21.77	19.97	800	823	698	664	784	950	8.65667	12.3533	14.5333	18.5233	773.667	799.333
G9606_2326	10062	NR1H3	14.72	11.84	18.24	16.52	16.84	9.5	25.48	20.61	28.19	23.53	24.01	15.7	363	300	452	406	380	238.19	14.9333	14.2867	24.76	21.08	371.667	341.397
G9606_9822	54960	GEMIN8	2.2	2.68	2.45	2.32	7.29	2.46	3.8	4.67	3.78	3.3	10.39	4.06	122.14	137.75	126.13	122.9	355.09	119.61	2.44333	4.02333	4.08333	5.91667	128.673	199.2
G9606_9690	390664	C1QTNF8	0.02	0.02	0.02	0.02	0.03	0	0.04	0.03	0.03	0.03	0.05	0	1	1	1	1	2	0	0.02	0.0166667	0.0333333	0.0266667	1	1
G9606_16411	79893	GGNBP2	22.8	21.72	18.1	14.57	13.4	24.35	39.46	37.8	27.98	20.75	19.1	40.23	1203	1132	949	712	627	1197	20.8733	17.44	35.08	26.6933	1094.67	845.333
G9606_1481	5128	CDK17	15.33	14.31	10.22	10.17	5.8	16.45	26.53	24.9	15.8	14.49	8.27	27.18	1087	997	729	662	366	1092	13.2867	10.8067	22.41	16.6467	937.667	706.667
G9606_11913	51780	KDM3B	12.26	13.11	10.51	5.99	4.09	9.26	21.22	22.83	16.24	8.54	5.83	15.31	1443	1533	1251	678	451	1055	11.96	6.44667	20.0967	9.89333	1409	728
G9606_15366	3083	HGFAC	0	0.05	0.02	0.05	0.03	0.03	0	0.09	0.04	0.07	0.04	0.04	0	2	1	2	1	1	0.0233333	0.0366667	0.0433333	0.05	1	1.33333
G9606_24424	3549	IHH	0.02	0.06	0.06	0	0.04	0.04	0.04	0.11	0.1	0	0.06	0.07	1	3	3	0	2	2	0.0466667	0.0266667	0.0833333	0.0433333	2.33333	1.33333
G9606_4125	51292	GMPR2	29.99	32.95	31.29	24.53	13.78	26.98	51.9	57.36	48.37	34.93	19.65	44.58	1016	1095	1043	776	402	884	31.41	21.7633	52.5433	33.0533	1051.33	687.333
G9606_16321	138724	C9orf131	0.02	0	0	0	0	0	0.03	0	0	0	0	0	1	0	0	0	0	0	0.00666667	0	0.01	0	0.333333	0
G9606_14274	7137	TNNI3	0.64	0.58	0.5	1.06	2.59	1.57	1.1	1	0.78	1.51	3.7	2.6	10	9	8	16	38	24	0.573333	1.74	0.96	2.60333	9	26
G9606_21040	1545	CYP1B1	0.03	0.06	0.05	0.01	0	0.01	0.06	0.1	0.08	0.01	0	0.02	3.45	5.83	5.42	1	0	1	0.0466667	0.00666667	0.08	0.01	4.9	0.666667
G9606_16714	91107	TRIM47	122.63	119.29	119.76	123.01	176.07	110.4	212.23	207.63	185.12	175.21	251.04	182.4	4306	4180	4245	4013	5318	3606	120.56	136.493	201.66	202.883	4243.67	4312.33
G9606_22332	4284	MIP	0.14	0.07	0.07	0.05	0.02	0	0.23	0.12	0.1	0.07	0.03	0	6.16	3	3	2	1	0	0.0933333	0.0233333	0.15	0.0333333	4.05333	1
G9606_5672	22909	FAN1	7.86	7.68	5.84	5.49	2.73	6.81	13.6	13.37	9.02	7.83	3.89	11.25	574.59	542.75	404.67	350.23	168.51	435.78	7.12667	5.01	11.9967	7.65667	507.337	318.173
G9606_27658	22868	FASTKD2	6.09	5.59	4.73	4.97	5.35	6.41	10.54	9.74	7.32	7.08	7.63	10.58	807.68	739.01	634.2	634.38	664.45	821.87	5.47	5.57667	9.2	8.43	726.963	706.9
G9606_3808	10288	LILRB2	0	0	0	0.02	0	0	0	0	0	0.03	0	0	0	0	0	1	0	0	0	0.00666667	0	0.01	0	0.333333
G9606_6848	4286	MITF	1.2	1.34	0.71	0.24	0.26	0.39	2.08	2.33	1.1	0.34	0.36	0.65	108	116	67	20	20	34	1.08333	0.296667	1.83667	0.45	97	24.6667
G9606_20756	643677	CCDC168	0	0	0	0	0.01	0.01	0	0.01	0.01	0	0.01	0.01	1	2	2	1	2	3	0	0.00666667	0.00666667	0.00666667	1.66667	2
G9606_13439	83891	SNX25	7.5	6.96	6.11	5.67	5.43	6.76	12.98	12.12	9.44	8.08	7.74	11.17	502.25	485.32	430.06	368.74	454.98	454.81	6.85667	5.95333	11.5133	8.99667	472.543	426.177
G9606_5094	83660	TLN2	6.13	6.31	4.89	3.61	3.68	4.79	10.61	10.98	7.56	5.14	5.25	7.91	1412	1450	1143	800	793	1074	5.77667	4.02667	9.71667	6.1	1335	889
G9606_8026	64430	PCNX4	11.61	11.02	8.8	4.89	1.61	8.01	20.09	19.19	13.61	6.96	2.3	13.23	1133.06	1102.53	912.71	563.2	536.72	841.72	10.4767	4.83667	17.63	7.49667	1049.43	647.213
G9606_23844	56893	UBQLN4	27.02	27.61	24.57	21.88	28.77	23.43	46.77	48.06	37.98	31.17	41.01	38.71	1892	1902	1713	1449	1844	1579	26.4	24.6933	44.27	36.9633	1835.67	1624
G9606_22128	9976	CLEC2B	0.05	0.03	0	0.11	0.13	0.08	0.09	0.04	0	0.15	0.19	0.13	2	1	0	4	4.95	2.96	0.0266667	0.106667	0.0433333	0.156667	1	3.97
G9606_10003	79645	EFCAB1	0	0	0.02	0.05	0.05	0.02	0	0	0.03	0.08	0.07	0.04	0	0	1	2	1.95	1	0.00666667	0.04	0.01	0.0633333	0.333333	1.65
G9606_16815	22893	BAHD1	6.4	5.96	4.96	3.52	1.67	3.67	11.07	10.37	7.67	5.01	2.38	6.06	578	534	453	305	142	320	5.77333	2.95333	9.70333	4.48333	521.667	255.667
G9606_18022	100129361	SMIM10L1	9.33	8.51	8.62	9.38	6.47	9.44	16.15	14.81	13.32	13.36	9.22	15.61	882.88	800.71	823.47	851.87	570.03	867.35	8.82	8.43	14.76	12.73	835.687	763.083
G9606_26006	10163	WASF2	27.82	27.82	24.27	24.93	48.38	25.79	48.15	48.42	37.51	35.5	68.97	42.62	3081	3070	2675	2492	4665	2662	26.6367	33.0333	44.6933	49.03	2942	3273
G9606_16499	1979	EIF4EBP2	17.66	18.04	14.48	13.05	12.99	15.82	30.56	31.41	22.38	18.58	18.52	26.14	2604.16	2646.96	2155.89	1847.54	1783.88	2264.55	16.7267	13.9533	28.1167	21.08	2469	1965.32
G9606_5356	10138	YAF2	7.23	7.39	5.53	4.93	5.36	6.28	12.52	12.86	8.55	7.02	7.64	10.38	348.72	356	276.77	241.76	292.96	294.03	6.71667	5.52333	11.31	8.34667	327.163	276.25
G9606_3071	55069	TMEM248	27.13	26.18	23.53	19.71	12.08	23.61	46.96	45.58	36.37	28.08	17.23	39.01	1592.03	1524.45	1319.91	1189	932.29	1610	25.6133	18.4667	42.97	28.1067	1478.8	1243.76
G9606_2034	55210	ATAD3A	57.75	55.5	58.68	77.88	91.55	61.91	99.94	96.61	90.7	110.92	130.54	102.28	2682.74	2585.14	2750.02	3446.42	3867.22	2768.81	57.31	77.1133	95.75	114.58	2672.63	3360.82
G9606_10311	1412	CRYBA2	0.15	0.08	0.46	0.56	0.58	0.71	0.27	0.13	0.7	0.8	0.82	1.17	2	1	6	7	7	9	0.23	0.616667	0.366667	0.93	3	7.66667
G9606_2007	9758	FRMPD4	0.03	0.04	0.04	0.01	0	0.02	0.04	0.06	0.06	0.01	0	0.03	4	6	6	1	0	3	0.0366667	0.01	0.0533333	0.0133333	5.33333	1.33333
G9606_31022	7257	TSNAX	7.78	7.91	7.28	7.34	9.29	9.21	13.46	13.76	11.25	10.46	13.25	15.22	398.33	402.95	376.4	361.13	443.28	457.93	7.65667	8.61333	12.8233	12.9767	392.56	420.78
G9606_17292	80196	RNF34	24.93	26.67	20.89	21.74	13.31	28.05	43.15	46.42	32.29	30.97	18.98	46.34	924	980	773	677	359	966	24.1633	21.0333	40.62	32.0967	892.333	667.333
G9606_3545	6150	MRPL23	185.11	180.14	235.97	373.78	663.84	180.67	320.35	313.56	364.74	532.37	946.49	298.51	2283.33	2217.74	2945.54	4435.84	7643.7	2165.21	200.407	406.097	332.883	592.457	2482.2	4748.25
G9606_8248	7433	VIPR1	0.53	0.56	0.61	1.29	1.15	1.12	0.92	0.97	0.95	1.83	1.64	1.85	30	32	34	61	52	59	0.566667	1.18667	0.946667	1.77333	32	57.3333
G9606_1015	5833	PCYT2	24.52	23.11	30.59	30.11	39.47	17.72	42.43	40.23	47.29	42.89	56.27	29.27	2449.18	2300.33	3088.84	2877.82	3576.73	1717.97	26.0733	29.1	43.3167	42.81	2612.78	2724.17
G9606_4132	6188	RPS3	1008.34	1035.02	1321.06	1635.67	1499.35	1239.42	1745.06	1801.55	2041.98	2329.65	2137.75	2047.82	27290	27760	35962	42733	38311	32761	1121.47	1458.15	1862.86	2171.74	30337.3	37935
G9606_2706	26160	IFT172	1.62	1.69	1.44	1.62	2.79	2.07	2.8	2.95	2.22	2.3	3.97	3.42	132.53	134.62	114.04	116.11	188.47	156.42	1.58333	2.16	2.65667	3.23	127.063	153.667
G9606_1874	4820	NKTR	7.46	7.43	5.54	4.27	3.44	7.47	12.92	12.92	8.57	6.08	4.9	12.33	1081.92	1068.12	810.49	598.56	491.53	1057.24	6.81	5.06	11.47	7.77	986.843	715.777
G9606_19416	84890	ADO	12.1	12.6	9.84	6.58	4.56	8.85	20.94	21.94	15.22	9.38	6.49	14.63	890	922	731	465	312	632	11.5133	6.66333	19.3667	10.1667	847.667	469.667
G9606_3604	728075	CT47A4	0	0	0.01	0.04	0	0	0	0	0.02	0.06	0	0.01	0	0	0.25	1	0	0.08	0.00333333	0.0133333	0.00666667	0.0233333	0.0833333	0.36
G9606_1742	29957	SLC25A24	12.57	11.87	10.66	5.86	3.21	7.19	21.75	20.67	16.48	8.34	4.58	11.88	1046	983	896	468	249	581	11.7	5.42	19.6333	8.26667	975	432.667
G9606_27095	23412	COMMD3	44.18	47.83	50.76	45.85	29.62	43.36	76.46	83.25	78.46	65.31	42.24	71.64	767.82	826.8	890.73	765.21	479.5	731.44	47.59	39.61	79.39	59.73	828.45	658.717
G9606_14420	154807	VKORC1L1	9.99	10.31	9.23	7.47	7.1	8.99	17.28	17.94	14.26	10.64	10.12	14.86	1171.8	1198.04	1099.99	834.84	753.84	1014.61	9.84333	7.85333	16.4933	11.8733	1156.61	867.763
G9606_6187	7571	ZNF23	2.76	2.81	1.94	2.47	2.08	3.77	4.78	4.9	3	3.51	2.97	6.23	146	153	101	112	91	181.91	2.50333	2.77333	4.22667	4.23667	133.333	128.303
G9606_16870	389434	IYD	0.08	0.07	0.13	0.11	0.37	0.14	0.14	0.12	0.2	0.16	0.52	0.22	13.86	11.75	22.29	17.88	57.77	22.47	0.0933333	0.206667	0.153333	0.3	15.9667	32.7067
G9606_16475	7016	TESK1	21.91	20.47	23.72	29.28	34.7	24.58	37.91	35.63	36.66	41.71	49.48	40.62	1061	989	1155	1346	1541	1156	22.0333	29.52	36.7333	43.9367	1068.33	1347.67
G9606_12325	131831	ERICH6	0.24	0.11	0.03	0.21	0.13	0.18	0.42	0.19	0.04	0.3	0.19	0.3	11	5	1	8	4	7	0.126667	0.173333	0.216667	0.263333	5.66667	6.33333
G9606_11438	79726	WDR59	4.8	5	4.64	4.18	3.74	4.48	8.31	8.7	7.18	5.95	5.33	7.41	351.52	358.53	340.76	295.12	374.33	317.83	4.81333	4.13333	8.06333	6.23	350.27	329.093
G9606_22016	6231	RPS26	361.7	377.59	441.98	584.88	734.48	476.12	625.97	657.24	683.17	833.04	1047.21	786.66	7820.04	8120.09	9648.89	12142.4	14790.2	9992.05	393.757	598.493	655.46	888.97	8529.67	12308.2
G9606_28871	121256	TMEM132D	0	0.03	0	0	0	0.01	0	0.04	0	0	0	0.01	0	3	0	0	0	1	0.01	0.00333333	0.0133333	0.00333333	1	0.333333
G9606_13600	440138	ALG11	3.24	3.27	2.18	1.36	0.57	2.79	5.61	5.69	3.37	1.94	0.81	4.61	414.93	416.14	281.48	167.37	68.09	346.69	2.89667	1.57333	4.89	2.45333	370.85	194.05
G9606_25660	29850	TRPM5	0.02	0	0.01	0	0.03	0	0.04	0	0.02	0	0.04	0	2	0	1	0	2	0	0.01	0.01	0.02	0.0133333	1	0.666667
G9606_8578	331	XIAP	5.88	5.94	4.78	4.46	7.48	4.92	10.17	10.34	7.39	6.35	10.67	8.12	976.06	982.19	803.8	711.11	1160.18	794.98	5.53333	5.62	9.3	8.38	920.683	888.757
G9606_31207	403314	APOBEC4	0	0	0	0	0	0.02	0	0	0	0	0	0.03	0	0	0	0	0	1	0	0.00666667	0	0.01	0	0.333333
G9606_19446	7673	ZNF222	2.98	2.51	2.89	1.33	0.48	2.39	5.15	4.36	4.46	1.89	0.69	3.95	91.12	75.42	84.55	39.53	13.54	69.79	2.79333	1.4	4.65667	2.17667	83.6967	40.9533
G9606_17528	23353	SUN1	21.54	21.72	17.55	14.68	12.24	18.53	37.27	37.81	27.13	20.9	17.45	30.62	1711.03	1704.92	1389	1059.84	840.61	1427.06	20.27	15.15	34.07	22.99	1601.65	1109.17
G9606_12393	4585	MUC4	0.41	0.47	0.34	0.18	0.13	0.26	0.7	0.83	0.52	0.25	0.18	0.42	31	39	29	15	10	21	0.406667	0.19	0.683333	0.283333	33	15.3333
G9606_35404	6168	RPL37A	218.73	210.14	265.72	329.32	382.41	294.34	378.54	365.77	410.73	469.04	545.23	486.32	12756.6	12190.2	15648.4	18442.4	20772.2	16663.1	231.53	335.357	385.013	500.197	13531.7	18625.9
G9606_2470	113115	MTFR2	8.75	7.67	7.09	5.68	2.46	8.76	15.14	13.36	10.96	8.09	3.51	14.47	260	224	215	159	66.04	254	7.83667	5.63333	13.1533	8.69	233	159.68
G9606_9666	1176	AP3S1	105.57	107.15	100.18	96.7	71.2	132.07	182.71	186.5	154.85	137.73	101.51	218.21	2623	2625	2478.87	2083.65	1420.51	2958.01	104.3	99.99	174.687	152.483	2575.62	2154.06
G9606_32257	4653	MYOC	0.07	0.05	0	0	0	0.05	0.13	0.09	0	0	0	0.08	3	2	0	0	0	2	0.04	0.0166667	0.0733333	0.0266667	1.66667	0.666667
G9606_30056	9363	RAB33A	0.43	0.14	0.63	0.54	0.07	0.36	0.74	0.24	0.98	0.77	0.1	0.59	6.36	2	9.54	7.7	1	5.17	0.4	0.323333	0.653333	0.486667	5.96667	4.62333
G9606_706	196294	IMMP1L	9.93	8.46	8.98	10.56	10.44	10.2	17.18	14.72	13.88	15.04	14.89	16.85	135.15	119.22	126.64	144.37	135.65	139.26	9.12333	10.4	15.26	15.5933	127.003	139.76
G9606_14772	116835	HSPA12B	0.48	0.52	0.47	0.77	0.49	0.48	0.83	0.9	0.73	1.1	0.7	0.79	20	27	23	39	20	23	0.49	0.58	0.82	0.863333	23.3333	27.3333
G9606_5501	57504	MTA3	10.13	9.66	8.69	7.68	6.5	9.74	17.52	16.81	13.44	10.93	9.26	16.1	463.81	447.97	395.83	338.45	286.93	430.95	9.49333	7.97333	15.9233	12.0967	435.87	352.11
G9606_3052	23036	ZNF292	1.24	1.17	0.93	0.81	0.81	1.13	2.14	2.03	1.43	1.15	1.15	1.86	282.3	257.43	207.25	194.1	195.47	269.95	1.11333	0.916667	1.86667	1.38667	248.993	219.84
G9606_23658	29126	CD274	4.43	3.6	4.1	4.12	3.45	6.1	7.67	6.27	6.34	5.87	4.92	10.07	211	199	190	200	125	285	4.04333	4.55667	6.76	6.95333	200	203.333
G9606_10520	79982	DNAJB14	2.73	2.83	2.61	1.96	1.16	2.84	4.72	4.93	4.04	2.8	1.66	4.69	320	287	303	183	93	283.25	2.72333	1.98667	4.56333	3.05	303.333	186.417
G9606_9497	10243	GPHN	4.38	5.27	4	2.64	1.74	4.49	7.58	9.17	6.19	3.76	2.49	7.41	305	364	280	176	112	303	4.55	2.95667	7.64667	4.55333	316.333	197
G9606_6226	134728	IRAK1BP1	0.5	0.32	0.5	0.33	0.24	0.47	0.87	0.55	0.77	0.46	0.34	0.77	27.49	23.86	34.36	23.71	24.03	25.97	0.44	0.346667	0.73	0.523333	28.57	24.57
G9606_33440	56648	EIF5A2	3.6	3.67	2.77	2.91	3.41	3.31	6.23	6.39	4.28	4.15	4.85	5.48	391.05	397.15	304.1	303.99	344.73	349.68	3.34667	3.21	5.63333	4.82667	364.1	332.8
G9606_12046	11213	IRAK3	0.04	0.04	0.05	0.11	0.26	0.15	0.06	0.07	0.08	0.16	0.37	0.24	5.71	6.78	8.65	17.62	39.4	23.27	0.0433333	0.173333	0.07	0.256667	7.04667	26.7633
G9606_12994	51629	SLC25A39	158.28	161.42	182.11	191.35	232.33	152.09	273.93	280.96	281.49	272.53	331.26	251.29	4849	4908	5628	5584	6320	4484	167.27	191.923	278.793	285.027	5128.33	5462.67
G9606_20173	3156	HMGCR	9.06	8.8	7.19	5.49	4.17	8.91	15.67	15.32	11.11	7.82	5.95	14.72	800	771	641	466	341	761	8.35	6.19	14.0333	9.49667	737.333	522.667
G9606_7488	9381	OTOF	0	0	0	0.01	0	0	0	0	0	0.02	0	0	0	0	0	1	0	0	0	0.00333333	0	0.00666667	0	0.333333
G9606_5549	23731	TMEM245	11.58	11.5	9.45	7.26	8.53	9.52	20.03	20.02	14.6	10.34	12.16	15.73	1788.15	1770.55	1477.51	1073.3	1224.03	1420.05	10.8433	8.43667	18.2167	12.7433	1678.74	1239.13
G9606_17712	1138	CHRNA5	4.79	4.48	4.1	4.62	4.23	5.41	8.29	7.8	6.34	6.57	6.03	8.95	339.31	315.88	293.04	309.51	262.11	366	4.45667	4.75333	7.47667	7.18333	316.077	312.54
G9606_9982	55258	THNSL2	0	0	0	0.02	0	0.02	0	0	0	0.02	0	0.03	0	0	0	1	0	1	0	0.0133333	0	0.0166667	0	0.666667
G9606_2193	286075	ZNF707	11.36	10.44	10.13	8.71	10.06	9.48	19.67	18.18	15.66	12.4	14.34	15.66	479.87	448.28	430.03	347.22	381.13	391.39	10.6433	9.41667	17.8367	14.1333	452.727	373.247
G9606_10133	148103	ZNF599	0.21	0.22	0.28	0.1	0.11	0.15	0.37	0.38	0.43	0.15	0.15	0.25	13	13	17	6	6	9	0.236667	0.12	0.393333	0.183333	14.3333	7
G9606_3869	1663	DDX11	38.11	41.14	32.33	38.81	59.91	49.85	65.95	71.62	49.98	55.28	85.41	82.36	2865	3058	2445	2764	4089	3570	37.1933	49.5233	62.5167	74.35	2789.33	3474.33
G9606_9896	65083	NOL6	25.2	23.51	20.54	17.1	18.01	22.01	43.62	40.92	31.75	24.35	25.67	36.36	2400	2227	1991	1510	1371	1981	23.0833	19.04	38.7633	28.7933	2206	1620.67
G9606_20406	9476	NAPSA	0.69	0.58	0.65	0.36	0.46	0.17	1.19	1.01	1	0.52	0.65	0.28	25	16	19	11	13	6	0.64	0.33	1.06667	0.483333	20	10
G9606_13472	9147	NEMF	7.56	6.83	4.93	3.91	7.36	6.17	13.08	11.89	7.62	5.57	10.49	10.2	718.52	641.77	456.85	378.22	701.07	582.37	6.44	5.81333	10.8633	8.75333	605.713	553.887
G9606_20898	343578	ARHGAP40	1.21	1.31	1.27	1.33	1.67	1.61	2.1	2.27	1.96	1.9	2.39	2.65	70	75	74	74	90	90	1.26333	1.53667	2.11	2.31333	73	84.6667
G9606_32379	64922	LRRC19	0.59	0.44	0.6	0.32	0.7	0.4	1.02	0.77	0.93	0.45	1	0.67	41.42	30.82	42.71	21.36	45.88	27.48	0.543333	0.473333	0.906667	0.706667	38.3167	31.5733
G9606_19941	440073	IQSEC3	0.01	0	0.01	0.02	0.03	0.02	0.01	0	0.01	0.02	0.05	0.03	1	0	1	2	4	2	0.00666667	0.0233333	0.00666667	0.0333333	0.666667	2.66667
G9606_13525	80821	DDHD1	2.32	2.35	1.81	1.17	0.91	1.85	4.02	4.1	2.79	1.67	1.3	3.05	594.32	598.82	464.61	285.96	214.8	456.27	2.16	1.31	3.63667	2.00667	552.583	319.01
G9606_13794	256076	COL6A5	0	0.02	0	0.01	0	0	0	0.03	0	0.01	0	0	0	2	0	1	0	0	0.00666667	0.00333333	0.01	0.00333333	0.666667	0.333333
G9606_5003	3257	HPS1	31.15	32.02	31.95	29.09	30.92	26.42	53.92	55.73	49.39	41.43	44.09	43.66	1536	1558	1530	1371	1471	1264	31.7067	28.81	53.0133	43.06	1541.33	1368.67
G9606_5074	79744	ZNF419	2.18	2.95	2.26	2.26	3.73	3.53	3.77	5.13	3.49	3.22	5.32	5.83	156.58	178.57	161.44	142.27	249.55	202.78	2.46333	3.17333	4.13	4.79	165.53	198.2
G9606_4475	2782	GNB1	171.83	171.86	147.14	151.2	153.41	182.02	297.38	299.15	227.44	215.35	218.73	300.74	9870.01	9831	8538.99	8336.99	8211	10140	163.61	162.21	274.657	244.94	9413.33	8896
G9606_14611	7639	ZNF85	3.23	3.18	2.49	1.92	1.9	2.75	5.59	5.54	3.84	2.73	2.71	4.55	144.06	136.77	109.05	82.34	81.01	121.06	2.96667	2.19	4.99	3.33	129.96	94.8033
G9606_22984	2561	GABRB2	0	0	0.01	0	0	0	0	0	0.02	0	0	0	0	0	2	0	0	0	0.00333333	0	0.00666667	0	0.666667	0
G9606_552	220929	ZNF438	1.91	2.08	1.94	0.99	2.23	2.27	3.31	3.62	3	1.41	3.18	3.76	126.51	133.04	132.7	73.47	188.78	155.14	1.97667	1.83	3.31	2.78333	130.75	139.13
G9606_10495	55314	TMEM144	0.57	1.05	0.7	0.31	0.1	0.3	0.98	1.83	1.08	0.44	0.14	0.49	34	61	43	19	5	19	0.773333	0.236667	1.29667	0.356667	46	14.3333
G9606_22069	56924	PAK6	0.06	0.27	0	0.14	0	0	0.11	0.47	0	0.2	0	0	5.3	13.23	0	10.19	0	0	0.11	0.0466667	0.193333	0.0666667	6.17667	3.39667
G9606_8943	256380	SCML4	0.11	0.05	0.18	0.09	0.45	0.43	0.19	0.1	0.27	0.12	0.63	0.71	8.23	5.02	9.95	4.45	22.14	19.37	0.113333	0.323333	0.186667	0.486667	7.73333	15.32
G9606_9446	79770	TXNDC15	15.83	15.32	15.3	15.15	13.82	16.71	27.4	26.66	23.65	21.57	19.7	27.61	959.38	928.05	934.4	882.42	785.53	981.37	15.4833	15.2267	25.9033	22.96	940.61	883.107
G9606_26921	10488	CREB3	76.91	68.62	102.35	107.36	96.98	67.86	133.1	119.44	158.2	152.91	138.27	112.12	2205.31	1957.17	2963.52	2956.14	2590.1	1888.76	82.6267	90.7333	136.913	134.433	2375.33	2478.33
G9606_12406	105372412	LOC105372412	0.13	0.13	0.03	0.03	0.06	0.05	0.22	0.23	0.04	0.04	0.08	0.08	5	5	1	1	2	2	0.0966667	0.0466667	0.163333	0.0666667	3.66667	1.66667
G9606_99	90525	SHF	0.06	0.09	0.22	0.48	0.64	0.4	0.11	0.16	0.34	0.69	0.91	0.67	2	3	7	16	18	13	0.123333	0.506667	0.203333	0.756667	4	15.6667
G9606_5690	161742	SPRED1	6.06	5.88	5.16	3.91	3.6	5.52	10.48	10.24	7.97	5.58	5.13	9.12	888.35	861.84	761.38	546.14	489.7	777.36	5.7	4.34333	9.56333	6.61	837.19	604.4
G9606_5956	23031	MAST3	2.03	2.16	1.48	2.03	4.87	2.02	3.5	3.76	2.29	2.9	6.95	3.33	239.89	253.92	176.31	230.35	532.42	231.94	1.89	2.97333	3.18333	4.39333	223.373	331.57
G9606_21079	7274	TTPA	0.03	0.04	0.08	0.06	0.16	0.08	0.05	0.07	0.13	0.08	0.23	0.13	1.17	2.12	3.03	2.03	7.68	3.88	0.05	0.1	0.0833333	0.146667	2.10667	4.53
G9606_20772	162427	RETREG3	8.52	8.37	8.54	8.66	17.45	9.01	14.75	14.57	13.19	12.34	24.87	14.89	602.98	593.83	611.78	580.92	1146.74	611.13	8.47667	11.7067	14.17	17.3667	602.863	779.597
G9606_913	114905	C1QTNF7	0.01	0	0	0	0	0	0.02	0	0	0	0	0	1	0	0	0	0	0	0.00333333	0	0.00666667	0	0.333333	0
G9606_17410	79137	RETREG2	31.39	32.02	30.64	27.45	26.85	26.97	54.32	55.74	47.36	39.1	38.29	44.56	2093.92	2117.79	2089.32	1688.44	1645.96	1727.62	31.35	27.09	52.4733	40.65	2100.34	1687.34
G9606_12125	4613	MYCN	0	0	0.03	0	0	0	0	0	0.05	0	0	0	0	0	1	0	0	0	0.01	0	0.0166667	0	0.333333	0
G9606_12757	9957	HS3ST1	30.07	30.28	31.15	14.75	7.62	15.89	52.04	52.71	48.14	21.01	10.87	26.26	4285.56	4301.99	4490.56	2027.91	1042.16	2213.01	30.5	12.7533	50.9633	19.38	4359.37	1761.03
G9606_16553	105374299	LOC105374299	0	0.02	0	0	0	0.04	0	0.04	0	0	0	0.07	0	1	0	0	0	2	0.00666667	0.0133333	0.0133333	0.0233333	0.333333	0.666667
G9606_27411	100526842	RPL17-C18orf32	26.77	26.06	24.11	14.95	8.64	18.9	46.33	45.36	37.27	21.29	12.32	31.22	1003.65	971.97	912.86	538.09	301.84	687.72	25.6467	14.1633	42.9867	21.61	962.827	509.217
G9606_6132	26064	RAI14	14.19	14.97	10.48	11.69	8.78	17.1	24.56	26.06	16.2	16.65	12.52	28.25	1371	1439	1025	1078	781	1595	13.2133	12.5233	22.2733	19.14	1278.33	1151.33
G9606_33960	107987288	LOC107987288	0.05	0	0	0.05	0.06	0	0.09	0	0	0.08	0.08	0	1	0	0	1	1	0	0.0166667	0.0366667	0.03	0.0533333	0.333333	0.666667
G9606_17843	6349	CCL3L1	1.63	1.59	2.09	0	0.59	0.5	2.82	2.76	3.23	0	0.84	0.82	23.74	23	30.71	0	8	7.01	1.77	0.363333	2.93667	0.553333	25.8167	5.00333
G9606_19270	60494	CCDC81	0.26	0.15	0.23	0.21	0.61	0.35	0.44	0.26	0.36	0.3	0.87	0.57	18.67	10.19	16.53	13.94	40.75	24.63	0.213333	0.39	0.353333	0.58	15.13	26.44
G9606_19160	57048	PLSCR3	62.43	64.48	64.4	81.66	82.37	78.29	108.04	112.23	99.55	116.31	117.44	129.35	1731.93	1758	1768.49	2064.18	1849.65	1997.03	63.77	80.7733	106.607	121.033	1752.81	1970.29
G9606_11361	400966	RGPD1	0.17	0.17	0.14	0.04	0.16	0.07	0.29	0.29	0.22	0.06	0.23	0.12	23.42	21.22	18.57	4.72	20.89	9.59	0.16	0.09	0.266667	0.136667	21.07	11.7333
G9606_13878	1616	DAXX	32.77	33	35.79	38.71	37.69	39.65	56.71	57.44	55.32	55.13	53.74	65.5	1328	1305	1401	1255	1017	1364	33.8533	38.6833	56.49	58.1233	1344.67	1212
G9606_25792	113189	CHST14	13.2	11.65	12.53	13.84	9.3	16.6	22.84	20.27	19.37	19.72	13.26	27.43	556	488	533	560	365	679	12.46	13.2467	20.8267	20.1367	525.667	534.667
G9606_29039	1520	CTSS	3.11	2.63	2.66	1.58	1.83	1.72	5.38	4.58	4.11	2.25	2.61	2.84	238.71	200.57	205.75	114.95	126.61	124.7	2.8	1.71	4.69	2.56667	215.01	122.087
G9606_18522	56181	MTFR1L	23.69	22.88	23.96	23.01	22.63	23.33	40.99	39.82	37.04	32.77	32.27	38.55	891.51	859.08	912.18	826.86	774	846.91	23.51	22.99	39.2833	34.53	887.59	815.923
G9606_16890	22852	ANKRD26	2.04	2.02	1.53	1.47	2.08	1.99	3.52	3.52	2.36	2.09	2.97	3.28	309.2	312.04	245.7	233.66	375.16	309.12	1.86333	1.84667	3.13333	2.78	288.98	305.98
G9606_1815	56986	DTWD1	5.45	4.89	4.53	4.57	3.29	6.02	9.43	8.51	7	6.5	4.69	9.95	282.74	256.89	234.7	234.14	192.02	321.82	4.95667	4.62667	8.31333	7.04667	258.11	249.327
G9606_8533	29090	TIMM21	15.24	16.02	14.15	16.21	5.9	22.16	26.37	27.88	21.87	23.09	8.41	36.61	445.48	466.3	410.34	462.66	178.15	625.33	15.1367	14.7567	25.3733	22.7033	440.707	422.047
G9606_14706	93974	ATP5IF1	256.94	263.01	313.07	250.67	285.29	215.39	444.66	457.79	483.91	357.03	406.77	355.87	2709	2779	3237	2376	2514	2162	277.673	250.45	462.12	373.223	2908.33	2350.67
G9606_17976	4166	CHST6	0.2	0.23	0.22	0.39	1.58	0.56	0.35	0.39	0.34	0.55	2.25	0.93	33.34	33.58	37.11	61.49	233.9	87.68	0.216667	0.843333	0.36	1.24333	34.6767	127.69
G9606_26104	8214	DGCR6	0.3	0	0.22	0.32	0.41	0.19	0.52	0	0.34	0.46	0.59	0.32	6.82	0	4.98	6.98	8.72	4.24	0.173333	0.306667	0.286667	0.456667	3.93333	6.64667
G9606_14213	286077	FAM83H	32.4	33.72	27.61	26.79	43.3	30.97	56.08	58.69	42.68	38.16	61.74	51.16	3585.13	3710.34	3085.01	2846.33	4462.43	3325.48	31.2433	33.6867	52.4833	50.3533	3460.16	3544.75
G9606_6643	29979	UBQLN1	49.08	49.56	38.28	25.6	15.65	39.41	84.93	86.27	59.16	36.47	22.32	65.11	3698	3716	2917	1851	1095	2881	45.64	26.8867	76.7867	41.3	3443.67	1942.33
G9606_4354	11104	KATNA1	5.63	5.74	5.47	6.09	3.77	6.15	9.74	9.99	8.46	8.67	5.37	10.17	203	209	202	203	114	216	5.61333	5.33667	9.39667	8.07	204.667	177.667
G9606_4490	9600	PITPNM1	11.75	11.56	9.91	9.5	6.79	9.58	20.34	20.12	15.31	13.54	9.67	15.83	972	950	826	754	523	769	11.0733	8.62333	18.59	13.0133	916	682
G9606_880	153328	SLC25A48	0	0	0.02	0	0	0	0	0	0.04	0	0	0	0	0	1	0	0	0	0.00666667	0	0.0133333	0	0.333333	0
G9606_22230	56672	AKIP1	33.51	33.91	37.64	36.82	42.34	33.91	58	59.02	58.19	52.44	60.37	56.03	839.74	832	921.38	846.04	921.07	806.92	35.02	37.69	58.4033	56.28	864.373	858.01
G9606_222	79813	EHMT1	16.64	16.64	12.75	10.76	12.44	14.44	28.8	28.96	19.71	15.32	17.74	23.86	1179.93	1287.05	989.39	654.19	683.15	885.84	15.3433	12.5467	25.8233	18.9733	1152.12	741.06
G9606_29501	338094	FAM151A	0.21	0.1	0.16	0.11	0	0.12	0.37	0.17	0.25	0.16	0	0.2	8.17	3.79	6.41	4.03	0	4.59	0.156667	0.0766667	0.263333	0.12	6.12333	2.87333
G9606_12635	10499	NCOA2	0.81	0.83	0.57	0.41	0.2	0.77	1.4	1.44	0.88	0.58	0.29	1.27	136	138	96	71	34	125	0.736667	0.46	1.24	0.713333	123.333	76.6667
G9606_1611	23187	PHLDB1	23.48	23.44	19.14	18.68	30.1	22.2	40.63	40.8	29.59	26.6	42.92	36.68	2505.69	2493.51	2052.37	1892.27	2900.58	2255	22.02	23.66	37.0067	35.4	2350.52	2349.28
G9606_31578	9878	TOX4	19.25	19.7	20.51	18.61	12.82	18.02	33.31	34.28	31.71	26.5	18.27	29.78	1694.08	1729.43	1825.34	1570.21	1047.45	1537.94	19.82	16.4833	33.1	24.85	1749.62	1385.2
G9606_7589	1139	CHRNA7	0	0.01	0	0.02	0.07	0.01	0	0.02	0	0.02	0.1	0.02	0	1.53	0	1.73	7.56	1.3	0.00333333	0.0333333	0.00666667	0.0466667	0.51	3.53
G9606_12874	4988	OPRM1	0.38	0.22	0.41	0.5	1.42	0.44	0.65	0.38	0.64	0.72	2.03	0.73	71.61	51.89	64.86	82.68	237.31	81.57	0.336667	0.786667	0.556667	1.16	62.7867	133.853
G9606_17000	2781	GNAZ	0.06	0.04	0.02	0.02	0.07	0.11	0.11	0.08	0.03	0.02	0.1	0.17	9	8	6	4	14	15	0.04	0.0666667	0.0733333	0.0966667	7.66667	11
G9606_14315	84063	KIRREL2	0	0	0.02	0	0	0	0	0	0.03	0	0	0	0	0	1	0	0	0	0.00666667	0	0.01	0	0.333333	0
G9606_34359	5535	PPP3R2	0	0.02	0.02	0.02	0	0.02	0	0.03	0.02	0.02	0	0.03	0	1	1	1	0	1	0.0133333	0.0133333	0.0166667	0.0166667	0.666667	0.666667
G9606_12357	2890	GRIA1	0.03	0.02	0.04	0	0	0	0.05	0.03	0.06	0	0	0	3	2	4	0	0	0	0.03	0	0.0466667	0	3	0
G9606_10944	6450	SH3BGR	0.58	0.36	1.01	0.57	0.12	0.88	1	0.62	1.55	0.82	0.17	1.45	11	7	19	11	2	16	0.65	0.523333	1.05667	0.813333	12.3333	9.66667
G9606_3438	9821	RB1CC1	2.45	2.33	1.75	1.57	1.18	2.31	4.24	4.06	2.71	2.23	1.69	3.81	314.82	301	226.76	194.94	143.26	289.6	2.17667	1.68667	3.67	2.57667	280.86	209.267
G9606_1692	6259	RYK	21.19	20.95	18.33	15.53	8.88	20.17	36.67	36.47	28.34	22.12	12.66	33.32	1218	1202	1063	857	475	1125	20.1567	14.86	33.8267	22.7	1161	819
G9606_3709	285172	FAM126B	1.73	1.62	1.46	1.15	3.06	1.55	2.99	2.82	2.25	1.63	4.37	2.56	310.35	286.21	259.94	196.53	493.06	254.14	1.60333	1.92	2.68667	2.85333	285.5	314.577
G9606_16435	161247	FITM1	0	0.11	0.16	0.17	0.62	0.22	0	0.19	0.24	0.24	0.89	0.36	0	2	3	3	11	4	0.09	0.336667	0.143333	0.496667	1.66667	6
G9606_32660	102724231	C3orf86	0	0	0	0	0.24	0.14	0	0	0	0	0.34	0.23	0	0	0	0	3.57	2.18	0	0.126667	0	0.19	0	1.91667
G9606_25619	23560	GTPBP4	57.26	54.27	50.6	42.21	29.85	60.01	99.09	94.45	78.21	60.12	42.55	99.15	3112.12	3006.35	2860.68	2284.18	1901.91	3247.57	54.0433	44.0233	90.5833	67.2733	2993.05	2477.89
G9606_10607	107984104	LOC107984104	0	0	0	0	0.01	0.01	0	0	0	0	0.01	0.01	0	0	0	0	1	1	0	0.00666667	0	0.00666667	0	0.666667
G9606_23507	7388	UQCRH	240.62	236.48	290.15	312.08	276.29	334.45	416.42	411.62	448.49	444.49	393.93	552.59	2393.17	2351.35	2923.95	2974.45	2546.79	3231.31	255.75	307.607	425.51	463.67	2556.16	2917.52
G9606_24752	79594	MUL1	19.08	19.9	21.91	26.25	20.91	24.4	33.02	34.64	33.87	37.38	29.81	40.31	907	936	1049	1196	928	1126	20.2967	23.8533	33.8433	35.8333	964	1083.33
G9606_28829	23168	RTF1	14.96	14.5	11.87	11.61	29.54	13.39	25.89	25.24	18.34	16.54	42.11	22.12	1473.84	1421.28	1180.5	1098.43	2710.44	1280.38	13.7767	18.18	23.1567	26.9233	1358.54	1696.42
G9606_4140	23555	TSPAN15	5.83	5.09	6.15	5.58	5.37	3.63	10.09	8.86	9.51	7.95	7.66	6	200.5	172.76	215.57	175.54	184.02	126.68	5.69	4.86	9.48667	7.20333	196.277	162.08
G9606_15677	2074	ERCC6	2.79	2.61	2.52	1.51	0.6	2.29	4.82	4.54	3.9	2.15	0.85	3.79	280.37	283.49	254.79	166.18	98.22	238.17	2.64	1.46667	4.42	2.26333	272.883	167.523
G9606_24922	91137	SLC25A46	28.3	27.62	22.25	17.6	8.34	22.44	48.98	48.07	34.39	25.06	11.89	37.08	2618	2539	2060	1480	681	1913	26.0567	16.1267	43.8133	24.6767	2405.67	1358
G9606_9451	2831	NPBWR1	0	0.02	0.04	0	0	0	0	0.04	0.06	0	0	0	0	2	3	0	0	0	0.02	0	0.0333333	0	1.66667	0
G9606_27106	362	AQP5	0.14	0.14	0.56	0.15	0.23	0.15	0.25	0.25	0.86	0.21	0.33	0.25	4	4	12	4	6	4	0.28	0.176667	0.453333	0.263333	6.66667	4.66667
G9606_22087	162466	PHOSPHO1	0.21	0.03	0.13	0.14	0.25	0.03	0.36	0.05	0.2	0.2	0.36	0.04	8	1	5	5	9	1	0.123333	0.14	0.203333	0.2	4.66667	5
G9606_9130	80115	BAIAP2L2	0.89	0.89	0.86	0.67	0.95	0.46	1.54	1.55	1.32	0.96	1.36	0.75	30	30	36	22	27	15	0.88	0.693333	1.47	1.02333	32	21.3333
G9606_24936	5469	MED1	6.97	6.82	5.25	6.57	6.4	8.5	12.07	11.87	8.12	9.36	9.12	14.05	999	954	724	573	392	815	6.34667	7.15667	10.6867	10.8433	892.333	593.333
G9606_1763	10068	IL18BP	1.89	1.99	1.61	2.23	5.09	2.58	3.27	3.47	2.49	3.18	7.26	4.26	82	100.02	78	75.01	117.1	96.02	1.83	3.3	3.07667	4.9	86.6733	96.0433
G9606_1411	54502	RBM47	0.66	0.72	0.72	0.43	1.29	0.46	1.15	1.25	1.12	0.61	1.84	0.76	60.65	67.1	65.29	37.48	107.3	40.9	0.7	0.726667	1.17333	1.07	64.3467	61.8933
G9606_7166	6787	NEK4	4.22	3.91	3.07	1.91	1.83	2.26	7.31	6.8	4.75	2.72	2.61	3.73	353.91	324.88	241.21	182.38	155.87	225.36	3.73333	2	6.28667	3.02	306.667	187.87
G9606_2635	4205	MEF2A	15.14	14.47	12.42	8.17	6.13	13.55	26.21	25.19	19.2	11.63	8.74	22.39	1546.47	1484.35	1282.19	804.63	574.73	1355.69	14.01	9.28333	23.5333	14.2533	1437.67	911.683
G9606_17158	7477	WNT7B	3.42	3.22	3.3	7.8	15.99	7.34	5.92	5.6	5.1	11.1	22.8	12.14	251.57	232.97	245.19	543.83	1088.25	517.62	3.31333	10.3767	5.54	15.3467	243.243	716.567
G9606_18217	126567	C2CD4C	0.49	0.57	0.5	0.84	1.15	0.67	0.84	0.99	0.77	1.2	1.64	1.1	28	31	27	42	54	37	0.52	0.886667	0.866667	1.31333	28.6667	44.3333
G9606_24326	10473	HMGN4	28.52	27.56	24.32	19.56	11.33	24.4	49.36	47.98	37.59	27.87	16.15	40.31	1073	1034	926	706	397	899	26.8	18.43	44.9767	28.11	1011	667.333
G9606_1996	85451	UNK	8.69	8.37	7.93	6.57	5.85	7.71	15.04	14.58	12.26	9.36	8.34	12.74	956.62	971.77	946.99	693.3	664.61	840.73	8.33	6.71	13.96	10.1467	958.46	732.88
G9606_2567	90736	FAM104B	5.05	5.14	5.21	7.44	6.7	8.02	8.74	8.95	8.05	10.59	9.55	13.26	125	128	129	173	139	187	5.13333	7.38667	8.58	11.1333	127.333	166.333
G9606_10277	399512	SLC25A35	3.79	3.45	2.87	2.78	5.57	3.88	6.56	6.01	4.44	3.96	7.94	6.4	175.9	179.79	153.41	143.26	302.74	201.2	3.37	4.07667	5.67	6.1	169.7	215.733
G9606_13653	54921	CHTF8	23.84	30.5	26.84	7.28	0	4.03	41.26	53.08	41.49	10.36	0	6.65	1353.05	1723.87	1541.68	395.21	0	220.34	27.06	3.77	45.2767	5.67	1539.53	205.183
G9606_14545	6844	VAMP2	24.89	26.32	24	21.72	29.14	20.21	43.08	45.81	37.09	30.93	41.55	33.39	1029	1081	1000	862	1120	811	25.07	23.69	41.9933	35.29	1036.67	931
G9606_31378	9032	TM4SF5	0.08	0.08	0.08	0.16	0.08	0	0.13	0.13	0.12	0.23	0.12	0	1	1	1	2	1	0	0.08	0.08	0.126667	0.116667	1	1
G9606_8266	2938	GSTA1	0	0.07	0	0	0	0	0	0.13	0	0	0	0	0	2	0	0	0	0	0.0233333	0	0.0433333	0	0.666667	0
G9606_23887	55659	ZNF416	2.94	3.08	3.1	2.12	1.73	2.38	5.09	5.37	4.79	3.01	2.46	3.93	146	154	152	97	78	112	3.04	2.07667	5.08333	3.13333	150.667	95.6667
G9606_20275	6647	SOD1	175.01	174.21	200.37	184.55	180.6	194.49	302.87	303.22	309.72	262.86	257.49	321.34	2934	2905	3392	2971	2820	3165	183.197	186.547	305.27	280.563	3077	2985.33
G9606_18999	65251	ZNF649	0.37	0.37	0.53	0.27	0.26	0.26	0.63	0.65	0.82	0.38	0.37	0.44	22.84	23	33.52	16	14.94	16	0.423333	0.263333	0.7	0.396667	26.4533	15.6467
G9606_14041	8648	NCOA1	0.97	1.03	0.92	0.71	0.82	0.71	1.68	1.79	1.42	1.01	1.17	1.17	132	141	127	92	104	93	0.973333	0.746667	1.63	1.11667	133.333	96.3333
G9606_707	148741	ANKRD35	0	0.03	0	0	0	0	0	0.06	0	0	0	0	0	2	0	0	0	0	0.01	0	0.02	0	0.666667	0
G9606_19641	23601	CLEC5A	0	0	0.07	0	0	0	0	0	0.12	0	0	0	0	0	1	0	0	0	0.0233333	0	0.04	0	0.333333	0
G9606_5995	2569	GABRR1	0	0	0.03	0.04	0.03	0	0	0	0.05	0.05	0.05	0	0	0	1.76	2.02	1.8	0	0.01	0.0233333	0.0166667	0.0333333	0.586667	1.27333
G9606_11047	79269	DCAF10	5.76	6.34	5.59	3.75	5.11	5.17	9.97	11.03	8.64	5.34	7.29	8.55	556.04	583.43	524.96	422.93	693.18	556.77	5.89667	4.67667	9.88	7.06	554.81	557.627
G9606_6347	1285	COL4A3	0.02	0	0.04	0	0	0	0.03	0	0.06	0	0	0	1	0	4	0	0	0	0.02	0	0.03	0	1.66667	0
G9606_17800	50805	IRX4	0	0	0	0.02	0	0.02	0	0	0	0.03	0	0.04	0	0	0	1	0	1.01	0	0.0133333	0	0.0233333	0	0.67
G9606_23628	199777	ZNF626	0.25	0.09	0.15	0.13	0.57	0.22	0.44	0.16	0.24	0.18	0.81	0.37	25.59	10.98	18.36	14.71	53.22	16.37	0.163333	0.306667	0.28	0.453333	18.31	28.1
G9606_13189	221037	JMJD1C	5.16	5.2	4.28	2.36	1.1	3.75	8.94	9.05	6.61	3.35	1.57	6.19	869	852.03	732	384	177	589.97	4.88	2.40333	8.2	3.70333	817.677	383.657
G9606_21435	56126	PCDHB10	0.82	0.52	0.5	0.6	0.2	0.76	1.42	0.91	0.78	0.85	0.29	1.26	52.93	33.41	32.63	37.01	12.2	47.76	0.613333	0.52	1.03667	0.8	39.6567	32.3233
G9606_30527	5303	PIN4	18.81	17.72	19.64	26.68	33.09	28.66	32.55	30.84	30.35	38	47.18	47.36	445	417	469	610	730	659	18.7233	29.4767	31.2467	44.18	443.667	666.333
G9606_4504	151393	RMDN2	5.53	4.78	4.37	3.08	1.85	2.97	9.57	8.33	6.76	4.39	2.64	4.9	159.9	134.08	127.74	84.85	48.27	79.04	4.89333	2.63333	8.22	3.97667	140.573	70.72
G9606_12808	728734	NPIPB8	0.83	1.21	0	0.39	0.23	0.84	1.44	2.11	0	0.56	0.33	1.39	34	43.72	0	14.06	7.12	31.83	0.68	0.486667	1.18333	0.76	25.9067	17.67
G9606_5769	7741	ZSCAN26	4.29	4.64	3.48	3.32	2.85	4.34	7.42	8.08	5.37	4.73	4.07	7.17	215.83	230.75	171.02	149	115	200.75	4.13667	3.50333	6.95667	5.32333	205.867	154.917
G9606_22090	55466	DNAJA4	10.88	10.21	8.99	6.36	4.97	8.83	18.83	17.77	13.89	9.06	7.08	14.59	636	602	529	350	259	493	10.0267	6.72	16.83	10.2433	589	367.333
G9606_5137	22914	KLRK1	0	0.03	0.03	0	0	0.07	0	0.06	0.05	0	0	0.11	0	1	1	0	0	2	0.02	0.0233333	0.0366667	0.0366667	0.666667	0.666667
G9606_12414	23305	ACSL6	0.13	0.11	0.12	0.14	0.56	0.21	0.22	0.19	0.19	0.19	0.79	0.35	16.33	13.7	15.52	16.54	66	25.68	0.12	0.303333	0.2	0.443333	15.1833	36.0733
G9606_10107	3149	HMGB3	26.59	26.55	25.28	27.23	30.68	32.09	46.01	46.22	39.07	38.79	43.75	53.02	1828.17	1818	1756	1804	1965	2144	26.14	30	43.7667	45.1867	1800.72	1971
G9606_6	7390	UROS	68.3	69.04	82.29	91.26	118.5	65.03	118.2	120.16	127.2	129.98	168.96	107.44	1957.92	2018.81	2329.17	2266.46	2724.19	1772.54	73.21	91.5967	121.853	135.46	2101.97	2254.4
G9606_30999	51028	VPS36	10.55	10.04	7.95	6.71	4.53	10.24	18.25	17.47	12.29	9.56	6.47	16.92	916	868	701	559	367	864	9.51333	7.16	16.0033	10.9833	828.333	596.667
G9606_34573	51003	MED31	5.87	6.12	7.57	5.41	2.63	4.8	10.17	10.66	11.69	7.7	3.76	7.93	183.91	190.7	239.2	162.63	76.81	145.95	6.52	4.28	10.84	6.46333	204.603	128.463
G9606_1012	5314	PKHD1	0	0	0	0	0.02	0	0	0	0	0	0.03	0.01	0	0	0	0	6	1	0	0.00666667	0	0.0133333	0	2.33333
G9606_17318	1937	EEF1G	1037.55	1026.46	1338.36	1447.69	1035.96	1236.2	1795.62	1786.64	2068.73	2061.91	1477.05	2042.49	28724	28265	37413	38484	26712	33220	1134.12	1239.95	1883.66	1860.48	31467.3	32805.3
G9606_14903	5091	PC	9.78	9.98	9.4	10.63	13.15	9.4	16.93	17.37	14.53	15.15	18.75	15.53	752	780	720	679	742	647	9.72	11.06	16.2767	16.4767	750.667	689.333
G9606_19889	10446	LRRN2	0.1	0.07	0.04	0.21	0.49	0.12	0.17	0.12	0.06	0.3	0.69	0.2	9.84	6.75	3.67	19.9	44.21	11.37	0.07	0.273333	0.116667	0.396667	6.75333	25.16
G9606_3139	54726	OTUD4	5.3	5.17	4.32	2.99	2.45	4.56	9.18	9	6.68	4.26	3.5	7.54	706	718	540	359	232	565.53	4.93	3.33333	8.28667	5.1	654.667	385.51
G9606_31217	107987364	LOC107987364	4.69	5.09	3.38	3.1	2.96	4.21	8.11	8.86	5.23	4.41	4.22	6.96	133.13	143.77	96.99	84.51	78.28	116.17	4.38667	3.42333	7.4	5.19667	124.63	92.9867
G9606_5187	3742	KCNA6	0	0	0	0	0.04	0.01	0	0	0	0	0.05	0.01	0	0	0	0	4	1	0	0.0166667	0	0.02	0	1.66667
G9606_22311	54522	ANKRD16	6	5.78	6.6	7.61	6.91	5.43	10.38	10.07	10.2	10.84	9.86	8.97	221.03	220.93	245.42	249.41	333.42	206.14	6.12667	6.65	10.2167	9.89	229.127	262.99
G9606_19469	7381	UQCRB	11.77	12.25	11.74	16.07	18.61	19.25	20.37	21.32	18.14	22.89	26.54	31.81	1963.09	2032.59	1976.9	2574.69	2892.68	3117.3	11.92	17.9767	19.9433	27.08	1990.86	2861.56
G9606_427	1755	DMBT1	0.26	0.36	0.27	0.09	0.1	0.18	0.46	0.62	0.41	0.13	0.14	0.3	36	46	35	12	13	20	0.296667	0.123333	0.496667	0.19	39	15
G9606_4009	79595	SAP130	10.18	10.91	7.91	5.37	4.41	7.78	17.62	19	12.22	7.65	6.29	12.85	803	857	635	408	325	598	9.66667	5.85333	16.28	8.93	765	443.667
G9606_30413	118932	ANKRD22	0.17	0.08	0.05	0.2	0.33	0.45	0.3	0.14	0.08	0.29	0.48	0.75	13.08	6.09	4.12	14.82	23.52	33.24	0.1	0.326667	0.173333	0.506667	7.76333	23.86
G9606_33124	79680	RTL10	4.87	4.75	4.46	4.46	4.83	4.99	8.43	8.27	6.9	6.35	6.89	8.25	637.47	618.46	589.49	560.22	588.9	634.13	4.69333	4.76	7.86667	7.16333	615.14	594.417
G9606_1879	159989	DEUP1	0	0	0	0	0.01	0.04	0	0	0	0	0.02	0.07	0	0	0	0	1	1	0	0.0166667	0	0.03	0	0.666667
G9606_26348	221393	ADGRF4	1.18	1.51	1.37	0.42	0.09	0.47	2.04	2.63	2.12	0.6	0.13	0.78	71	90	82	24	5	27	1.35333	0.326667	2.26333	0.503333	81	18.6667
G9606_14430	107986755	LOC107986755	0.04	0.05	0.03	0.05	0.06	0.03	0.08	0.09	0.04	0.08	0.09	0.04	6.09	7.05	3.73	7.05	7.86	3.47	0.04	0.0466667	0.07	0.07	5.62333	6.12667
G9606_10439	65244	SPATS2	11.42	12.56	11.15	9.7	10.39	13.36	19.77	21.86	17.23	13.81	14.81	22.08	701.66	771.86	695.03	575.05	601.59	808.81	11.71	11.15	19.62	16.9	722.85	661.817
G9606_961	5830	PEX5	10.72	11.24	11.33	7.88	8.08	10.41	18.56	19.57	17.52	11.23	11.52	17.2	683	697	718	471	464	635	11.0967	8.79	18.55	13.3167	699.333	523.333
G9606_29570	119395	CALHM3	6.52	5.82	7.39	6.13	4.83	5.93	11.28	10.14	11.42	8.73	6.89	9.81	207	184	237	187	143	183	6.57667	5.63	10.9467	8.47667	209.333	171
G9606_14303	28981	IFT81	3.29	2.95	1.98	1.71	0.73	3.12	5.69	5.13	3.05	2.44	1.03	5.15	177.82	167.29	112.32	85.59	36.38	157.2	2.74	1.85333	4.62333	2.87333	152.477	93.0567
G9606_2261	160518	DENND5B	2.5	3.17	3.17	2.36	3.19	2.95	4.33	5.52	4.9	3.36	4.55	4.87	232.82	273.78	239	148.3	227.32	188.06	2.94667	2.83333	4.91667	4.26	248.533	187.893
G9606_5542	1733	DIO1	0.06	0.03	0	0	0.07	0.04	0.11	0.05	0	0	0.1	0.06	2	1	0	0	2	1	0.03	0.0366667	0.0533333	0.0533333	1	1
G9606_2621	51115	RMDN1	17.97	19.51	19.94	21.66	13.57	21.33	31.11	33.95	30.82	30.85	19.35	35.24	815.67	806.86	825.88	814.64	620.27	849.61	19.14	18.8533	31.96	28.48	816.137	761.507
G9606_15437	55634	KRBOX4	4.4	4.37	4.4	3.92	4.03	5.44	7.61	7.61	6.8	5.58	5.75	8.98	204.7	201.64	205.03	172.43	171.5	242.87	4.39	4.46333	7.34	6.77	203.79	195.6
G9606_5909	10150	MBNL2	5.95	5.95	4.43	2.17	2.1	3.27	10.31	10.36	6.85	3.09	2.99	5.4	541	538	405	188	177	288	5.44333	2.51333	9.17333	3.82667	494.667	217.667
G9606_12373	55964	SEPTIN3	0	0	0	0	0	0.02	0	0	0	0	0	0.03	0	0	0	0	0	1	0	0.00666667	0	0.01	0	0.333333
G9606_28483	131544	CRYBG3	0.54	0.49	0.47	0.16	0.01	0.35	0.93	0.85	0.73	0.23	0.02	0.57	111.63	101.71	98.26	31.71	2.77	69.1	0.5	0.173333	0.836667	0.273333	103.867	34.5267
G9606_4520	54955	C1orf109	4.83	4.6	4.65	3.29	2.28	3.95	8.36	8.01	7.19	4.68	3.25	6.52	247.58	237.07	242.09	168.91	113.61	191.68	4.69333	3.17333	7.85333	4.81667	242.247	158.067
G9606_28037	100129924	TMEM269	0.11	0.1	0.17	0.19	0.68	0.33	0.2	0.17	0.26	0.26	0.97	0.54	7.42	6.23	11.16	11.68	41.52	20.85	0.126667	0.4	0.21	0.59	8.27	24.6833
G9606_19842	1949	EFNB3	0.06	0.02	0.09	0.02	0	0	0.11	0.03	0.15	0.02	0	0	4	1	6	1	0	0	0.0566667	0.00666667	0.0966667	0.00666667	3.66667	0.333333
G9606_13053	65986	ZBTB10	0.16	0.13	0.11	0.13	0.23	0.16	0.28	0.23	0.17	0.18	0.33	0.26	28	24	20	21	37	27	0.133333	0.173333	0.226667	0.256667	24	28.3333
G9606_20177	54807	ZNF586	3.53	3.49	3.42	3.4	3.31	4.57	6.1	6.08	5.28	4.84	4.72	7.55	150	147	146	138	129	185.04	3.48	3.76	5.82	5.70333	147.667	150.68
G9606_18972	54345	SOX18	0	0	0.08	0	0	0	0	0	0.13	0	0	0	0	0	3	0	0	0	0.0266667	0	0.0433333	0	1	0
G9606_24301	112	ADCY6	3.39	3.34	2.74	1.29	1.23	2.14	5.87	5.81	4.23	1.84	1.75	3.53	413.39	403.36	336.17	152.26	140.48	252.84	3.15667	1.55333	5.30333	2.37333	384.307	181.86
G9606_11989	56123	PCDHB13	0.58	0.55	0.34	0.62	0.68	0.59	1	0.95	0.53	0.88	0.97	0.98	57.26	54.06	34.52	58.89	63.09	57.13	0.49	0.63	0.826667	0.943333	48.6133	59.7033
G9606_6679	49855	SCAPER	2	1.7	1.34	0.91	1.25	1.73	3.46	2.97	2.07	1.29	1.78	2.86	170.12	146	115.42	75.48	132.52	155.52	1.68	1.29667	2.83333	1.97667	143.847	121.173
G9606_2560	60686	C14orf93	5.69	5.81	5.63	6.27	6.75	5.85	9.85	10.11	8.7	8.92	9.62	9.66	251.31	241	241.02	240	233.99	237.01	5.71	6.29	9.55333	9.4	244.443	237
G9606_14486	143879	KBTBD3	0.36	0.72	0.78	0.47	0.47	0.47	0.62	1.25	1.2	0.66	0.66	0.77	32.07	61.13	60.02	38.11	36	35.01	0.62	0.47	1.02333	0.696667	51.0733	36.3733
G9606_23362	54625	PARP14	5.17	5.02	4.22	1.6	2.49	2.78	8.94	8.73	6.53	2.27	3.55	4.59	778.31	755.69	643.15	231.55	349.62	406.19	4.80333	2.29	8.06667	3.47	725.717	329.12
G9606_8126	726	CAPN5	5.04	5.02	4.29	5.06	6.74	4.73	8.72	8.73	6.63	7.2	9.61	7.82	431	427	368	414	530	389	4.78333	5.51	8.02667	8.21	408.667	444.333
G9606_27143	5936	RBM4	67.08	65.82	72.3	70.29	50.97	67.97	116.09	114.56	111.75	100.11	72.67	112.31	2127.12	2117.9	2248.46	1980.27	1281.88	2033.85	68.4	63.0767	114.133	95.03	2164.49	1765.33
G9606_7434	5434	POLR2E	145.36	137.61	178.39	220.5	228.89	136.65	251.57	239.53	275.74	314.05	326.35	225.78	3785.85	3570.3	4598.42	5113.75	4918.46	3362.78	153.787	195.347	255.613	288.727	3984.86	4465
G9606_3349	23414	ZFPM2	0.17	0.2	0.22	0.11	0.26	0.15	0.29	0.35	0.34	0.16	0.38	0.24	29.46	33.27	30.19	22.51	55.45	28.47	0.196667	0.173333	0.326667	0.26	30.9733	35.4767
G9606_2588	53836	GPR87	0.35	0.49	0.21	0.51	0.19	0.32	0.6	0.86	0.32	0.73	0.27	0.54	10	14	6	14	5	9	0.35	0.34	0.593333	0.513333	10	9.33333
G9606_9649	1992	SERPINB1	22.81	21.19	22.38	22.59	26.96	22.72	39.48	36.89	34.59	32.18	38.45	37.54	1123.09	1043	1108.76	1059.08	1220.59	1088.08	22.1267	24.09	36.9867	36.0567	1091.62	1122.58
G9606_20829	160365	CLECL1	0	0	0.04	0	0	0	0	0	0.06	0	0	0	0	0	1	0	0	0	0.0133333	0	0.02	0	0.333333	0
G9606_14453	23078	VWA8	3.95	4.33	3.21	1.98	1.42	3.43	6.83	7.54	4.96	2.82	2.02	5.67	506	541	380	227	153	405	3.83	2.27667	6.44333	3.50333	475.667	261.667
G9606_2462	5832	ALDH18A1	26.12	26.75	24.41	21.31	17.83	28.95	45.2	46.55	37.73	30.34	25.42	47.84	1615	1673	1501	1180	937	1656	25.76	22.6967	43.16	34.5333	1596.33	1257.67
G9606_27750	4323	MMP14	31.28	31.9	28.23	30.28	18.11	37.55	54.14	55.52	43.64	43.12	25.83	62.04	2264	2296	2063	2104	1221	2638	30.47	28.6467	51.1	43.6633	2207.67	1987.67
G9606_20068	503497	MS4A13	0	0	0.07	0	0	0	0	0	0.11	0	0	0	0	0	1	0	0	0	0.0233333	0	0.0366667	0	0.333333	0
G9606_35595	223082	ZNRF2	2.54	2.47	2.48	2.24	0.82	2	4.4	4.3	3.84	3.19	1.16	3.31	157	152	155	133	47	120	2.49667	1.68667	4.18	2.55333	154.667	100
G9606_16970	206412	C6orf163	0.12	0.24	0.19	0.16	0	0.4	0.2	0.41	0.3	0.23	0	0.66	3	6	5	4	0	10	0.183333	0.186667	0.303333	0.296667	4.66667	4.66667
G9606_2108	9636	ISG15	1180.1	1090.06	1500.34	408.98	521.06	246.14	2042.32	1897.35	2319.1	582.5	742.92	406.68	13751	12634	17653	4576	5655	2784	1256.83	392.06	2086.26	577.367	14679.3	4338.33
G9606_13890	94101	ORMDL1	18.54	19.35	15.8	18.03	15.66	21.03	32.09	33.67	24.43	25.68	22.32	34.74	796.85	813.89	689.3	731.07	694.79	878.9	17.8967	18.24	30.0633	27.58	766.68	768.253
G9606_3335	53407	STX18	15.45	15.37	15.64	15.15	13.09	15.74	26.73	26.76	24.18	21.58	18.67	26.01	645	638	659	589	453	626.99	15.4867	14.66	25.89	22.0867	647.333	556.33
G9606_4795	22858	CILK1	1.31	1.47	1.01	1.9	1.8	2.14	2.27	2.56	1.55	2.71	2.56	3.53	159.91	180.08	125.87	222.24	205.6	252.17	1.26333	1.94667	2.12667	2.93333	155.287	226.67
G9606_7063	60485	SAV1	19.8	21.49	16.33	11.63	7	17.6	34.27	37.4	25.24	16.56	9.97	29.07	1229.41	1316.5	1013.96	701.13	404.86	1062.71	19.2067	12.0767	32.3033	18.5333	1186.62	722.9
G9606_9246	1269	CNR2	0.51	0.52	0.39	0.58	4.15	1.13	0.89	0.91	0.6	0.83	5.92	1.86	42.7	46.12	32.19	54.31	317.62	79.49	0.473333	1.95333	0.8	2.87	40.3367	150.473
G9606_8357	64786	TBC1D15	7.26	7.92	5.14	4.63	4.63	7.57	12.57	13.78	7.94	6.59	6.61	12.5	510.42	491.55	369.2	359.44	520.21	507.89	6.77333	5.61	11.43	8.56667	457.057	462.513
G9606_12765	80149	ZC3H12A	10.88	10.67	10	7.77	6.23	8.75	18.83	18.57	15.46	11.06	8.88	14.46	565	549	524	385	299	441	10.5167	7.58333	17.62	11.4667	546	375
G9606_8342	5630	PRPH	0.25	0.26	0.5	0.5	0.76	0.29	0.44	0.45	0.77	0.72	1.08	0.49	8.85	8.9	17.36	16.77	24.51	9.89	0.336667	0.516667	0.553333	0.763333	11.7033	17.0567
G9606_32152	7905	REEP5	115.49	114.98	121.09	108.63	77.93	102.06	199.87	200.13	187.17	154.72	111.11	168.62	6769	6702.01	7165.95	6112	4255	5807	117.187	96.2067	195.723	144.817	6878.99	5391.33
G9606_15667	22865	SLITRK3	0	0	0	0	0.01	0	0	0	0	0	0.02	0	0	0	0	0	1	0	0	0.00333333	0	0.00666667	0	0.333333
G9606_18175	63947	DMRTC1	0.22	0.21	0.2	0.11	0.13	0.17	0.37	0.37	0.3	0.16	0.18	0.29	6.02	5.85	5.51	2.99	3.27	4.71	0.21	0.136667	0.346667	0.21	5.79333	3.65667
G9606_13479	25829	TMEM184B	25.6	24.01	19.4	18.38	20.15	21.76	44.31	41.79	29.99	26.18	28.73	35.95	1760	1669	1359	1198	1253	1432	23.0033	20.0967	38.6967	30.2867	1596	1294.33
G9606_2557	91304	TMEM259	77.29	78.89	75.57	75.58	98.4	65.09	133.76	137.32	116.81	107.65	140.3	107.55	4035.97	4100.98	3984.98	3782.98	4709.96	3302.99	77.25	79.69	129.297	118.5	4040.64	3931.98
G9606_3128	85235	H2AC12	0.12	0	0.18	0.33	0.13	0	0.21	0	0.27	0.47	0.19	0	1	0	1.44	2.56	1	0	0.1	0.153333	0.16	0.22	0.813333	1.18667
G9606_10914	112268145	LOC112268145	0.08	0.04	0	0.04	0	0.12	0.14	0.07	0	0.06	0	0.2	2.03	1.02	0	1.01	0	3.04	0.04	0.0533333	0.07	0.0866667	1.01667	1.35
G9606_33262	391712	TRIM61	0.13	0.05	0.04	0	0.11	0.03	0.23	0.08	0.05	0	0.15	0.06	4	1.38	1.08	0	3.04	1.01	0.0733333	0.0466667	0.12	0.07	2.15333	1.35
G9606_28530	5860	QDPR	34.64	34.85	37.15	35.5	20.36	37.5	59.95	60.66	57.43	50.56	29.03	61.96	1004	1004	1085	988	548	1053	35.5467	31.12	59.3467	47.1833	1031	863
G9606_666	1012	CDH13	0.06	0.04	0.09	0.1	0.33	0.1	0.11	0.07	0.14	0.14	0.47	0.17	9.83	6.33	14.5	14.16	47.22	15.26	0.0633333	0.176667	0.106667	0.26	10.22	25.5467
G9606_28133	390667	PTX4	0	0	0.04	0	0	0	0	0	0.06	0	0	0	0	0	1	0	0	0	0.0133333	0	0.02	0	0.333333	0
G9606_7719	4649	MYO9A	1.5	1.38	1.16	0.96	0.9	1.14	2.6	2.41	1.8	1.37	1.28	1.89	319	293	248	188	166	236	1.34667	1	2.27	1.51333	286.667	196.667
G9606_2433	4111	MAGEA12	0.23	0.16	0.26	0.1	0	0.17	0.39	0.27	0.4	0.14	0	0.28	7.39	5.05	8.43	3.07	0	5.3	0.216667	0.09	0.353333	0.14	6.95667	2.79
G9606_9502	7580	ZNF32	15.63	14.32	16.83	23.01	31.8	19.78	27.05	24.93	26.02	32.78	45.35	32.68	347	317	380	490	653	426	15.5933	24.8633	26	36.9367	348	523
G9606_11232	5947	RBP1	50.97	56.08	65.5	421	465.08	372.7	88.21	97.62	101.24	599.63	663.11	615.8	741.73	789.18	937.26	5486.53	5810.14	4911.4	57.5167	419.593	95.69	626.18	822.723	5402.69
G9606_7548	64170	CARD9	1.03	0.39	0.7	0.36	0.58	0.33	1.78	0.69	1.09	0.51	0.82	0.54	42	16	29	14	22	13	0.706667	0.423333	1.18667	0.623333	29	16.3333
G9606_8742	167153	TENT2	14.58	14.56	13.08	10.55	9.55	15.29	25.24	25.35	20.22	15.03	13.61	25.27	935.62	933.6	807.8	627.46	560.41	884.69	14.0733	11.7967	23.6033	17.97	892.34	690.853
G9606_29366	56107	PCDHGA9	0.43	0.17	0.18	0.27	0.48	0.54	0.75	0.29	0.27	0.38	0.68	0.9	38.88	14.99	16.13	23.39	40.04	47.74	0.26	0.43	0.436667	0.653333	23.3333	37.0567
G9606_33056	221504	ZBTB9	6.27	6.85	5.62	4.53	2.8	5.5	10.84	11.92	8.69	6.46	4	9.09	331	360	300	230	138	282	6.24667	4.27667	10.4833	6.51667	330.333	216.667
G9606_8881	4862	NPAS2	39.68	41.97	32.79	23.1	20.57	27.35	68.67	73.06	50.69	32.91	29.33	45.19	2810	2958	2354	1533	1313	1880	38.1467	23.6733	64.14	35.81	2707.33	1575.33
G9606_8792	166378	SPATA5	1.95	1.92	1.63	1.18	2.07	1.74	3.38	3.35	2.52	1.68	2.95	2.88	330.86	323.93	274.41	191.38	319.63	291.15	1.83333	1.66333	3.08333	2.50333	309.733	267.387
G9606_6618	57678	GPAM	2.15	2.33	1.76	1.46	0.66	1.8	3.73	4.05	2.73	2.07	0.94	2.98	270	290	223	176	77	219	2.08	1.30667	3.50333	1.99667	261	157.333
G9606_4283	5700	PSMC1	87.35	86.17	89.01	87.38	72.33	103.75	151.17	149.99	137.58	124.46	103.12	171.42	2895.67	2842.79	2976.4	2753.58	2238.54	3337.33	87.51	87.82	146.247	133	2904.95	2776.48
G9606_25095	29950	SERTAD1	17.12	16.45	28.03	24.41	17.46	11.62	29.63	28.64	43.33	34.77	24.9	19.2	690.51	659.91	1141.42	945.34	655.83	454.85	20.5333	17.83	33.8667	26.29	830.613	685.34
G9606_5434	2542	SLC37A4	17.22	16.01	16.22	20.67	16.66	18.43	29.79	27.86	25.07	29.44	23.75	30.46	773	725	730	860	674	785	16.4833	18.5867	27.5733	27.8833	742.667	773
G9606_25596	1351	COX8A	623.46	620.08	798.36	758.88	534.73	523.71	1078.98	1079.3	1234.03	1080.85	762.41	865.3	5498	5439	7109	6426	4392	4483	680.633	605.773	1130.77	902.853	6015.33	5100.33
G9606_4376	87	ACTN1	89.2	93.55	75.38	71.99	51.73	97.56	154.37	162.82	116.52	102.53	73.76	161.19	6384.63	6663.79	5440.61	4864.2	3353.58	6725.75	86.0433	73.76	144.57	112.493	6163.01	4981.18
G9606_10778	1788	DNMT3A	6.17	5.39	5.72	4.83	5.36	6.49	10.68	9.38	8.84	6.88	7.64	10.73	445.55	406.86	453.51	401.2	465.01	427.67	5.76	5.56	9.63333	8.41667	435.307	431.293
G9606_23016	79866	BORA	7.2	7	6.75	3.55	1.01	4.91	12.45	12.18	10.43	5.05	1.44	8.12	378.14	365.53	351.15	172.66	47.75	247.32	6.98333	3.15667	11.6867	4.87	364.94	155.91
G9606_6123	10712	FAM189B	28.41	28.14	24.35	22.31	23.75	20.94	49.16	48.98	37.64	31.77	33.86	34.59	1645	1617	1423	1222	1255	1180	26.9667	22.3333	45.26	33.4067	1561.67	1219
G9606_6870	84836	ABHD14B	28.26	26.12	30.73	39.11	46.02	32.46	48.9	45.46	47.5	55.71	65.62	53.63	1179	1097	1319	1519	1683	1280	28.37	39.1967	47.2867	58.32	1198.33	1494
G9606_29997	653808	ZG16	0.1	0.03	0.03	0.06	0.36	0.23	0.18	0.05	0.05	0.09	0.51	0.38	6.17	1.78	1.89	3.66	20.32	13.47	0.0533333	0.216667	0.0933333	0.326667	3.28	12.4833
G9606_21344	6690	SPINK1	1.93	3.29	3.83	1.59	1.84	0.89	3.35	5.73	5.92	2.27	2.62	1.48	22.03	37	43	17	19	10	3.01667	1.44	5	2.12333	34.01	15.3333
G9606_20329	2153	F5	0.05	0.03	0.04	0.03	0.04	0.06	0.09	0.06	0.07	0.04	0.06	0.09	9.31	5.94	8.16	4.74	7.19	9.61	0.04	0.0433333	0.0733333	0.0633333	7.80333	7.18
G9606_264	64223	MLST8	37.64	39.28	46.32	52.19	49.29	36.32	65.14	68.38	71.59	74.33	70.28	60	1217.11	1262.05	1512.81	1610.54	1456.64	1134	41.08	45.9333	68.37	68.2033	1330.66	1400.39
G9606_8106	7579	ZSCAN20	0.63	0.63	0.5	0.41	0.42	0.55	1.09	1.09	0.77	0.58	0.6	0.9	124.17	125.12	105.62	81.37	86.75	113.76	0.586667	0.46	0.983333	0.693333	118.303	93.96
G9606_24607	3228	HOXC12	0	0	0.02	0	0	0	0	0	0.02	0	0	0	0	0	1	0	0	0	0.00666667	0	0.00666667	0	0.333333	0
G9606_2307	80003	PCNX2	3.81	4.1	3.03	2.83	4.42	3.48	6.6	7.14	4.69	4.03	6.31	5.75	423.47	405.86	302.48	273.61	403.1	357.86	3.64667	3.57667	6.14333	5.36333	377.27	344.857
G9606_2855	414062	CCL3L3	0	0	0	1.35	0	0.5	0	0	0	1.92	0	0.82	0	0	0	18.83	0	7.01	0	0.616667	0	0.913333	0	8.61333
G9606_11743	326625	MMAB	14.61	15.85	18.96	28.55	27.47	20.42	25.29	27.58	29.31	40.66	39.16	33.73	376.2	384.72	471.72	663.02	745.36	488.31	16.4733	25.48	27.3933	37.85	410.88	632.23
G9606_5877	8812	CCNK	26.31	26.1	21.15	14.42	12.29	20.36	45.54	45.43	32.69	20.54	17.53	33.64	1417.57	1414.91	1164.76	854.34	788.49	1168.52	24.52	15.69	41.22	23.9033	1332.41	937.117
G9606_2885	9528	TMEM59	34.62	35.64	34.93	16.76	8.42	22.54	59.91	62.03	53.99	23.87	12	37.24	2197.77	2152.21	2125.28	1486.32	928.16	1562.46	35.0633	15.9067	58.6433	24.37	2158.42	1325.65
G9606_13469	2771	GNAI2	271.59	280.79	268.6	282.14	306.7	256.01	470.02	488.75	415.17	401.84	437.29	422.98	11271	11558	11229	11094	11637	10260	273.66	281.617	457.98	420.703	11352.7	10997
G9606_2999	8629	JRK	7.1	7.2	5.51	6.21	9.39	7.83	12.29	12.53	8.52	8.84	13.38	12.93	917.23	917.84	703.34	630.03	768.73	827.22	6.60333	7.81	11.1133	11.7167	846.137	741.993
G9606_5665	9630	GNA14	0	0	0.03	0.03	0.06	0	0	0	0.04	0.04	0.09	0	0	0	1	1	2	0	0.01	0.03	0.0133333	0.0433333	0.333333	1
G9606_26613	57615	ZNF492	0.07	0.08	0.09	0.14	0.5	0.23	0.11	0.14	0.14	0.2	0.71	0.38	5.51	6.58	7.73	11.19	38.67	18.47	0.08	0.29	0.13	0.43	6.60667	22.7767
G9606_25820	259290	TAS2R31	0.1	0.14	0	0	0.06	0.05	0.18	0.24	0	0	0.08	0.09	2	2.62	0	0	1	1	0.08	0.0366667	0.14	0.0566667	1.54	0.666667
G9606_12402	1997	ELF1	10.16	10.13	7.57	3.41	0.92	5.27	17.59	17.63	11.7	4.86	1.31	8.7	748	745	567	234	63	366	9.28667	3.2	15.64	4.95667	686.667	221
G9606_16804	273	AMPH	0	0	0	0	0.02	0	0	0	0	0	0.02	0	0	0	0	0	1	0	0	0.00666667	0	0.00666667	0	0.333333
G9606_3510	140894	CNBD2	0.46	0.67	0.51	0.36	1.51	0.48	0.8	1.17	0.79	0.52	2.15	0.8	21.17	31.03	23.39	16.25	67.51	21.62	0.546667	0.783333	0.92	1.15667	25.1967	35.1267
G9606_21898	57547	ZNF624	0.44	0.41	0.35	0.2	0.28	0.36	0.76	0.72	0.54	0.29	0.41	0.59	38	36	30	16.01	22	29	0.4	0.28	0.673333	0.43	34.6667	22.3367
G9606_1500	201595	STT3B	39.29	37.24	30.38	24.82	19.46	37.18	67.99	64.82	46.96	35.34	27.75	61.43	3014.67	2850.42	2352.22	1802.01	1365.42	2732.98	35.6367	27.1533	59.9233	41.5067	2739.1	1966.8
G9606_23401	55599	RNPC3	5.05	5.34	4.48	2.43	1.2	3.58	8.75	9.3	6.92	3.46	1.72	5.92	209.81	220.55	187.71	96.72	46.59	144.45	4.95667	2.40333	8.32333	3.7	206.023	95.92
G9606_12871	27071	DAPP1	0.2	0.21	0.18	0.29	1.1	0.32	0.34	0.37	0.28	0.41	1.57	0.52	10.9	11.76	10.03	15.15	57.93	17.7	0.196667	0.57	0.33	0.833333	10.8967	30.26
G9606_10333	282973	JAKMIP3	0.03	0.07	0.06	0.03	0	0.02	0.05	0.12	0.09	0.04	0	0.04	4	7	7	5	0	2	0.0533333	0.0166667	0.0866667	0.0266667	6	2.33333
G9606_12060	729515	TMEM242	2.18	2.26	2.04	2.8	2.04	2.62	3.78	3.93	3.15	3.99	2.91	4.32	185	190	174	228	161	215	2.16	2.48667	3.62	3.74	183	201.333
G9606_13302	112268131	LOC112268131	1.01	0.86	0.52	0.73	0.89	0.73	1.75	1.49	0.81	1.03	1.26	1.21	36.32	31.24	20	26.09	29.72	27.07	0.796667	0.783333	1.35	1.16667	29.1867	27.6267
G9606_3406	4688	NCF2	23.48	26.32	24.32	14.73	7.56	15.6	40.63	45.81	37.6	20.98	10.79	25.78	1028	1147	1076	604	300	660	24.7067	12.63	41.3467	19.1833	1083.67	521.333
G9606_17758	7295	TXN	893.96	924.32	943.64	1159.51	977.45	1132.04	1547.11	1608.85	1458.59	1651.47	1393.63	1870.4	12185	12534	12989	15178	12410	14979	920.64	1089.67	1538.18	1638.5	12569.3	14189
G9606_9878	84146	ZNF644	8.32	7.22	5.62	5.21	3.36	7.9	14.4	12.57	8.69	7.42	4.79	13.06	546	429	342	257	154	412	7.05333	5.49	11.8867	8.42333	439	274.333
G9606_15680	9810	RNF40	36.42	39.02	33.79	30.26	49.38	31.23	63.02	67.91	52.23	43.1	70.4	51.59	3789	4041	3546	3032.27	4793	3162	36.41	36.9567	61.0533	55.03	3792	3662.42
G9606_9169	27334	P2RY10	1.32	1.37	1.16	0.93	0.96	1.35	2.29	2.38	1.8	1.32	1.37	2.23	89.62	92.06	78.35	58.77	59.08	86.18	1.28333	1.08	2.15667	1.64	86.6767	68.01
G9606_2079	1294	COL7A1	7.08	6.59	5.23	6.7	12.7	10.25	12.26	11.47	8.08	9.54	18.11	16.94	1286	1189	958	1168	2151	1807	6.3	9.88333	10.6033	14.8633	1144.33	1708.67
G9606_4897	642987	TMEM232	0.07	0.04	0.06	0.07	0.06	0.09	0.11	0.07	0.09	0.1	0.08	0.15	4	4.87	6.7	8.74	6.14	11.4	0.0566667	0.0733333	0.09	0.11	5.19	8.76
G9606_2199	55205	ZNF532	11.34	11.45	8.6	6.48	5.83	10.15	19.63	19.93	13.29	9.23	8.32	16.78	1329	1325	1020	726	608	1126	10.4633	7.48667	17.6167	11.4433	1224.67	820
G9606_34344	440093	H3-5	0.47	0.48	0.39	0.81	0.26	0.29	0.81	0.83	0.6	1.16	0.36	0.48	9.89	10.04	8.29	16.49	5.02	6.01	0.446667	0.453333	0.746667	0.666667	9.40667	9.17333
G9606_20853	5074	PAWR	13	13.36	11.32	10.61	10.4	13.45	22.5	23.25	17.5	15.11	14.82	22.23	1443.32	1472.14	1135.59	1172.01	1095.81	1547.17	12.56	11.4867	21.0833	17.3867	1350.35	1271.66
G9606_31499	79767	ELMO3	1.76	1.75	2.11	2.85	4.64	2.17	3.04	3.05	3.26	4.06	6.62	3.58	74	75	88	113	178	86	1.87333	3.22	3.11667	4.75333	79	125.667
G9606_6582	2241	FER	3.95	4.85	3.28	3.12	2.55	4.81	6.84	8.45	5.07	4.45	3.64	7.94	625.08	661.64	532.71	474.3	404.12	749.35	4.02667	3.49333	6.78667	5.34333	606.477	542.59
G9606_2852	10970	CKAP4	77.3	83.71	71.77	50.6	46.61	60.9	133.78	145.71	110.94	72.07	66.46	100.63	4706	5069	4412	2958	2643	3599	77.5933	52.7033	130.143	79.72	4729	3066.67
G9606_16785	728062	CT47A6	0.01	0.07	0.01	0	0	0	0.02	0.12	0.02	0	0	0.01	0.22	1.67	0.25	0	0	0.08	0.03	0	0.0533333	0.00333333	0.713333	0.0266667
G9606_3916	1033	CDKN3	82.76	80.97	80.73	51.91	27.89	58.43	143.23	140.93	124.79	73.93	39.76	96.54	1306	1267	1281	786	387	883	81.4867	46.0767	136.317	70.0767	1284.67	685.333
G9606_6571	5902	RANBP1	217.54	219.58	251.64	291.98	173.92	276.96	376.49	382.19	388.97	415.86	247.98	457.6	4398.31	4396	5129	5647	3266	5432.05	229.587	247.62	382.55	373.813	4641.1	4781.68
G9606_2120	6331	SCN5A	0	0	0.02	0	0.01	0	0	0	0.04	0	0.01	0	0	0	4	0	1	0	0.00666667	0.00333333	0.0133333	0.00333333	1.33333	0.333333
G9606_33669	192286	HIGD2A	146.11	137.23	172.78	172.6	151.16	143.84	252.86	238.86	267.06	245.83	215.52	237.67	1751.7	1636.48	2091.67	1987.03	1687.92	1674.03	152.04	155.867	252.927	233.007	1826.62	1782.99
G9606_13007	551	AVP	0	0	0.09	0	0	0	0	0	0.14	0	0	0	0	0	1	0	0	0	0.03	0	0.0466667	0	0.333333	0
G9606_19783	53840	TRIM34	2.84	2.51	2.14	0.76	0.49	0.95	4.91	4.37	3.31	1.09	0.7	1.56	126.48	111	96.87	32.94	20.47	41.23	2.49667	0.733333	4.19667	1.11667	111.45	31.5467
G9606_6552	271	AMPD2	10.82	11.17	9.15	9.94	13.84	12.29	18.73	19.44	14.14	14.16	19.74	20.31	766	785	651	657	857	819	10.38	12.0233	17.4367	18.07	734	777.667
G9606_27201	27319	BHLHE22	0	0.02	0	0	0.02	0	0	0.03	0	0	0.02	0	0	1	0	0	1	0	0.00666667	0.00666667	0.01	0.00666667	0.333333	0.333333
G9606_33575	134121	C5orf49	0	0	0.03	0	0	0	0	0	0.05	0	0	0	0	0	1	0	0	0	0.01	0	0.0166667	0	0.333333	0
G9606_8620	100131187	TSTD1	0.19	0.29	0	0.3	0	0.26	0.34	0.51	0	0.43	0	0.43	2	3	0	3	0	2	0.16	0.186667	0.283333	0.286667	1.66667	1.66667
G9606_8412	84326	METTL26	196.47	189.24	310.05	360.75	486.97	174.18	340.02	329.39	479.25	513.81	694.31	287.79	2248	2165	3525	3943	4935	1933	231.92	340.633	382.887	498.637	2646	3603.67
G9606_23989	29989	OBP2B	0.06	0	0	0.08	0.25	0	0.1	0	0	0.12	0.36	0	1	0	0	1	3	0	0.02	0.11	0.0333333	0.16	0.333333	1.33333
G9606_10290	60343	FAM3A	63.82	60.06	74.49	75.44	103.53	54.66	110.44	104.54	115.14	107.45	147.62	90.31	2184.48	2035.49	2573.49	2283.01	2657.8	1712.67	66.1233	77.8767	110.04	115.127	2264.49	2217.83
G9606_22172	3849	KRT2	0	0	0	0.02	0	0.04	0	0	0	0.03	0	0.07	0	0	0	1	0	2	0	0.02	0	0.0333333	0	1
G9606_15241	8876	VNN1	0	0.03	0.03	0.03	0.01	0	0	0.05	0.04	0.04	0.02	0	0	2	2	1.99	1	0	0.02	0.0133333	0.03	0.02	1.33333	0.996667
G9606_132	57511	COG6	3.53	3.54	2.47	2.21	1.2	3.43	6.1	6.17	3.82	3.14	1.71	5.67	261	264	187	165	92	255	3.18	2.28	5.36333	3.50667	237.333	170.667
G9606_16757	2689	GH2	0	0	0.12	0	0	0	0	0	0.19	0	0	0	0	0	2	0	0	0	0.04	0	0.0633333	0	0.666667	0
G9606_26686	166379	BBS12	1.05	1.28	0.94	0.57	0.38	0.9	1.82	2.23	1.45	0.81	0.54	1.48	66	80	60	34	22	55	1.09	0.616667	1.83333	0.943333	68.6667	37
G9606_16405	125875	CLDND2	2.42	1.84	3.68	2.8	4.74	2.42	4.18	3.2	5.69	3.99	6.76	4.01	73.02	55	113.82	83	132	72.06	2.64667	3.32	4.35667	4.92	80.6133	95.6867
G9606_9156	4357	MPST	55.77	52.66	73.11	69.9	77.57	37.83	96.52	91.66	113.01	99.55	110.6	62.5	1337.84	1259.5	1762.25	1632.36	1746.79	877.27	60.5133	61.7667	100.397	90.8833	1453.2	1418.81
G9606_35371	152	ADRA2C	0.07	0.15	0.12	0.05	0.26	0.05	0.13	0.25	0.18	0.07	0.37	0.08	3	6	5	2	10	2	0.113333	0.12	0.186667	0.173333	4.66667	4.66667
G9606_13676	80325	ABTB1	20.77	22.94	24.26	30.7	47.28	24.43	35.94	39.92	37.5	43.73	67.41	40.37	763	851	910	1079	1575	867	22.6567	34.1367	37.7867	50.5033	841.333	1173.67
G9606_27274	55229	PANK4	10.44	10.52	10.26	9.24	5.88	9.06	18.06	18.31	15.86	13.16	8.39	14.97	539	541	535	457	282	454	10.4067	8.06	17.41	12.1733	538.333	397.667
G9606_21356	10807	ENTR1	68.77	68.69	70.19	68.36	63.18	65.07	119.02	119.56	108.49	97.36	90.08	107.51	2960	2969	3075	2799	2485	2703	69.2167	65.5367	115.69	98.3167	3001.33	2662.33
G9606_27563	6633	SNRPD2	295.67	303.35	488.59	498.7	459.3	403.17	511.69	528	755.22	710.29	654.86	666.13	3211.05	3217.19	5302.25	5187.14	4539.5	4101.46	362.537	453.723	598.303	677.093	3910.16	4609.37
G9606_272	64928	MRPL14	56.38	57.14	93.16	88.46	69.13	58.58	97.57	99.45	143.99	125.99	98.56	96.79	1013	1023	1689	1529	1130	1023	68.8933	72.0567	113.67	107.113	1241.67	1227.33
G9606_19705	79873	NUDT18	8.41	7.97	11.03	11.24	12.14	8.06	14.56	13.87	17.04	16	17.31	13.32	245	230	323	314	329	227	9.13667	10.48	15.1567	15.5433	266	290
G9606_10519	10681	GNB5	8.13	8.08	7.97	8.53	12.08	8.66	14.07	14.06	12.31	12.15	17.22	14.3	532.32	533.93	536.52	523.93	821.18	555.1	8.06	9.75667	13.48	14.5567	534.257	633.403
G9606_2827	10086	HHLA1	0.01	0	0	0	0	0	0.02	0	0	0	0	0	1	0	0	0	0	0	0.00333333	0	0.00666667	0	0.333333	0
G9606_10125	64376	IKZF5	3.87	3.22	2.77	1.88	1.1	2.69	6.7	5.61	4.28	2.68	1.57	4.44	335	287	244	159	88	229	3.28667	1.89	5.53	2.89667	288.667	158.667
G9606_22948	285782	CAGE1	0.1	0	0.03	0.04	0	0.03	0.18	0	0.05	0.06	0	0.05	6.2	0	2	2.56	0	1.93	0.0433333	0.0233333	0.0766667	0.0366667	2.73333	1.49667
G9606_34559	81558	FAM117A	0.54	0.7	0.6	0.57	0.98	0.64	0.94	1.22	0.93	0.82	1.39	1.07	33.01	42.37	37.08	32.87	55.19	38.03	0.613333	0.73	1.03	1.09333	37.4867	42.03
G9606_15324	5211	PFKL	23.29	23.16	22.73	23.56	33.44	20.3	40.3	40.3	35.14	33.55	47.68	33.54	1318	1304	1300	1258	1596	1102	23.06	25.7667	38.58	38.2567	1307.33	1318.67
G9606_26137	51175	TUBE1	2.48	2.44	2.3	2.28	1.02	2.82	4.29	4.25	3.55	3.25	1.46	4.66	107	105	100	95	41	118	2.40667	2.04	4.03	3.12333	104	84.6667
G9606_4068	139221	PWWP3B	0.55	0.51	0.42	0.62	0.36	0.37	0.95	0.89	0.66	0.88	0.51	0.62	45	41	35	48	27	29	0.493333	0.45	0.833333	0.67	40.3333	34.6667
G9606_11394	26470	SEZ6L2	19.91	20.35	18.02	21.53	50.07	22.02	34.45	35.42	27.86	30.67	71.39	36.38	1385	1397	1265	1422	3195	1452	19.4267	31.2067	32.5767	46.1467	1349	2023
G9606_25886	55536	CDCA7L	16.82	17.8	15.65	15.1	17.14	19.21	29.11	30.98	24.2	21.51	24.44	31.73	920.69	968.35	865.61	782.85	856.41	1013.51	16.7567	17.15	28.0967	25.8933	918.217	884.257
G9606_3326	2038	EPB42	0	0	0.03	0	0	0.03	0	0	0.04	0	0	0.05	0	0	1	0	0	1	0.01	0.01	0.0133333	0.0166667	0.333333	0.333333
G9606_27210	7809	BSND	0.03	0.05	0.04	0.06	0.23	0.02	0.05	0.09	0.07	0.08	0.33	0.04	5.13	9.72	8.72	10.86	40.87	4.17	0.04	0.103333	0.07	0.15	7.85667	18.6333
G9606_3605	55030	FBXO34	4.44	5.12	4.38	2.58	1.39	3.5	7.68	8.91	6.77	3.68	1.98	5.78	290	334	289	165	84	225	4.64667	2.49	7.78667	3.81333	304.333	158
G9606_15101	7552	ZNF711	0.48	0.63	0.36	0.46	0.23	0.77	0.83	1.1	0.56	0.66	0.33	1.27	38	53	29	35	17	60	0.49	0.486667	0.83	0.753333	40	37.3333
G9606_14490	26191	PTPN22	1.03	1.11	0.67	0.75	0.61	1.22	1.79	1.93	1.04	1.07	0.88	2.02	70.21	77.01	44.98	49	40.43	83	0.936667	0.86	1.58667	1.32333	64.0667	57.4767
G9606_169	400746	NCMAP	0.19	0.27	0.19	0.29	1.32	0.32	0.33	0.47	0.3	0.41	1.88	0.54	15.07	21.12	15.04	21.37	95.61	23.89	0.216667	0.643333	0.366667	0.943333	17.0767	46.9567
G9606_9830	23438	HARS2	32.9	32.25	28.24	27.68	22.07	36.59	56.93	56.13	43.66	39.42	31.46	60.46	1525.01	1497.4	1315.32	1209.67	902	1632.72	31.13	28.78	52.24	43.78	1445.91	1248.13
G9606_24015	91978	TPGS1	29.42	26.3	47.02	59.81	57.38	17.23	50.92	45.77	72.68	85.18	81.82	28.47	621	552	1002	1212	1128	353	34.2467	44.8067	56.4567	65.1567	725	897.667
G9606_23795	377	ARF3	74.95	73.58	71.47	64.97	72.58	68.35	129.7	128.08	110.47	92.54	103.49	112.93	5352.52	5277.19	5042	4365.77	4564.59	4618.44	73.3333	68.6333	122.75	102.987	5223.9	4516.27
G9606_7945	79339	OR51B4	0.11	0	0	0.12	0.06	0.06	0.2	0	0	0.17	0.09	0.1	2	0	0	2	1	1	0.0366667	0.08	0.0666667	0.12	0.666667	1.33333
G9606_13146	10389	SCML2	0.48	0.6	0.29	0.27	0.26	0.32	0.83	1.04	0.44	0.39	0.37	0.52	38.83	47.29	23.34	20.37	19.65	24.58	0.456667	0.283333	0.77	0.426667	36.4867	21.5333
G9606_20841	115123	MARCHF3	0.55	0.44	0.38	0.13	0.26	0.28	0.95	0.77	0.58	0.19	0.37	0.46	32	34	22.01	10	17.51	21	0.456667	0.223333	0.766667	0.34	29.3367	16.17
G9606_23042	9371	KIF3B	11.17	11.83	9.45	7.51	12.94	9.99	19.34	20.59	14.61	10.7	18.45	16.5	1343.36	1414.96	1147.3	867.27	1449.26	1165.72	10.8167	10.1467	18.18	15.2167	1301.87	1160.75
G9606_2675	84622	ZNF594	1.1	0.86	0.85	0.26	0.35	0.55	1.9	1.49	1.31	0.37	0.51	0.91	108.69	86.28	85.32	24.87	32.72	53.78	0.936667	0.386667	1.56667	0.596667	93.43	37.1233
G9606_7845	26123	TCTN3	28.78	28.61	27.37	21.36	18.11	27.44	49.81	49.8	42.3	30.42	25.82	45.34	1403	1388	1350	998	757	1296	28.2533	22.3033	47.3033	33.86	1380.33	1017
G9606_18435	339210	C17orf67	1.5	1.58	1.43	1.48	0.65	1.39	2.59	2.75	2.21	2.11	0.93	2.29	59	62	57	56	24	53	1.50333	1.17333	2.51667	1.77667	59.3333	44.3333
G9606_3443	50618	ITSN2	4.04	4.52	3.82	2.3	1.51	3.56	7	7.87	5.9	3.27	2.15	5.88	450.18	485.45	409.11	240.18	152.49	371.15	4.12667	2.45667	6.92333	3.76667	448.247	254.607
G9606_22505	3195	TLX1	0	0.02	0	0.05	0	0	0	0.04	0	0.07	0	0	0	1	0	2	0	0	0.00666667	0.0166667	0.0133333	0.0233333	0.333333	0.666667
G9606_15370	154791	FMC1	6.8	6.39	10.81	9.08	10.75	5.03	11.76	11.13	16.71	12.93	15.33	8.32	129.98	121.62	208.74	166.68	191.49	93.46	8	8.28667	13.2	12.1933	153.447	150.543
G9606_2535	51350	KRT76	0	0	0	0	0	0.02	0	0	0	0	0	0.03	0	0	0	0	0	1	0	0.00666667	0	0.01	0	0.333333
G9606_16267	10512	SEMA3C	10	10.11	7.72	6.55	8.71	8.07	17.31	17.61	11.93	9.33	12.42	13.34	959	956	743	591	764	741	9.27667	7.77667	15.6167	11.6967	886	698.667
G9606_35423	56954	NIT2	11.42	11.74	11.91	13.23	10.57	12.59	19.77	20.43	18.42	18.85	15.07	20.8	1626.07	1661.92	1712.73	1809.05	1401.42	1739.4	11.69	12.13	19.54	18.24	1666.91	1649.96
G9606_13006	84232	MAF1	140.09	144.1	147.01	154.25	167.16	132.43	242.44	250.82	227.24	219.69	238.33	218.81	4625	4732	4901	4890	5140	4244	143.733	151.28	240.167	225.61	4752.67	4758
G9606_18508	79139	DERL1	44.03	44.41	38.21	43.5	46.04	45.74	76.19	77.3	59.06	61.96	65.64	75.58	2761	2772	2421	2539	2397	2669	42.2167	45.0933	70.85	67.7267	2651.33	2535
G9606_10378	55332	DRAM1	1.78	1.84	1.94	1.33	1.65	1.88	3.09	3.2	3	1.89	2.36	3.11	123.4	126.73	140.51	88.49	109.7	129.37	1.85333	1.62	3.09667	2.45333	130.213	109.187
G9606_32429	9936	CD302	0.66	0.53	0.69	0.26	0.38	0.28	1.14	0.92	1.06	0.38	0.54	0.46	50.64	38.95	53.14	19.34	26.49	20.45	0.626667	0.306667	1.04	0.46	47.5767	22.0933
G9606_24745	11236	RNF139	12.68	12.38	9.84	7.01	4.23	10.69	21.94	21.54	15.22	9.98	6.02	17.66	791.5	768.37	620.5	419.99	245.65	647.59	11.6333	7.31	19.5667	11.22	726.79	437.743
G9606_1745	51755	CDK12	9.25	9.31	6.86	4.93	4.25	6.26	16	16.2	10.61	7.03	6.05	10.34	1467.01	1477.34	1103.01	759.47	635.01	978.27	8.47333	5.14667	14.27	7.80667	1349.12	790.917
G9606_23382	149076	ZNF362	4.36	3.78	3.92	3.03	3.07	3.93	7.54	6.59	6.06	4.32	4.38	6.49	273	235	248	181	178	239	4.02	3.34333	6.73	5.06333	252	199.333
G9606_4468	55759	WDR12	6.44	6.57	5.47	4.39	3.61	5.97	11.14	11.43	8.46	6.25	5.14	9.86	1021.55	1036.75	876.89	668.55	530.52	919.12	6.16	4.65667	10.3433	7.08333	978.397	706.063
G9606_15669	654346	LGALS9C	0	0.3	0.12	0.23	0	0.09	0	0.53	0.18	0.33	0	0.15	0	9.15	3.56	6.13	0	2.25	0.14	0.106667	0.236667	0.16	4.23667	2.79333
G9606_7695	196883	ADCY4	0	0	0	0.02	0	0	0	0	0	0.02	0	0	0	0	0	1	0	0	0	0.00666667	0	0.00666667	0	0.333333
G9606_7094	23173	METAP1	27.22	26.76	22.1	17.01	8.64	23.42	47.11	46.58	34.16	24.22	12.32	38.69	1427	1394	1169	850	415	1190	25.36	16.3567	42.6167	25.0767	1330	818.333
G9606_6569	9340	GLP2R	0.14	0.12	0.18	0.14	0.72	0.19	0.24	0.2	0.27	0.21	1.03	0.32	16.35	13.84	21.25	16.61	81.21	22.56	0.146667	0.35	0.236667	0.52	17.1467	40.1267
G9606_7078	92912	UBE2Q2	10.33	9.37	7.81	8.38	6.22	11.12	17.88	16.3	12.07	11.93	8.87	18.37	584	534	446	426	296	584	9.17	8.57333	15.4167	13.0567	521.333	435.333
G9606_4719	11083	DIDO1	21.12	21.01	17.3	14.42	11.57	21.62	36.55	36.57	26.74	20.54	16.5	35.72	2377	2361	1861	1223	913	1857	19.81	15.87	33.2867	24.2533	2199.67	1331
G9606_3576	1577	CYP3A5	1.98	2.26	1.91	0.54	1.11	0.96	3.43	3.94	2.96	0.77	1.58	1.58	74.12	91.28	74.51	19.18	38.71	33.42	2.05	0.87	3.44333	1.31	79.97	30.4367
G9606_14322	6165	RPL35A	434.85	440.61	515.15	600.54	543.98	558.99	752.56	766.93	796.27	855.33	775.6	923.58	10352	10401	12363	13662	11987.2	12853	463.537	567.837	771.92	851.503	11038.7	12834.1
G9606_11439	4853	NOTCH2	10.39	10.27	7.41	4.07	4.23	5.9	17.99	17.88	11.45	5.79	6.03	9.74	2339.02	2303.99	1685.68	878.41	887.93	1290.46	9.35667	4.73333	15.7733	7.18667	2109.56	1018.93
G9606_5262	9578	CDC42BPB	16.33	16.1	12.69	9.28	10.54	12.95	28.26	28.03	19.62	13.22	15.03	21.39	2070.57	2032.38	1631.43	1132.94	1246.81	1597.05	15.04	10.9233	25.3033	16.5467	1911.46	1325.6
G9606_8741	10318	TNIP1	80.19	82.6	76.22	61.93	83.02	59.39	138.78	143.77	117.82	88.2	118.36	98.12	4359.39	4460.64	4164.03	3162.97	3992.36	3109.36	79.67	68.1133	133.457	101.56	4328.02	3421.56
G9606_3027	57708	MIER1	6.33	5.96	5.08	4.86	4.31	6.39	10.95	10.38	7.85	6.93	6.14	10.56	557	523	445	393	307	522	5.79	5.18667	9.72667	7.87667	508.333	407.333
G9606_15819	995	CDC25C	13.2	13.25	14.61	11.55	12.62	13.16	22.84	23.07	22.59	16.45	17.99	21.74	471	496.18	528	362	364	443.25	13.6867	12.4433	22.8333	18.7267	498.393	389.75
G9606_24277	828	CAPS	2.73	3.12	3.85	6.53	6.21	3.25	4.73	5.44	5.95	9.3	8.86	5.37	79.08	90.18	114.58	182.38	170.33	93	3.23333	5.33	5.37333	7.84333	94.6133	148.57
G9606_26543	3300	DNAJB2	25.12	26.45	26.09	29.09	48.08	27.94	43.47	46.05	40.32	41.44	68.55	46.17	1203	1251	1281	1243	1761	1195	25.8867	35.0367	43.28	52.0533	1245	1399.67
G9606_28711	6354	CCL7	0	0	0	0	0	0.07	0	0	0	0	0	0.11	0	0	0	0	0	1	0	0.0233333	0	0.0366667	0	0.333333
G9606_17779	9572	NR1D1	15.63	17.14	13.69	16.07	20.21	18.34	27.04	29.84	21.16	22.89	28.81	30.3	799.3	872.17	707.02	789.35	962.76	910.44	15.4867	18.2067	26.0133	27.3333	792.83	887.517
G9606_21046	220134	SKA1	9.79	9.33	8.85	10.51	15.06	12.87	16.94	16.24	13.68	14.97	21.47	21.27	545.14	518.03	499.35	562.29	782.73	698.25	9.32333	12.8133	15.62	19.2367	520.84	681.09
G9606_26949	51025	PAM16	111.82	101.68	212.91	180.62	123.44	71.21	193.52	176.97	329.09	257.26	176.01	117.66	1072.53	970	2062	1663.53	1102.77	663	142.137	125.09	233.193	183.643	1368.18	1143.1
G9606_32052	27063	ANKRD1	120.26	121.66	111.46	52.25	23.18	74.95	208.12	211.76	172.28	74.42	33.06	123.83	4149	4175	3883	1731	745	2510	117.793	50.1267	197.387	77.1033	4069	1662
G9606_20018	342977	NANOS3	2.19	1.68	2.42	2.41	5.53	2.12	3.79	2.93	3.74	3.44	7.88	3.51	34	26	38	36	80	32	2.09667	3.35333	3.48667	4.94333	32.6667	49.3333
G9606_5996	25945	NECTIN3	10.85	10.82	8.34	7.59	5.24	11.11	18.78	18.83	12.9	10.81	7.47	18.36	1389.94	1381.52	1069.19	902.38	595.36	1368.73	10.0033	7.98	16.8367	12.2133	1280.22	955.49
G9606_6361	53834	FGFRL1	39.92	38.6	34.52	28	32.23	30.52	69.08	67.18	53.35	39.88	45.96	50.42	2409	2326	2103	1620	1808	1785	37.68	30.25	63.2033	45.42	2279.33	1737.67
G9606_26741	4905	NSF	14.89	15.49	11.43	8.06	4.74	12.61	25.77	26.96	17.67	11.47	6.75	20.83	1161	1201	900	603	344	954	13.9367	8.47	23.4667	13.0167	1087.33	633.667
G9606_24294	252995	FNDC5	0.14	0.11	0.08	0.04	0.13	0.1	0.23	0.19	0.13	0.05	0.18	0.16	8	6	5	2	6	5	0.11	0.09	0.183333	0.13	6.33333	4.33333
G9606_13742	3182	HNRNPAB	134.75	140.13	128.16	190.79	230.06	195.52	233.2	243.92	198.1	271.74	328.02	323.04	4463	4573	4282	5974	6797	6226	134.347	205.457	225.073	307.6	4439.33	6332.33
G9606_5791	729920	CRPPA	0.3	0.39	0.4	0.44	1.61	0.56	0.52	0.69	0.63	0.63	2.3	0.93	33.33	43.3	45.71	46.73	165.98	60.74	0.363333	0.87	0.613333	1.28667	40.78	91.15
G9606_1099	3483	IGFALS	0	0	0.05	0.03	0.05	0	0	0	0.08	0.04	0.08	0	0	0	2	1	2	0	0.0166667	0.0266667	0.0266667	0.04	0.666667	1
G9606_25599	100131897	INSYN2B	1.38	1.17	0.84	0.46	0.61	0.76	2.39	2.04	1.3	0.65	0.88	1.26	155	131	95	49	64	83	1.13	0.61	1.91	0.93	127	65.3333
G9606_8343	50484	RRM2B	5.25	4.87	3.76	3.5	1.99	4.74	9.08	8.48	5.82	4.99	2.84	7.84	483	445	350	307	169	419	4.62667	3.41	7.79333	5.22333	426	298.333
G9606_10889	4665	NAB2	11.1	11.03	9.96	15.06	11.64	13.37	19.21	19.2	15.39	21.44	16.59	22.1	525.17	527.16	477.74	679.16	506.88	612.54	10.6967	13.3567	17.9333	20.0433	510.023	599.527
G9606_6119	3842	TNPO1	14.84	14.38	11.87	10.28	7.19	15.54	25.69	25.02	18.34	14.65	10.26	25.68	2452.82	2399.8	1975.27	1639.37	1143.94	2526.03	13.6967	11.0033	23.0167	16.8633	2275.96	1769.78
G9606_21714	167359	NIM1K	0.13	0.11	0.07	0.07	0	0	0.23	0.2	0.1	0.1	0	0	6	5	3	3	0	0	0.103333	0.0233333	0.176667	0.0333333	4.66667	1
G9606_7509	91746	YTHDC1	14.85	15.03	11.3	9.54	8.19	14.99	25.7	26.17	17.47	13.59	11.68	24.76	977.08	982.08	751.59	603.01	510.49	954.27	13.7267	10.9067	23.1133	16.6767	903.583	689.257
G9606_13188	6134	RPL10	1003.33	1054.52	1099.08	1471.63	1262.31	1112.47	1736.39	1835.49	1698.87	2096.01	1799.78	1838.06	42370.4	44284	46848.3	59529.9	49408.5	45652.1	1052.31	1282.14	1756.92	1911.28	44500.9	51530.2
G9606_12475	3266	ERAS	0.06	0	0	0	0.21	0.2	0.11	0	0	0	0.3	0.33	1	0	0	0	3	3	0.02	0.136667	0.0366667	0.21	0.333333	2
G9606_954	27189	IL17C	0	0	0	0.1	0.16	0.05	0	0	0	0.15	0.23	0.08	0	0	0	2	3	1	0	0.103333	0	0.153333	0	2
G9606_6367	5277	PIGA	2.12	1.93	1.84	1.88	1.43	2.58	3.67	3.36	2.84	2.67	2.04	4.26	130.01	120.91	106	101	76	142.16	1.96333	1.96333	3.29	2.99	118.973	106.387
G9606_14507	7483	WNT9A	3.33	3.71	3.27	2.91	2.7	3.68	5.77	6.45	5.05	4.15	3.85	6.08	262	289	263	220	197	281.01	3.43667	3.09667	5.75667	4.69333	271.333	232.67
G9606_5052	285676	ZNF454	0.87	1.03	0.94	0.99	6.9	1.38	1.51	1.79	1.46	1.42	9.84	2.29	69.52	79.61	80.1	76.39	508.72	110.69	0.946667	3.09	1.58667	4.51667	76.41	231.933
G9606_4177	8473	OGT	36.5	38.06	28.49	22.99	15.58	38.27	63.17	66.24	44.04	32.74	22.21	63.23	4107	4244	3200	2353	1519	3995	34.35	25.6133	57.8167	39.3933	3850.33	2622.33
G9606_9056	23315	SLC9A8	9.6	9.74	6.76	5.27	4.63	6.74	16.61	16.96	10.44	7.5	6.61	11.14	1003	1035	720	517	432	659	8.7	5.54667	14.67	8.41667	919.333	536
G9606_4686	491	ATP2B2	0.01	0.01	0	0.01	0	0	0.01	0.01	0	0.01	0	0	1	1	0	1	0	0	0.00666667	0.00333333	0.00666667	0.00333333	0.666667	0.333333
G9606_3660	57716	PRX	0.37	0.34	0.22	0.51	0.75	0.39	0.64	0.59	0.33	0.73	1.06	0.65	36	32	23	46	62	38	0.31	0.55	0.52	0.813333	30.3333	48.6667
G9606_16473	2876	GPX1	404.6	403.83	539.38	660.58	442.28	368.6	700.22	702.9	833.73	940.86	630.59	609.02	6830	6790	9205	10714	6961	6051	449.27	490.487	745.617	726.823	7608.33	7908.67
G9606_2010	54517	PUS7	8.74	8.35	6.91	5.57	3.2	7	15.13	14.53	10.68	7.94	4.57	11.57	584.05	557.02	470.49	346.59	193.22	451.29	8	5.25667	13.4467	8.02667	537.187	330.367
G9606_21080	80207	OPA3	11.66	12.9	10.66	10.15	17.52	10.9	20.18	22.46	16.48	14.46	24.98	18.01	1116.93	1214.69	1024.11	898.19	1496.76	995.29	11.74	12.8567	19.7067	19.15	1118.58	1130.08
G9606_20045	5537	PPP6C	17.61	17.41	14.9	15.6	11.39	17.53	30.48	30.3	23.03	22.22	16.24	28.97	1420.45	1408.83	1218.33	1168.34	849.88	1360.64	16.64	14.84	27.9367	22.4767	1349.2	1126.29
G9606_15812	5834	PYGB	242.28	239.27	204.76	162.98	199.11	189.69	419.3	416.47	316.51	232.13	283.88	313.41	19527	19181	16664	12613	14946	14840	228.77	183.927	384.093	276.473	18457.3	14133
G9606_2266	54981	NMRK1	3.03	3.08	3.12	3.85	2.74	3.39	5.24	5.36	4.82	5.49	3.9	5.6	178.44	148.97	167.43	192.82	187.71	171.57	3.07667	3.32667	5.14	4.99667	164.947	184.033
G9606_20156	57095	PITHD1	29.94	31.2	27.37	27.82	27.16	36.07	51.81	54.3	42.31	39.62	38.73	59.6	910	946	843	806	756	1064	29.5033	30.35	49.4733	45.9833	899.667	875.333
G9606_1604	5893	RAD52	3.95	3.65	3.35	1.7	2.1	3.53	6.84	6.35	5.17	2.43	2.99	5.83	231.8	209.75	197.56	105.31	124.79	207.18	3.65	2.44333	6.12	3.75	213.037	145.76
G9606_12287	7423	VEGFB	51.72	52.19	60.36	65.21	73.09	51.48	89.51	90.85	93.29	92.88	104.21	85.06	1790	1796	2110	2165	2354	1729	54.7567	63.26	91.2167	94.05	1898.67	2082.67
G9606_20724	5978	REST	2.55	2.77	1.98	1.41	1.04	2.12	4.42	4.82	3.06	2.01	1.49	3.5	358	388	281	191	138	289	2.43333	1.52333	4.1	2.33333	342.333	206
G9606_17343	2274	FHL2	153.68	142.09	142.28	143.04	85.74	156.98	265.97	247.31	219.92	203.73	122.25	259.37	4832.16	4455.14	4504.96	4278.87	2617.59	4786.6	146.017	128.587	244.4	195.117	4597.42	3894.35
G9606_2528	57146	TMEM159	4.8	5.81	5.26	4.53	6.4	4.76	8.31	10.12	8.13	6.45	9.12	7.87	154.75	180.94	160.86	140.27	182.59	144.08	5.29	5.23	8.85333	7.81333	165.517	155.647
G9606_10068	642819	ZNF487	0.71	0.55	0.5	0.87	1.05	0.98	1.23	0.97	0.77	1.24	1.5	1.61	29.99	23	21	34	41	37	0.586667	0.966667	0.99	1.45	24.6633	37.3333
G9606_11558	2176	FANCC	2.87	2.99	2.33	2.51	1.77	2.99	4.97	5.21	3.6	3.57	2.53	4.94	171.4	187.74	141.25	183.07	141.04	225.09	2.73	2.42333	4.59333	3.68	166.797	183.067
G9606_1677	84675	TRIM55	0.08	0.06	0.06	0.09	0.13	0.05	0.14	0.1	0.1	0.13	0.18	0.08	6	2	3	3	7	2	0.0666667	0.09	0.113333	0.13	3.66667	4
G9606_1846	26140	TTLL3	0.72	0.81	0.58	0.41	0.41	0.4	1.24	1.41	0.89	0.58	0.58	0.67	48.07	53.91	38.44	25.88	24.84	28.56	0.703333	0.406667	1.18	0.61	46.8067	26.4267
G9606_4480	80032	ZNF556	1.23	1.27	1.03	1.61	6.12	2.03	2.12	2.21	1.59	2.29	8.72	3.36	158.7	161.48	134.02	199.97	731.36	254.91	1.17667	3.25333	1.97333	4.79	151.4	395.413
G9606_24755	342357	ZKSCAN2	1.62	1.75	1.42	1.33	1.79	1.67	2.8	3.05	2.2	1.89	2.55	2.76	237	255	210	187	245	237	1.59667	1.59667	2.68333	2.4	234	223
G9606_10970	56159	TEX11	0.1	0.04	0.02	0.06	0.22	0.09	0.18	0.07	0.03	0.09	0.31	0.14	6.32	2.51	1.16	3.62	12.46	5.17	0.0533333	0.123333	0.0933333	0.18	3.33	7.08333
G9606_17987	6280	S100A9	0	0	0	0.1	0	0	0	0	0	0.14	0	0	0	0	0	1	0	0	0	0.0333333	0	0.0466667	0	0.333333
G9606_515	972	CD74	133.04	133.8	132.74	149.07	177.17	136.91	230.24	232.89	205.18	212.31	252.6	226.2	3850.32	3863.46	3875.94	4050.24	4473.3	3772.46	133.193	154.383	222.77	230.37	3863.24	4098.67
G9606_24096	55850	USE1	47.27	52.78	68.38	95.58	92.44	57.97	81.81	91.87	105.69	136.13	131.8	95.77	743	827	1084	1440	1342	882	56.1433	81.9967	93.1233	121.233	884.667	1221.33
G9606_13774	10489	LRRC41	21.85	20.42	20.18	11.52	6.77	13.32	37.81	35.54	31.19	16.41	9.65	22	1255.12	1166.89	1170.69	635.65	362.31	742.59	20.8167	10.5367	34.8467	16.02	1197.57	580.183
G9606_14060	8775	NAPA	143.13	137.17	141.12	134.72	167.8	108.43	247.71	238.76	218.14	191.88	239.25	179.15	4574	4333	4534	3987	4610	3291	140.473	136.983	234.87	203.427	4480.33	3962.67
G9606_20752	949	SCARB1	28.35	27.47	24.74	24.97	31.67	23.63	49.07	47.81	38.23	35.57	45.16	39.04	1876	1811	1656	1571	1770	1510	26.8533	26.7567	45.0367	39.9233	1781	1617
G9606_25900	92595	ZNF764	5.03	4.59	4.22	3.3	3.16	3.93	8.71	7.98	6.53	4.7	4.51	6.5	279	252.87	236.4	175.79	163.38	211.67	4.61333	3.46333	7.74	5.23667	256.09	183.613
G9606_351	6934	TCF7L2	15.48	17.19	12.35	6.24	4.08	10.38	26.79	29.93	19.09	8.89	5.82	17.15	1138	1250	912	424	266	717	15.0067	6.9	25.27	10.62	1100	469
G9606_3163	408	ARRB1	4.46	4.7	4.96	4.18	4.33	3.84	7.73	8.18	7.66	5.95	6.18	6.34	646	675	723	580	583	539	4.70667	4.11667	7.85667	6.15667	681.333	567.333
G9606_11751	55279	ZNF654	1.04	0.88	0.7	0.76	0.4	0.91	1.79	1.53	1.08	1.09	0.57	1.51	126.75	109	87	91	46	109.63	0.873333	0.69	1.46667	1.05667	107.583	82.21
G9606_10043	192670	AGO4	1.69	1.88	1.19	1.03	0.81	1.54	2.92	3.27	1.84	1.47	1.15	2.55	214.95	236.83	158.89	128.46	100.09	194.6	1.58667	1.12667	2.67667	1.72333	203.557	141.05
G9606_15957	29104	N6AMT1	6.36	6.31	6.29	7.12	2.89	6.27	11.01	10.98	9.73	10.14	4.13	10.37	221.13	206	195	247	173	255	6.32	5.42667	10.5733	8.21333	207.377	225
G9606_11455	57532	NUFIP2	6.12	6.68	4.71	3.45	3.25	5.05	10.59	11.62	7.27	4.92	4.64	8.35	1313.24	1414.18	1019.44	711.55	650.13	1029.12	5.83667	3.91667	9.82667	5.97	1248.95	796.933
G9606_23489	9403	SELENOF	65.8	65.1	65.39	46.51	18.47	54.68	113.87	113.31	101.07	66.24	26.34	90.35	1963	1934	1972	1329	509	1586	65.43	39.8867	109.417	60.9767	1956.33	1141.33
G9606_12290	353091	RAET1G	3.18	3.7	4.03	4.27	2.74	1.79	5.51	6.43	6.23	6.08	3.91	2.96	96.51	101.6	113.35	106.61	67.55	52.74	3.63667	2.93333	6.05667	4.31667	103.82	75.6333
G9606_35745	10266	RAMP2	0	0	0	0.07	0	0	0	0	0	0.11	0	0	0	0	0	1	0	0	0	0.0233333	0	0.0366667	0	0.333333
G9606_11912	84079	ANKRD27	12.16	11.53	10.31	6.24	4.09	9.09	21.04	20.06	15.94	8.88	5.84	15.01	1031	977	884	508	322	747	11.3333	6.47333	19.0133	9.91	964	525.667
G9606_12106	133308	SLC9B2	1.02	1.3	1.08	0.91	0.34	0.78	1.76	2.26	1.68	1.3	0.48	1.29	122	147.09	127.55	99.06	35.21	85.05	1.13333	0.676667	1.9	1.02333	132.213	73.1067
G9606_2710	7074	TIAM1	2.03	1.61	1.2	1.27	0.92	1.78	3.51	2.8	1.86	1.8	1.32	2.95	191.28	161	116.18	109.95	78.04	161.13	1.61333	1.32333	2.72333	2.02333	156.153	116.373
G9606_21918	55998	NXF5	0	0	0	0.05	0	0.1	0	0	0	0.07	0	0.16	0	0	0	1	0	2	0	0.05	0	0.0766667	0	1
G9606_20373	2047	EPHB1	0.01	0	0.01	0.02	0	0.06	0.02	0	0.02	0.03	0	0.1	1	0	1	2	0	6	0.00666667	0.0266667	0.0133333	0.0433333	0.666667	2.66667
G9606_34122	201232	SLC16A13	3.54	3.44	3.05	2.9	2.41	3.88	6.12	5.99	4.71	4.14	3.43	6.41	123	119	107	97	78	131	3.34333	3.06333	5.60667	4.66	116.333	102
G9606_20766	102723859	TBC1D3E	1.96	3.37	2.4	2.14	5.34	2.95	3.39	5.86	3.71	3.04	7.61	4.87	92.92	159.17	113.43	95.46	226.17	127.54	2.57667	3.47667	4.32	5.17333	121.84	149.723
G9606_10573	9937	DCLRE1A	3.8	4.31	2.68	2.32	1.47	4.25	6.58	7.49	4.15	3.31	2.09	7.02	319	359	228	187	114	345	3.59667	2.68	6.07333	4.14	302	215.333
G9606_1778	153396	TMEM161B	13.81	12.27	9.51	5.77	2.67	9.46	23.89	21.36	14.7	8.22	3.81	15.63	706.32	632.46	500.67	284.88	204.07	480.58	11.8633	5.96667	19.9833	9.22	613.15	323.177
G9606_20103	105372978	LINC01638	0.49	0.62	1	1.12	5.71	1.46	0.85	1.07	1.55	1.6	8.13	2.42	5.27	6.56	10.78	11.52	56.76	15.17	0.703333	2.76333	1.15667	4.05	7.53667	27.8167
G9606_34712	8683	SRSF9	91.85	91.19	102.8	93.64	45.94	91.06	158.95	158.72	158.89	133.36	65.5	150.46	2007.56	1982.56	2268.83	1965.29	935.32	1932.1	95.28	76.88	158.853	116.44	2086.32	1610.9
G9606_12538	90139	TSPAN18	0	0.01	0.01	0.01	0.01	0.01	0	0.02	0.02	0.02	0.02	0.02	0	1	1	1	1	1	0.00666667	0.01	0.0133333	0.02	0.666667	1
G9606_27519	79613	TANGO6	4.62	4.55	3.66	3.42	3.18	3.94	8	7.91	5.66	4.87	4.53	6.51	408	412	339	311	278	355	4.27667	3.51333	7.19	5.30333	386.333	314.667
G9606_3063	171017	ZNF384	18.53	19.53	15.2	12.47	9.32	18.45	32.08	33.99	23.49	17.76	13.28	30.49	1099.98	1178.16	916.72	667.83	474.09	1005.09	17.7533	13.4133	29.8533	20.51	1064.95	715.67
G9606_10734	114569	MAL2	25.49	24.9	22.08	26.38	14.47	31.68	44.12	43.34	34.12	37.58	20.64	52.35	1403	1357	1225	1355	698	1657	24.1567	24.1767	40.5267	36.8567	1328.33	1236.67
G9606_17625	57369	GJD2	0.02	0	0	0	0	0	0.03	0	0	0	0	0	1	0	0	0	0	0	0.00666667	0	0.01	0	0.333333	0
G9606_10294	55791	LRIF1	5.02	4.94	3.57	3.71	1.76	4.93	8.69	8.6	5.53	5.28	2.5	8.15	229	225	161	132	62	193	4.51	3.46667	7.60667	5.31	205	129
G9606_9078	834	CASP1	1.69	1.91	1.56	0.97	0.48	0.66	2.92	3.33	2.42	1.38	0.68	1.09	42.16	55.12	43.17	25.23	12.95	14	1.72	0.703333	2.89	1.05	46.8167	17.3933
G9606_9342	128869	PIGU	35.66	37.13	38.03	44.92	57.54	42.94	61.71	64.63	58.79	63.98	82.04	70.95	1109	1119	1144	1070	1171	1112	36.94	48.4667	61.71	72.3233	1124	1117.67
G9606_25408	54814	QPCTL	9.37	9.72	12.92	11.63	15.52	9.62	16.21	16.92	19.97	16.57	22.13	15.89	365.79	385.81	517.82	442.15	548.09	368.97	10.67	12.2567	17.7	18.1967	423.14	453.07
G9606_20593	1373	CPS1	1.14	1.14	0.91	0.8	0.82	1.12	1.98	1.98	1.41	1.13	1.16	1.86	129	130.14	105	86	85.18	124	1.06333	0.913333	1.79	1.38333	121.38	98.3933
G9606_6527	6345	SRL	0.24	0.08	0.15	0.18	0.36	0.13	0.41	0.13	0.24	0.26	0.52	0.21	19.93	6.2	12.84	15.1	28.17	10.25	0.156667	0.223333	0.26	0.33	12.99	17.84
G9606_1072	10395	DLC1	8.6	9.06	6.78	6.19	5.91	9.01	14.88	15.77	10.48	8.82	8.43	14.89	997	1032	789	676	627	995	8.14667	7.03667	13.71	10.7133	939.333	766
G9606_6044	2567	GABRG3	0.19	0.17	0.19	0.27	0.87	0.31	0.32	0.29	0.29	0.39	1.24	0.51	31.49	31.76	31.17	43.98	110.59	42.2	0.183333	0.483333	0.3	0.713333	31.4733	65.59
G9606_12166	55885	LMO3	0	0.01	0	0	0	0	0	0.03	0	0	0	0	0	1.05	0	0	0	0	0.00333333	0	0.01	0	0.35	0
G9606_7209	2845	GPR22	0.01	0.01	0.03	0	0	0.01	0.02	0.02	0.04	0	0	0.02	1	1	2	0	0	1	0.0166667	0.00333333	0.0266667	0.00666667	1.33333	0.333333
G9606_13386	140885	SIRPA	0	0.03	0.01	0	0.02	0.02	0	0.05	0.02	0	0.02	0.03	0	2	1	0	1	1	0.0133333	0.0133333	0.0233333	0.0166667	1	0.666667
G9606_14715	205564	SENP5	5.05	4.81	3.91	3.25	3.65	5.07	8.74	8.38	6.04	4.63	5.21	8.38	614.04	583.52	483.71	378.4	413.91	599.82	4.59	3.99	7.72	6.07333	560.423	464.043
G9606_32196	6990	DYNLT3	26.26	25.22	19.64	13.75	8.82	19.56	45.45	43.9	30.35	19.58	12.57	32.32	1094	1045	826	550	342	791	23.7067	14.0433	39.9	21.49	988.333	561
G9606_15045	8996	NOL3	38.53	39.81	46.88	61.85	50.62	44.68	66.69	69.29	72.47	88.09	72.17	73.82	1073.43	1073.15	1289.42	1608.17	1266.98	1176.53	41.74	52.3833	69.4833	78.0267	1145.33	1350.56
G9606_10983	79616	CCNJL	2.96	3.08	2.8	2.64	4.03	3.32	5.12	5.36	4.32	3.76	5.75	5.49	186.32	192.99	183.97	163.02	257.93	202.47	2.94667	3.33	4.93333	5	187.76	207.807
G9606_17914	119032	BORCS7	4.63	4.24	4.35	3.68	4.74	3.67	8.02	7.38	6.72	5.24	6.76	6.06	210.24	186.66	190.44	159.84	204.43	162.65	4.40667	4.03	7.37333	6.02	195.78	175.64
G9606_23549	6462	SHBG	0.27	0.11	0.46	0.68	0.85	0.32	0.47	0.19	0.71	0.97	1.21	0.53	6	2	9	14	15	7	0.28	0.616667	0.456667	0.903333	5.66667	12
G9606_13328	102724652	CRYAA2	0	0	0	0.05	0	0	0	0	0	0.08	0	0	0	0	0	1	0	0	0	0.0166667	0	0.0266667	0	0.333333
G9606_6790	93550	ZFAND4	0.75	0.74	0.6	0.3	0.33	0.63	1.3	1.29	0.93	0.43	0.47	1.05	58.42	56.72	48.79	24.88	25.28	49.62	0.696667	0.42	1.17333	0.65	54.6433	33.26
G9606_16043	10102	TSFM	17.57	17.19	18.03	17.83	12	15.73	30.41	29.91	27.87	25.39	17.1	26	603.79	623.78	657.94	643.93	431.97	584.96	17.5967	15.1867	29.3967	22.83	628.503	553.62
G9606_25771	79689	STEAP4	0.09	0.11	0.06	0.2	0.48	0.19	0.16	0.18	0.09	0.28	0.69	0.32	17.08	20.89	11.23	35.67	87.01	36.1	0.0866667	0.29	0.143333	0.43	16.4	52.9267
G9606_14848	2879	GPX4	309.24	299.42	447.24	529.52	542.39	281.11	535.17	521.16	691.31	754.18	773.33	464.46	4548	4387	6641	7466	7416	4011	351.967	451.007	582.547	663.99	5192	6297.67
G9606_328	55784	MCTP2	0.02	0.03	0.02	0.03	0.02	0.04	0.04	0.05	0.03	0.04	0.02	0.07	1	4.35	2.56	1.28	2.33	5.23	0.0233333	0.03	0.04	0.0433333	2.63667	2.94667
G9606_18988	3656	IRAK2	4.49	4	3.56	1.28	1.04	1.73	7.76	6.97	5.5	1.82	1.48	2.85	300.65	266.95	240.82	82.33	64.81	112.41	4.01667	1.35	6.74333	2.05	269.473	86.5167
G9606_9769	57111	RAB25	0.19	0.1	0.19	0.3	0.05	0.3	0.33	0.17	0.29	0.43	0.07	0.49	4	2	4	6	1	6	0.16	0.216667	0.263333	0.33	3.33333	4.33333
G9606_26350	55600	ITLN1	0	0	0	0	0	0.05	0	0	0	0	0	0.08	0	0	0	0	0	1	0	0.0166667	0	0.0266667	0	0.333333
G9606_19821	254225	RNF169	1.22	1.23	1.05	0.45	0.18	0.59	2.11	2.14	1.63	0.64	0.26	0.97	188.31	188.51	164.38	66.28	26.28	88.28	1.16667	0.406667	1.96	0.623333	180.4	60.28
G9606_3693	3292	HSD17B1	8.19	9.39	12.07	12.6	8.18	7.08	14.18	16.35	18.65	17.95	11.66	11.7	199	227	296	294	184.91	167	9.88333	9.28667	16.3933	13.77	240.667	215.303
G9606_5562	171019	ADAMTS19	0	0.01	0.03	0.01	0.01	0	0	0.02	0.04	0.01	0.01	0	0	0.98	3	1	0.9	0	0.0133333	0.00666667	0.02	0.00666667	1.32667	0.633333
G9606_3000	23265	EXOC7	45.87	47.63	41.59	36.86	45.33	44.49	79.38	82.91	64.29	52.5	64.63	73.5	4188.11	4296	3791.19	3091.35	3605	3810	45.03	42.2267	75.5267	63.5433	4091.77	3502.12
G9606_11847	4594	MMUT	2.61	2.75	2.6	1.86	0.85	2.69	4.51	4.78	4.02	2.65	1.21	4.44	173	181	168	133	59	184	2.65333	1.8	4.43667	2.76667	174	125.333
G9606_3407	57157	PHTF2	5.31	5.37	4.94	4.77	2.92	6.18	9.19	9.34	7.64	6.8	4.17	10.22	473	460	414	380	228	513	5.20667	4.62333	8.72333	7.06333	449	373.667
G9606_27606	2026	ENO2	17.22	17.65	16.89	10.76	15.01	13.73	29.79	30.72	26.1	15.33	21.4	22.69	765.94	780.94	758.64	459.66	622.02	593.01	17.2533	13.1667	28.87	19.8067	768.507	558.23
G9606_5127	23150	FRMD4B	0.21	0.23	0.2	0.15	0.18	0.08	0.36	0.4	0.31	0.21	0.26	0.13	22.56	23.51	22.09	17.85	21.02	9.37	0.213333	0.136667	0.356667	0.2	22.72	16.08
G9606_23648	3294	HSD17B2	0	0.04	0.07	0.04	0	0	0	0.06	0.11	0.05	0	0	0	1	2	1	0	0	0.0366667	0.0133333	0.0566667	0.0166667	1	0.333333
G9606_26717	222962	SLC29A4	0.57	0.47	0.69	0.72	3.49	0.98	0.99	0.81	1.07	1.03	4.98	1.61	63.48	51.47	77.27	76.77	361.14	104.78	0.576667	1.73	0.956667	2.54	64.0733	180.897
G9606_20210	55187	VPS13D	1.61	1.68	1.1	1.08	1.21	1.4	2.78	2.92	1.7	1.54	1.73	2.31	517	536	358	335	363	437	1.46333	1.23	2.46667	1.86	470.333	378.333
G9606_30131	2783	GNB2	182.88	173.69	207.39	262.73	311.96	192.49	316.5	302.31	320.56	374.2	444.78	318.04	5852.99	5529	6702.01	8074.01	9299	5980	187.987	255.727	313.123	379.007	6028	7784.34
G9606_9574	83539	CHST9	0	0.1	0.02	0.03	0.05	0.01	0	0.17	0.04	0.04	0.07	0.02	0.63	3.23	5.33	6.01	10.33	3.12	0.04	0.03	0.07	0.0433333	3.06333	6.48667
G9606_7612	9786	KIAA0586	4.21	4.32	3.43	2.03	2.45	3.1	7.28	7.51	5.3	2.89	3.5	5.12	568.18	581.86	480.21	304.77	366.73	460.03	3.98667	2.52667	6.69667	3.83667	543.417	377.177
G9606_10241	5875	RABGGTA	18.8	19.73	21.48	22.39	22.24	17.71	32.54	34.34	33.2	31.89	31.71	29.26	752	780	853	837	797	675	20.0033	20.78	33.36	30.9533	795	769.667
G9606_32795	27146	FAM184B	0.01	0.04	0.03	0.02	0.04	0.03	0.01	0.07	0.04	0.03	0.06	0.04	0.71	5.18	3.84	2.85	5.38	3.46	0.0266667	0.03	0.04	0.0433333	3.24333	3.89667
G9606_23528	1288	COL4A6	0.01	0	0.02	0.02	0.01	0	0.02	0	0.02	0.02	0.01	0	1	0	2	2	1	0	0.01	0.01	0.0133333	0.01	1	1
G9606_13442	124045	SPATA33	19.8	18.54	18.77	24.81	38.83	21.21	34.26	32.28	29.02	35.34	55.37	35.04	560.47	530.02	535.88	666.62	985.93	568.29	19.0367	28.2833	31.8533	41.9167	542.123	740.28
G9606_32735	101059953	NPIPA8	4.25	5.42	4.03	3.57	7.61	5.32	7.35	9.44	6.23	5.09	10.85	8.8	184.32	233.96	176.51	148.85	307.52	224.21	4.56667	5.5	7.67333	8.24667	198.263	226.86
G9606_30839	85315	PAQR8	0.61	0.71	0.8	0.71	0.93	0.93	1.05	1.24	1.23	1.01	1.32	1.53	56.21	65.67	74.26	63.16	79.98	83.25	0.706667	0.856667	1.17333	1.28667	65.38	75.4633
G9606_22675	9457	FHL5	0	0.01	0	0.02	0.04	0.06	0	0.02	0	0.02	0.05	0.1	0	0.95	0	1.28	2.62	4.5	0.00333333	0.04	0.00666667	0.0566667	0.316667	2.8
G9606_19977	23240	TMEM131L	3.03	3.8	3.11	3.62	7.14	4.91	5.25	6.61	4.81	5.15	10.19	8.12	275.12	335.64	271.47	298.69	573.17	400.13	3.31333	5.22333	5.55667	7.82	294.077	423.997
G9606_18329	400720	ZNF772	0.2	0.32	0.27	0.27	1.03	0.29	0.34	0.56	0.42	0.39	1.47	0.48	21.48	33.98	28.89	27.49	101.27	31.68	0.263333	0.53	0.44	0.78	28.1167	53.48
G9606_6986	8361	H4C6	0	0	0	0	0	0.15	0	0	0	0	0	0.24	0	0	0	0	0	1	0	0.05	0	0.08	0	0.333333
G9606_24639	148423	C1orf52	5.07	6.24	5.16	3.3	3.9	5.11	8.78	10.87	7.97	4.7	5.57	8.44	485.38	530.72	444.05	314.49	464.65	495.69	5.49	4.10333	9.20667	6.23667	486.717	424.943
G9606_6595	79664	ICE2	7.29	7.31	6.29	5.13	4.56	7.29	12.62	12.72	9.73	7.3	6.5	12.04	576.42	578.25	498.72	392.31	355.39	597.13	6.96333	5.66	11.69	8.61333	551.13	448.277
G9606_4369	81688	C6orf62	36.24	34.57	29.3	22.51	18.33	30.98	62.72	60.16	45.29	32.06	26.14	51.19	1874.99	1784.66	1519.74	1035.32	789.87	1448.01	33.37	23.94	56.0567	36.4633	1726.46	1091.07
G9606_4873	84334	COA8	36.27	35.28	40.26	50.01	43.39	42.64	62.77	61.41	62.22	71.23	61.87	70.45	846.7	821.17	951.44	1118.1	947.6	964.03	37.27	45.3467	62.1333	67.85	873.103	1009.91
G9606_26310	3015	H2AZ1	408.45	408.41	383.16	429.29	310.29	457.12	706.88	710.87	592.25	611.43	442.4	755.27	6613	6577	6264	6674	4679	7184	400.007	398.9	670	603.033	6484.67	6179
G9606_22243	1182	CLCN3	3.73	3.93	2.8	1.63	1.24	2.78	6.45	6.84	4.34	2.32	1.77	4.59	412.34	437.21	337.36	189.7	141.83	297.98	3.48667	1.88333	5.87667	2.89333	395.637	209.837
G9606_30422	114908	TMEM123	72.07	71.15	55.49	35.42	18.16	47.24	124.73	123.84	85.77	50.45	25.89	78.06	4649	4565	3614	2194	1091	2958	66.2367	33.6067	111.447	51.4667	4276	2081
G9606_34980	1650	DDOST	142.66	145.09	165.48	133.71	88.98	116.77	246.89	252.55	255.78	190.44	126.87	192.94	5348.92	5411.06	6264.78	4813.76	3107.28	4249.87	151.077	113.153	251.74	170.083	5674.92	4056.97
G9606_21196	113612	CYP2U1	0.6	0.63	0.51	0.37	0.25	0.47	1.03	1.1	0.8	0.52	0.36	0.78	53	56	49	33	20	42	0.58	0.363333	0.976667	0.553333	52.6667	31.6667
G9606_15405	644943	RASSF10	0.82	0.85	0.89	0.84	0.77	0.85	1.43	1.47	1.37	1.2	1.09	1.4	45	46	49	44	39	45	0.853333	0.82	1.42333	1.23	46.6667	42.6667
G9606_19549	221481	ARMC12	0.05	0.19	0	0.1	0.16	0.15	0.08	0.34	0	0.14	0.22	0.25	1	5	0	3.02	7.84	4.98	0.08	0.136667	0.14	0.203333	2	5.28
G9606_5445	3310	HSPA6	0.18	0.18	0.35	0.05	0.09	0.2	0.3	0.31	0.54	0.06	0.13	0.34	8	8.01	16	2	4	9	0.236667	0.113333	0.383333	0.176667	10.67	5
G9606_20968	51101	ZC2HC1A	2.05	2.17	1.8	1.64	0.92	2.2	3.55	3.78	2.78	2.34	1.32	3.64	140.28	145.91	129.54	104.68	73.59	142.68	2.00667	1.58667	3.37	2.43333	138.577	106.983
G9606_6385	84134	TOMM40L	13.04	13.64	12.58	10.98	7.89	11.79	22.57	23.74	19.44	15.63	11.25	19.47	646.49	654.58	607.06	510.51	354	559	13.0867	10.22	21.9167	15.45	636.043	474.503
G9606_26408	10598	AHSA1	148.94	155.11	159.85	137.42	101.29	149.11	257.77	269.99	247.08	195.72	144.42	246.36	3800	3938	4119	3368	2353	3690	154.633	129.273	258.28	195.5	3952.33	3137
G9606_11113	23677	SH3BP4	42.88	43.85	36.1	19.79	13.66	26.9	74.21	76.33	55.8	28.18	19.48	44.45	4283	4353	3641	1905	1266	2599	40.9433	20.1167	68.78	30.7033	4092.33	1923.33
G9606_8934	89857	KLHL6	0.1	0.09	0.1	0.19	0.48	0.16	0.17	0.15	0.16	0.27	0.68	0.26	11.98	10.5	12.78	22.2	55.25	19.12	0.0966667	0.276667	0.16	0.403333	11.7533	32.19
G9606_3553	57509	MTUS1	6.8	8.02	6.28	1.92	2.3	3.78	11.77	13.95	9.7	2.74	3.27	6.25	512.4	585.92	454.37	126.73	166.3	260.26	7.03333	2.66667	11.8067	4.08667	517.563	184.43
G9606_2407	55746	NUP133	6.01	6.35	4.79	4.33	3.52	6.29	10.39	11.06	7.41	6.17	5.02	10.39	614	646	495	425	335	624	5.71667	4.71333	9.62	7.19333	585	461.333
G9606_31094	283514	SIAH3	0.05	0.02	0.03	0.02	0.02	0.02	0.09	0.04	0.04	0.03	0.03	0.04	6.92	3.2	3.53	3.01	2.77	3.04	0.0333333	0.02	0.0566667	0.0333333	4.55	2.94
G9606_7164	23366	KIAA0895	0.12	0.13	0.07	0.09	0.02	0.13	0.2	0.23	0.11	0.13	0.04	0.21	10.01	11	6	7	2	11.01	0.106667	0.08	0.18	0.126667	9.00333	6.67
G9606_6126	6727	SRP14	217.83	216.75	221.34	228.21	165.01	256.35	376.98	377.27	342.13	325.04	235.27	423.55	4623.53	4576.49	4741.86	4650.56	3261.98	5281	218.64	216.523	365.46	327.953	4647.29	4397.85
G9606_35085	136051	ZNF786	2.91	2.75	2.52	1.83	1.48	2.49	5.04	4.79	3.89	2.6	2.12	4.11	182.52	171.36	159.29	109.93	86.55	151.37	2.72667	1.93333	4.57333	2.94333	171.057	115.95
G9606_7597	4542	MYO1F	0.35	0.35	0.51	0.38	0.53	0.3	0.6	0.6	0.79	0.54	0.76	0.49	25.1	25.19	38.38	29.22	39.39	21.71	0.403333	0.403333	0.663333	0.596667	29.5567	30.1067
G9606_8813	27181	SIGLEC8	0.16	0.15	0.12	0.16	0.46	0.2	0.27	0.27	0.18	0.22	0.65	0.34	8.69	8.2	6.6	7.83	23.9	11.11	0.143333	0.273333	0.24	0.403333	7.83	14.28
G9606_11907	283446	MYO1H	0.2	0.18	0.12	0.13	0.33	0.17	0.35	0.31	0.18	0.18	0.48	0.28	21.92	18.97	12.79	13.19	33.47	17.39	0.166667	0.21	0.28	0.313333	17.8933	21.35
G9606_20236	7874	USP7	24.96	24.95	19.44	16.62	21.1	25.07	43.2	43.43	30.05	23.68	30.08	41.42	2519	2503	1974	1626	2000	2464	23.1167	20.93	38.8933	31.7267	2332	2030
G9606_7014	246184	CDC26	35.38	32.54	34.51	38.58	30.54	52.54	61.22	56.64	53.34	54.95	43.54	86.81	576	527	571	600	456	833	34.1433	40.5533	57.0667	61.7667	558	629.667
G9606_30605	55958	KLHL9	4.58	4.82	3.17	3.79	1.89	4.62	7.93	8.4	4.9	5.39	2.7	7.63	516.81	541.11	361.25	409.93	198.69	505.36	4.19	3.43333	7.07667	5.24	473.057	371.327
G9606_13452	3990	LIPC	0.27	0.3	0.28	0.42	1.41	0.32	0.47	0.52	0.44	0.59	2.02	0.54	12.09	13.08	12.59	17.63	58.04	13.86	0.283333	0.716667	0.476667	1.05	12.5867	29.8433
G9606_13082	120534	ARL14EP	10.99	11.27	9.16	9.42	9.77	13	19.01	19.61	14.16	13.41	13.93	21.48	539	549.82	447.17	452.93	458	619.94	10.4733	10.73	17.5933	16.2733	511.997	510.29
G9606_16103	2936	GSR	14.45	13.92	12.82	9.11	5.85	10.12	25.01	24.23	19.82	12.97	8.34	16.72	856.34	819	765.99	513.56	318.56	580.96	13.73	8.36	23.02	12.6767	813.777	471.027
G9606_6317	159963	SLC5A12	0	0	0	0.03	0.01	0	0	0	0	0.05	0.01	0	0	0	0	3.59	1	0	0	0.0133333	0	0.02	0	1.53
G9606_13200	93517	SDR42E1	4	3.68	3.77	3.59	2.59	3.52	6.93	6.4	5.83	5.12	3.69	5.82	275.57	229.07	250.46	208.45	212.36	229.69	3.81667	3.23333	6.38667	4.87667	251.7	216.833
G9606_26833	90655	TGIF2LY	0	0.06	0.18	0	0	0.06	0	0.11	0.28	0	0	0.1	0	1	3	0	0	1	0.08	0.02	0.13	0.0333333	1.33333	0.333333
G9606_8025	51744	CD244	0	0.03	0	0	0.03	0	0	0.05	0	0	0.04	0	0	1	0	0	1	0	0.01	0.01	0.0166667	0.0133333	0.333333	0.333333
G9606_15456	2745	GLRX	101.08	96.42	112.79	68.58	38.62	64.22	174.93	167.82	174.34	97.67	55.06	106.11	1871	1767	2077	1184	647	1138	103.43	57.14	172.363	86.28	1905	989.667
G9606_4005	102724334	LOC102724334	0.23	0	0	0.18	0	0	0.4	0	0	0.26	0	0	1.75	0	0	1.31	0	0	0.0766667	0.06	0.133333	0.0866667	0.583333	0.436667
G9606_19718	27092	CACNG4	0.03	0	0	0.04	0.05	0.01	0.05	0	0	0.06	0.07	0.02	2	0	0	3	3	1	0.01	0.0333333	0.0166667	0.05	0.666667	2.33333
G9606_26932	3018	H2BC3	0.12	0	0	0	0	0	0.2	0	0	0	0	0	1	0	0	0	0	0	0.04	0	0.0666667	0	0.333333	0
G9606_24112	9227	LRAT	0.25	0.33	0.3	0.57	1.33	0.66	0.43	0.57	0.46	0.81	1.9	1.09	23.72	31.28	28.42	51.29	117.29	60.13	0.293333	0.853333	0.486667	1.26667	27.8067	76.2367
G9606_2340	10327	AKR1A1	27.68	29.1	35.17	43.77	30.19	34.61	47.9	50.65	54.36	62.34	43.04	57.18	751	782	957	1118	707	900	30.65	36.19	50.97	54.1867	830	908.333
G9606_28930	80231	CXorf21	0.12	0.29	0.03	0.03	0.6	0.28	0.2	0.51	0.05	0.04	0.86	0.46	4.01	10.01	1.06	0.85	19.43	9.31	0.146667	0.303333	0.253333	0.453333	5.02667	9.86333
G9606_21214	84925	SLC49A4	8.6	8.35	7.73	5.92	3.23	8.99	14.89	14.54	11.94	8.44	4.6	14.85	558	539	506	369	195	566	8.22667	6.04667	13.79	9.29667	534.333	376.667
G9606_21447	107985433	LOC107985433	0.83	0.57	0.45	0.16	0.16	0.43	1.43	0.99	0.69	0.22	0.23	0.7	22	15	12	4	4	11	0.616667	0.25	1.03667	0.383333	16.3333	6.33333
G9606_2838	323	APBB2	4.99	5.15	3.9	3.46	4.26	5.63	8.63	8.97	6.03	4.93	6.07	9.31	655.92	703.28	549.54	465.24	496.79	734.02	4.68	4.45	7.87667	6.77	636.247	565.35
G9606_30645	6950	TCP1	97.56	95.17	81.62	78.11	56.19	114.82	168.84	165.65	126.17	111.25	80.11	189.71	4456.89	4323.69	3764.7	3426.37	2388.31	5091	91.45	83.04	153.553	127.023	4181.76	3635.23
G9606_11021	10644	IGF2BP2	35.4	35.39	27.03	19.03	23.23	26.79	61.26	61.61	41.78	27.11	33.13	44.26	2368	2329	1788	1139	1384	1605	32.6067	23.0167	54.8833	34.8333	2161.67	1376
G9606_10697	55890	GPRC5C	0.89	1.08	1.21	0.31	0.28	0.26	1.55	1.87	1.87	0.43	0.4	0.43	34	39	45	11	10	11	1.06	0.283333	1.76333	0.42	39.3333	10.6667
G9606_547	9681	DEPDC5	2.2	1.87	1.95	1.25	2.08	2.41	3.8	3.25	3.02	1.78	2.96	3.99	195.63	167.84	174.38	107.23	167.75	186.6	2.00667	1.91333	3.35667	2.91	179.283	153.86
G9606_5651	6505	SLC1A1	36.17	37.66	28.54	10.47	5.19	17.72	62.59	65.55	44.11	14.91	7.4	29.28	2559	2656	2048	700	339	1197	34.1233	11.1267	57.4167	17.1967	2421	745.333
G9606_3733	9378	NRXN1	0.01	0	0.01	0.04	0.01	0.02	0.02	0	0.01	0.06	0.02	0.03	0.99	0	1.58	3	1	1.65	0.00666667	0.0233333	0.01	0.0366667	0.856667	1.88333
G9606_8708	148479	PHF13	5.79	6.17	5.06	3.79	3.83	5.36	10.02	10.75	7.83	5.39	5.45	8.85	411	436	363	257	241	361	5.67333	4.32667	9.53333	6.56333	403.333	286.333
G9606_2743	8858	PROZ	0.45	0.56	0.35	0.36	0.11	0.11	0.78	0.98	0.53	0.52	0.16	0.18	13	16	10	10	3	3	0.453333	0.193333	0.763333	0.286667	13	5.33333
G9606_2137	416	ARSF	0.18	0.18	0.14	0.05	0.2	0.06	0.3	0.31	0.22	0.07	0.28	0.1	7.37	7.38	5.92	2.04	7.63	2.54	0.166667	0.103333	0.276667	0.15	6.89	4.07
G9606_25689	8784	TNFRSF18	0.02	0.12	0.11	0.02	0.13	0	0.04	0.21	0.17	0.03	0.19	0	1	2	3	1	2	0	0.0833333	0.05	0.14	0.0733333	2	1
G9606_9320	5881	RAC3	27.99	27.36	34.28	50.72	38.44	29.53	48.44	47.63	52.99	72.24	54.81	48.79	549	534	679	955	702	562	29.8767	39.5633	49.6867	58.6133	587.333	739.667
G9606_7364	4999	ORC2	7.01	6.67	5.29	3.91	3.1	6.46	12.14	11.6	8.18	5.56	4.42	10.67	488.3	474.14	390.04	289.03	238.18	456.52	6.32333	4.49	10.64	6.88333	450.827	327.91
G9606_749	783	CACNB2	0.33	0.35	0.25	0.28	0.73	0.27	0.57	0.61	0.38	0.39	1.04	0.45	42.35	43.79	32.6	33.96	86.03	35.73	0.31	0.426667	0.52	0.626667	39.58	51.9067
G9606_3040	7253	TSHR	0	0	0.05	0	0	0	0	0	0.07	0	0	0	0	0	1	0	0	0	0.0166667	0	0.0233333	0	0.333333	0
G9606_5612	23102	TBC1D2B	13.31	13.01	10.58	8.03	7.34	10.27	23.04	22.64	16.35	11.44	10.47	16.97	1587	1543	1271	915	809	1183	12.3	8.54667	20.6767	12.96	1467	969
G9606_28436	2589	GALNT1	48.76	46.25	37.41	16.6	10.6	23.19	84.38	80.5	57.82	23.65	15.11	38.31	3661	3454	2836	1197	741	1690	44.14	16.7967	74.2333	25.69	3317	1209.33
G9606_35571	24	ABCA4	0.03	0.06	0.01	0.05	0.02	0.07	0.06	0.1	0.02	0.07	0.03	0.12	5	8	2	7	3	10	0.0333333	0.0466667	0.06	0.0733333	5	6.66667
G9606_15089	84108	PCGF6	11.65	11.95	9.96	6.51	2.18	8.35	20.16	20.79	15.39	9.27	3.11	13.79	474	487	408	249	80	324	11.1867	5.68	18.78	8.72333	456.333	217.667
G9606_6316	51385	ZNF589	4.2	4.25	3.09	3.84	4.56	5.84	7.26	7.39	4.78	5.47	6.5	9.65	275.92	277.71	205.11	242.63	279.01	372.79	3.84667	4.74667	6.47667	7.20667	252.913	298.143
G9606_24024	2307	FOXS1	0.08	0.16	0.08	0.21	0.3	0.25	0.14	0.28	0.12	0.3	0.43	0.41	2	4	2	5	7	6	0.106667	0.253333	0.18	0.38	2.66667	6
G9606_2118	126859	AXDND1	0.04	0.03	0.02	0.04	0.02	0.04	0.06	0.05	0.03	0.05	0.02	0.06	2	2	1	2	1	2	0.03	0.0333333	0.0466667	0.0433333	1.66667	1.66667
G9606_34169	653125	GOLGA8K	0	0	0	0	0	0.06	0	0	0	0	0	0.1	0	0	0	0	0	6.25	0	0.02	0	0.0333333	0	2.08333
G9606_59	9337	CNOT8	28.16	26.27	24.47	24.4	17.35	31.27	48.74	45.72	37.82	34.76	24.73	51.67	1247	1180	1096	978	656	1324	26.3	24.34	44.0933	37.0533	1174.33	986
G9606_1633	5973	RENBP	0.9	0.55	1.13	0.86	1.64	0.73	1.56	0.96	1.74	1.22	2.34	1.2	23	14	29	21	39	18	0.86	1.07667	1.42	1.58667	22	26
G9606_11548	7372	UMPS	10.32	10.07	10.2	11.9	11.66	13.07	17.86	17.53	15.77	16.95	16.62	21.6	1350.12	1310.78	1347.98	1495.11	1420.76	1660.37	10.1967	12.21	17.0533	18.39	1336.29	1525.41
G9606_17133	80155	NAA15	14.28	14.23	10.67	9	7.79	12.34	24.71	24.77	16.49	12.81	11.11	20.39	1549	1534	1168	942	795	1300	13.06	9.71	21.99	14.77	1417	1012.33
G9606_26036	55231	CCDC87	0.25	0.13	0.21	0.2	0.17	0.15	0.43	0.22	0.33	0.29	0.24	0.24	14	7	12	11	9	8	0.196667	0.173333	0.326667	0.256667	11	9.33333
G9606_17042	347733	TUBB2B	0.13	0.37	0.2	0.08	0	0	0.23	0.65	0.31	0.11	0	0	4.84	13.7	7.51	2.68	0	0	0.233333	0.0266667	0.396667	0.0366667	8.68333	0.893333
G9606_35495	9724	UTP14C	0.4	0.22	0.41	0.72	1.18	0.13	0.69	0.39	0.63	1.03	1.68	0.21	43.48	24.11	44.93	75.47	119.18	13.32	0.343333	0.676667	0.57	0.973333	37.5067	69.3233
G9606_9481	51168	MYO15A	0.03	0.01	0.02	0.01	0.01	0.01	0.04	0.02	0.03	0.01	0.02	0.01	5.22	3	4	2	3.21	2	0.02	0.01	0.03	0.0133333	4.07333	2.40333
G9606_3472	100505478	TEX48	0.84	1.04	1.15	1.01	0.83	0.27	1.45	1.81	1.77	1.44	1.19	0.44	13	16	18	15	12	4	1.01	0.703333	1.67667	1.02333	15.6667	10.3333
G9606_5111	8824	CES2	12.73	12.25	11.74	15.09	26.09	17.08	22.02	21.32	18.15	21.49	37.2	28.23	882.35	858.9	817.25	931.59	1400.3	1030.73	12.24	19.42	20.4967	28.9733	852.833	1120.87
G9606_13475	10455	ECI2	45.68	44.37	40.72	43.96	31.75	51.63	79.06	77.23	62.94	62.62	45.27	85.31	1213.75	1176.76	1095.93	1119.94	786.9	1328.92	43.59	42.4467	73.0767	64.4	1162.15	1078.59
G9606_898	445571	CBWD3	13.79	11.66	11.42	15.79	9.45	22.14	23.86	20.3	17.65	22.48	13.47	36.58	423.31	351.79	345.8	466.07	246.04	647.65	12.29	15.7933	20.6033	24.1767	373.633	453.253
G9606_25169	148113	CILP2	0.47	0.64	0.37	0.13	0.16	0.28	0.82	1.11	0.58	0.18	0.22	0.46	39	52	31	10	12	22	0.493333	0.19	0.836667	0.286667	40.6667	14.6667
G9606_5403	100507747	C13orf46	0.5	0.39	0.35	0.18	0.75	0.39	0.87	0.68	0.54	0.26	1.07	0.65	36	27	26	12	52	25	0.413333	0.44	0.696667	0.66	29.6667	29.6667
G9606_20224	653220	XAGE1A	0	0.12	0	0	0.5	0	0	0.2	0	0	0.71	0	0	1	0	0	4	0	0.04	0.166667	0.0666667	0.236667	0.333333	1.33333
G9606_31336	1075	CTSC	128.42	126.52	126.4	102.22	52.52	109.31	222.25	220.22	195.38	145.59	74.89	180.6	6124.25	6016.53	6383.21	5678.8	3748.94	5648.87	127.113	88.0167	212.617	133.693	6174.66	5025.54
G9606_22041	10471	PFDN6	65.01	60.6	78.52	61.62	48.78	60.54	112.51	105.48	121.37	87.76	69.55	100.02	741	681	898	671	494	658	68.0433	56.98	113.12	85.7767	773.333	607.667
G9606_16841	9276	COPB2	47.52	49.2	40.91	28.6	15.33	41.39	82.24	85.65	63.24	40.74	21.86	68.38	3132.35	3220.66	2709.13	1821.69	946.96	2665.55	45.8767	28.44	77.0433	43.66	3020.71	1811.4
G9606_11624	8840	CCN4	0.01	0.05	0.04	0.04	0.06	0.02	0.03	0.09	0.06	0.06	0.09	0.04	1.37	4.63	3.7	3.93	5.44	2.11	0.0333333	0.04	0.06	0.0633333	3.23333	3.82667
G9606_33	84250	SLF1	3.32	3.13	2.71	1.96	1.12	3.11	5.74	5.44	4.2	2.79	1.6	5.13	378.12	366.65	294.66	207.64	138.23	325.39	3.05333	2.06333	5.12667	3.17333	346.477	223.753
G9606_13915	100113407	TMEM170B	0.12	0.14	0.11	0.06	0.2	0.05	0.21	0.25	0.17	0.09	0.29	0.08	21.21	25.13	19.29	10.75	32.95	8.48	0.123333	0.103333	0.21	0.153333	21.8767	17.3933
G9606_4081	145282	MIPOL1	1.14	1.32	0.81	0.79	1.44	1.32	1.97	2.29	1.26	1.12	2.05	2.19	124.36	136.7	102.06	91.51	161.76	150.55	1.09	1.18333	1.84	1.78667	121.04	134.607
G9606_20198	11315	PARK7	164.46	152.63	193.51	203.15	159.68	176.35	284.62	265.66	299.12	289.35	227.68	291.38	2884	2677	3452	3408	2569	2973	170.2	179.727	283.133	269.47	3004.33	2983.33
G9606_13072	203328	SUSD3	0.2	0	0.15	0.06	0.22	0.06	0.35	0	0.23	0.08	0.32	0.1	6.5	0	5.09	1.84	6.85	2.03	0.116667	0.113333	0.193333	0.166667	3.86333	3.57333
G9606_1098	84287	ZDHHC16	67.66	67.88	72.49	68.29	55.32	66.94	117.1	118.16	112.05	97.26	78.87	110.6	2345	2322	2508	2151	1625	2179	69.3433	63.5167	115.77	95.5767	2391.67	1985
G9606_28211	27286	SRPX2	0.98	1.02	0.97	1	0.91	1.08	1.7	1.78	1.51	1.43	1.3	1.79	128.39	132.77	128.61	125.86	110.98	137.63	0.99	0.996667	1.66333	1.50667	129.923	124.823
G9606_9788	114784	CSMD2	0.03	0.01	0.04	0.01	0.08	0.02	0.04	0.01	0.07	0.02	0.12	0.04	4.7	1.53	8.04	2.44	13.9	4.03	0.0266667	0.0366667	0.04	0.06	4.75667	6.79
G9606_34662	27123	DKK2	0.13	0.04	0.06	0.17	0.08	0.07	0.22	0.07	0.09	0.25	0.11	0.12	9	3	4	12	5	5	0.0766667	0.106667	0.126667	0.16	5.33333	7.33333
G9606_15053	27293	SMPDL3B	1.16	1.12	1.02	0.69	0.94	0.87	2.01	1.94	1.57	0.99	1.34	1.44	41	40	37	24	31	30	1.1	0.833333	1.84	1.25667	39.3333	28.3333
G9606_12679	10897	YIF1A	83.9	83.82	105.09	115.95	119.44	75.04	145.2	145.89	162.44	165.15	170.29	123.98	1656	1627	2070	2236	2237	1455	90.9367	103.477	151.177	153.14	1784.33	1976
G9606_10221	112714	TUBA3E	0	0	0.06	0.09	0	0	0	0	0.09	0.13	0	0	0	0	1.62	2.6	0	0	0.02	0.03	0.03	0.0433333	0.54	0.866667
G9606_10739	7979	SEM1	87.21	75.36	78.91	103	166.76	146.23	150.93	131.18	121.98	146.7	237.76	241.61	776	667	709	880	1382	1263	80.4933	138.663	134.697	208.69	717.333	1175
G9606_19661	8724	SNX3	88.17	83.85	88.17	59.69	18.98	67.31	152.59	145.95	136.29	85.02	27.07	111.21	2592	2449	2618	1675	490	1924	86.73	48.66	144.943	74.4333	2553	1363
G9606_26407	3204	HOXA7	0.1	0.18	0.15	0.05	0.17	0.13	0.18	0.31	0.24	0.08	0.24	0.22	4	7	6	2	6	5	0.143333	0.116667	0.243333	0.18	5.66667	4.33333
G9606_30205	1479	CSTF3	38.22	37.16	35.9	28.43	22.69	36.35	66.15	64.68	55.49	40.49	32.35	60.05	1120	1041	942	619	398	851	37.0933	29.1567	62.1067	44.2967	1034.33	622.667
G9606_17959	6822	SULT2A1	0.41	0.22	0.41	0.54	2.7	0.6	0.7	0.38	0.64	0.77	3.85	0.99	14.92	7.95	15.31	19.09	92.42	21.36	0.346667	1.28	0.573333	1.87	12.7267	44.29
G9606_2155	79713	IGFLR1	3.2	3.24	4.53	4.78	4.76	3.93	5.55	5.64	7.01	6.81	6.79	6.49	101.47	102	145	141.19	121.93	120.73	3.65667	4.49	6.06667	6.69667	116.157	127.95
G9606_4948	9618	TRAF4	22.96	22.45	23.23	20.69	14.79	17.11	39.73	39.08	35.91	29.46	21.09	28.27	1130	1124	1136	908	666	815	22.88	17.53	38.24	26.2733	1130	796.333
G9606_16956	23155	CLCC1	6.01	6.06	5.34	5.63	8.07	7.25	10.39	10.55	8.25	8.02	11.5	11.98	563.06	556.49	498.6	491.57	674.73	626.33	5.80333	6.98333	9.73	10.5	539.383	597.543
G9606_8996	51652	CHMP3	35.8	37.07	30.02	29.69	28.04	37.03	61.96	64.53	46.4	42.29	39.97	61.18	2182.1	2257.15	1852.78	1745.12	1582.67	2196.57	34.2967	31.5867	57.63	47.8133	2097.34	1841.45
G9606_821	3780	KCNN1	0.14	0.07	0.09	0.08	0.08	0.02	0.24	0.12	0.14	0.11	0.12	0.04	7	3	4	4	4	1	0.1	0.06	0.166667	0.09	4.66667	3
G9606_9204	57402	S100A14	0.9	1.21	1.39	1.25	0.81	0.88	1.56	2.11	2.15	1.79	1.15	1.45	18	24	28	25	15	17	1.16667	0.98	1.94	1.46333	23.3333	19
G9606_24160	100129480	MKRN2OS	1.22	1.48	1.39	2.76	10.98	2.75	2.12	2.57	2.16	3.94	15.65	4.54	37.16	43.1	42.65	78.01	312.51	77.83	1.36333	5.49667	2.28333	8.04333	40.97	156.117
G9606_12576	200150	PLD5	0.01	0.01	0.05	0.02	0.02	0	0.02	0.02	0.08	0.03	0.03	0	1.01	1	6.9	2	2.28	0	0.0233333	0.0133333	0.04	0.02	2.97	1.42667
G9606_22033	57232	ZNF630	0.44	0.27	0.32	0.31	0.66	0.28	0.77	0.48	0.49	0.45	0.94	0.46	27.73	18.56	21.89	20.43	41.85	18.24	0.343333	0.416667	0.58	0.616667	22.7267	26.84
G9606_14684	139596	UPRT	4.38	4.11	3.61	3.32	2.13	3.96	7.59	7.15	5.57	4.72	3.03	6.55	211	196	175	153	94.96	186	4.03333	3.13667	6.77	4.76667	194	144.653
G9606_2487	23262	PPIP5K2	5.14	5.33	3.63	2.87	1.68	4.16	8.9	9.28	5.61	4.09	2.4	6.87	823.49	835.46	661.14	524.08	466.12	850.05	4.7	2.90333	7.93	4.45333	773.363	613.417
G9606_25772	50839	TAS2R10	0	0	0	0	0	0.06	0	0	0	0	0	0.1	0	0	0	0	0	1	0	0.02	0	0.0333333	0	0.333333
G9606_18309	3726	JUNB	71.37	73.32	85.39	77.13	41.07	55.08	123.52	127.62	131.98	109.86	58.55	91.01	2519	2574	3043	2614	1350	1887	76.6933	57.76	127.707	86.4733	2712	1950.33
G9606_1969	116135	LRRC3B	0	0	0	0.02	0	0	0	0	0	0.02	0	0	0	0	0	2	0	0	0	0.00666667	0	0.00666667	0	0.666667
G9606_25058	6122	RPL3	987.22	960.6	1057.51	1500.08	1818.35	1559.45	1708.51	1672.01	1634.6	2136.53	2592.57	2576.57	24079	23398	25836	34596	38600	36265	1001.78	1625.96	1671.71	2435.22	24437.7	36487
G9606_2723	51375	SNX7	27.7	26.72	24.14	19.46	9.7	25.6	47.95	46.51	37.31	27.71	13.83	42.3	921	871	802	617	281	826	26.1867	18.2533	43.9233	27.9467	864.667	574.667
G9606_5963	80301	PLEKHO2	2.8	3.06	2.5	3.15	2.97	2.82	4.85	5.33	3.86	4.48	4.23	4.66	202	218	182	218	198	197	2.78667	2.98	4.68	4.45667	200.667	204.333
G9606_24121	441239	LOC441239	0	0.03	0.03	0.03	0.03	0	0	0.05	0.04	0.04	0.04	0	0	1	1.01	1	1.01	0	0.02	0.02	0.03	0.0266667	0.67	0.67
G9606_3455	322	APBB1	1.33	1.97	1.45	1.17	1.43	0.92	2.3	3.42	2.25	1.66	2.04	1.53	67	82	71	46	49	37	1.58333	1.17333	2.65667	1.74333	73.3333	44
G9606_9745	28955	DEXI	19.07	18.84	20.02	22.46	17.95	17.72	33.01	32.79	30.95	31.98	25.6	29.28	574.54	564.4	608.92	649.5	503.72	518.21	19.31	19.3767	32.25	28.9533	582.62	557.143
G9606_11035	197370	NSMCE1	40.33	43.46	53.43	79.75	107.05	58.1	69.79	75.64	82.58	113.58	152.64	96	808	867	1085	1522	1970	1134	45.74	81.6333	76.0033	120.74	920	1542
G9606_4047	23213	SULF1	0	0.03	0	0	0	0	0	0.06	0	0	0	0	0	2	0	0	0	0	0.01	0	0.02	0	0.666667	0
G9606_32987	6515	SLC2A3	7.79	7.52	6.41	2.2	2.04	2.9	13.47	13.09	9.91	3.14	2.91	4.79	582.94	560.05	484.66	158.26	142.46	210.67	7.24	2.38	12.1567	3.61333	542.55	170.463
G9606_4732	139818	DOCK11	1.52	1.46	1.23	1.06	0.99	2.3	2.63	2.54	1.91	1.5	1.41	3.79	157	154	130	104	95	230	1.40333	1.45	2.36	2.23333	147	143
G9606_36020	8347	H2BC4	1.79	1.31	2.02	0.57	0.28	1.31	3.09	2.28	3.12	0.81	0.4	2.17	14.55	10.62	16.62	4.47	2.14	10.37	1.70667	0.72	2.83	1.12667	13.93	5.66
G9606_19751	54557	SGTB	2.66	2.44	2.19	1.83	2.02	2.48	4.61	4.24	3.38	2.6	2.89	4.1	283.67	257.52	236.41	188.77	201.59	253.38	2.43	2.11	4.07667	3.19667	259.2	214.58
G9606_12361	5566	PRKACA	80.65	83.98	73.09	85.13	110.65	86.93	139.58	146.18	112.97	121.25	157.76	143.63	3779	3933	3489	3812	4759	3959	79.24	94.2367	132.91	140.88	3733.67	4176.67
G9606_68944	114841037	LOC114841037	0.08	0	0	0	0	0	0.14	0	0	0	0	0	1	0	0	0	0	0	0.0266667	0	0.0466667	0	0.333333	0
G9606_525	6533	SLC6A6	11.63	12.29	15.47	8.82	6.39	10.45	20.13	21.4	23.91	12.56	9.11	17.27	945.33	961.52	936.95	631.92	413.07	804	13.13	8.55333	21.8133	12.98	947.933	616.33
G9606_8851	114034	TOE1	19.24	18.51	19.58	18.21	17.73	20.04	33.3	32.22	30.27	25.94	25.28	33.11	709.6	672.16	727.49	632.04	585.83	702.65	19.11	18.66	31.93	28.11	703.083	640.173
G9606_25547	57622	LRFN1	0.04	0.03	0	0	0	0	0.07	0.05	0	0	0	0	2.84	2	0	0	0	0	0.0233333	0	0.04	0	1.61333	0
G9606_7468	10087	CERT1	9.64	9.85	7.86	5.7	4.6	8.86	16.68	17.14	12.14	8.11	6.55	14.65	1000.04	1023.91	863.41	611.88	531.08	929.88	9.11667	6.38667	15.32	9.77	962.453	690.947
G9606_88	987	LRBA	4.55	4.18	3.32	2.96	2.66	4.71	7.87	7.27	5.14	4.21	3.79	7.77	390	361	290	225	185	360	4.01667	3.44333	6.76	5.25667	347	256.667
G9606_3316	9720	CCDC144A	0.39	0.39	0.44	0.28	0.82	0.53	0.67	0.68	0.68	0.4	1.16	0.88	69.28	72.32	80.4	49.61	132.85	97.14	0.406667	0.543333	0.676667	0.813333	74	93.2
G9606_16220	5228	PGF	2.63	2.28	3.95	1.48	1.49	1.23	4.55	3.98	6.1	2.11	2.12	2.03	95	83	143	51	50	43	2.95333	1.4	4.87667	2.08667	107	48
G9606_25175	10093	ARPC4	130.17	130.82	165.35	212.02	247.94	148.27	225.27	227.71	255.59	301.98	353.5	244.98	3707.96	3719.39	4736.25	5749.39	6469.27	4067.82	142.113	202.743	236.19	300.153	4054.53	5428.83
G9606_32078	26056	RAB11FIP5	23.13	22.86	19.92	11.9	8.67	13.13	40.02	39.79	30.8	16.95	12.37	21.69	2184	2103	1900	1017	696	1170	21.97	11.2333	36.87	17.0033	2062.33	961
G9606_13130	5286	PIK3C2A	4.52	4.31	3.46	2.8	1.93	4.15	7.82	7.51	5.34	3.98	2.75	6.85	672.1	632.16	514.63	390.28	268.34	588.95	4.09667	2.96	6.89	4.52667	606.297	415.857
G9606_9374	4048	LTA4H	35.96	35.12	29.7	34.22	30.77	45.02	62.24	61.14	45.91	48.74	43.87	74.38	1477	1442	1237	1348	1177	1797	33.5933	36.67	56.43	55.6633	1385.33	1440.67
G9606_23774	112616	CMTM7	122.79	122.22	115.75	102.86	122.93	106.86	212.5	212.73	178.92	146.5	175.27	176.56	4230	4199	4047	3455	3908	3576	120.253	110.883	201.383	166.11	4158.67	3646.33
G9606_9059	4599	MX1	43.39	43.45	44.07	4.8	7.63	4.77	75.1	75.62	68.13	6.84	10.87	7.87	2352.7	2321.15	2378.47	237.93	361.72	246.64	43.6367	5.73333	72.95	8.52667	2350.77	282.097
G9606_18663	10886	NPFFR2	0.13	0.07	0.06	0.22	1.11	0.16	0.23	0.13	0.09	0.31	1.59	0.26	5.02	2.31	2.16	7.91	40.37	5.92	0.0866667	0.496667	0.15	0.72	3.16333	18.0667
G9606_7949	624	BDKRB2	0	0	0.01	0	0.01	0	0	0	0.02	0	0.02	0	0	0	1	0	1	0	0.00333333	0.00333333	0.00666667	0.00666667	0.333333	0.333333
G9606_18708	10382	TUBB4A	0.08	0.05	0.07	0.13	0.14	0.21	0.14	0.09	0.11	0.19	0.2	0.34	3.69	2.16	3.24	5.6	5.68	8.79	0.0666667	0.16	0.113333	0.243333	3.03	6.69
G9606_734	2778	GNAS	627.1	627.16	569.56	721.49	635.23	859.86	1085.29	1091.62	880.38	1027.6	905.7	1420.69	18829	18867	17401	20313	16797	24708	607.94	738.86	1019.1	1118	18365.7	20606
G9606_22501	643	CXCR5	0.12	0.09	0.05	4.62	20.25	0	0.22	0.15	0.08	6.58	28.87	0	10.46	7.43	4.26	373.13	1586.29	0	0.0866667	8.29	0.15	11.8167	7.38333	653.14
G9606_23129	192668	CYS1	0	0.02	0.02	0	0	0	0	0.03	0.03	0	0	0	0	1	1	0	0	0	0.0133333	0	0.02	0	0.666667	0
G9606_3004	399473	SPRED3	2.09	2.01	1.72	2.04	3.11	2.27	3.62	3.51	2.66	2.91	4.44	3.75	196.01	188.57	163.84	185.56	274.31	209.36	1.94	2.47333	3.26333	3.7	182.807	223.077
G9606_4404	79925	SPEF2	0.24	0.28	0.15	0.28	0.53	0.3	0.42	0.48	0.23	0.41	0.75	0.5	18.78	24.4	13.24	21.95	42.88	22.83	0.223333	0.37	0.376667	0.553333	18.8067	29.22
G9606_12499	54431	DNAJC10	3.52	3.41	2.66	2.42	2.8	3.93	6.09	5.93	4.12	3.45	4	6.5	1397.37	1345.79	1068.44	923.46	1037.01	1516.74	3.19667	3.05	5.38	4.65	1270.53	1159.07
G9606_779	8906	AP1G2	29.81	28.7	28.79	30.36	41.73	31.33	51.58	49.95	44.49	43.24	59.5	51.76	1560.6	1506.3	1514.22	1527.58	2044.27	1593.51	29.1	34.4733	48.6733	51.5	1527.04	1721.79
G9606_15810	144348	ZNF664	9.55	9.02	7.2	8.33	5.62	11.51	16.53	15.7	11.13	11.86	8.02	19.02	800	752	610	669	438	936	8.59	8.48667	14.4533	12.9667	720.667	681
G9606_9468	2011	MARK2	14.75	15.6	12.96	12.78	24	12.03	25.54	27.15	20.03	18.2	34.22	19.88	1281	1338	1131	1065	1910	1011	14.4367	16.27	24.24	24.1	1250	1328.67
G9606_11228	10846	PDE10A	0.69	0.7	0.56	0.39	0.29	0.67	1.19	1.22	0.86	0.56	0.41	1.11	111	111	88	60	43	104	0.65	0.45	1.09	0.693333	103.333	69
G9606_6086	5707	PSMD1	42	45.77	34.71	41.14	63.96	52.7	72.69	79.67	53.65	58.59	91.19	87.07	2725	2953	2274	2563	3864	3319	40.8267	52.6	68.67	78.95	2650.67	3248.67
G9606_249	10566	AKAP3	0.02	0.09	0.03	0.09	0.04	0.07	0.03	0.16	0.05	0.13	0.05	0.11	1	5	2	5	2	4	0.0466667	0.0666667	0.08	0.0966667	2.66667	3.66667
G9606_11246	2994	GYPB	0	0	0	0.02	0	0	0	0	0	0.03	0	0	0	0	0	1	0	0	0	0.00666667	0	0.01	0	0.333333
G9606_21503	64149	C17orf75	9.96	10.7	9.02	8.5	7.7	11.58	17.23	18.62	13.94	12.1	10.98	19.14	417.05	389.21	384.44	365.91	621.24	500.82	9.89333	9.26	16.5967	14.0733	396.9	495.99
G9606_12967	11258	DCTN3	116.52	102.36	161.61	143.58	121.15	100.84	201.65	178.17	249.8	204.5	172.74	166.6	1797	1577	2525	2137	1737	1516	126.83	121.857	209.873	181.28	1966.33	1796.67
G9606_9427	388931	MFSD2B	0.31	0.31	0.54	0.82	1.98	0.65	0.53	0.54	0.83	1.17	2.83	1.08	14.5	15.17	26.95	38.2	93.46	32.44	0.386667	1.15	0.633333	1.69333	18.8733	54.7
G9606_7974	6635	SNRPE	37.17	38.64	37.01	52.63	52.53	62.63	64.33	67.25	57.21	74.96	74.9	103.47	1114	1152	1120	1515	1467	1823	37.6067	55.93	62.93	84.4433	1128.67	1601.67
G9606_15025	2558	GABRA5	0.11	0.1	0.11	0.07	0.08	0.1	0.2	0.18	0.17	0.11	0.12	0.17	14.68	13.42	14.72	9.2	9.85	12.83	0.106667	0.0833333	0.183333	0.133333	14.2733	10.6267
G9606_10150	124583	CANT1	39.68	41.25	38.06	31.35	19.27	34.01	68.66	71.8	58.83	44.65	27.48	56.19	2597	2690	2520	1948	1158	2142	39.6633	28.21	66.43	42.7733	2602.33	1749.33
G9606_28218	10686	CLDN16	0.23	0.31	0.22	0.09	0.84	0.34	0.4	0.53	0.34	0.12	1.2	0.56	13.37	18.6	14.74	5.36	46.72	20.22	0.253333	0.423333	0.423333	0.626667	15.57	24.1
G9606_5022	147808	ZNF784	6.38	6.15	7.74	8.22	8.78	7.14	11.04	10.71	11.96	11.7	12.52	11.79	245	235	300	303	314	266	6.75667	8.04667	11.2367	12.0033	260	294.333
G9606_29990	5007	OSBP	10.04	9.42	8.11	5.23	3.26	7.74	17.38	16.4	12.54	7.45	4.65	12.78	928	866	757	464	281	694	9.19	5.41	15.44	8.29333	850.333	479.667
G9606_9016	115362	GBP5	1.43	1.28	0.84	0.66	0.78	0.84	2.48	2.24	1.3	0.94	1.11	1.39	112.06	99.61	65.51	48.79	56.05	63.06	1.18333	0.76	2.00667	1.14667	92.3933	55.9667
G9606_10619	79957	PAQR6	1.61	1.36	1.47	0.94	1.27	1.03	2.78	2.36	2.27	1.34	1.81	1.7	57	51	55	29	38	34	1.48	1.08	2.47	1.61667	54.3333	33.6667
G9606_20320	90249	UNC5A	0	0	0	0.01	0.02	0	0	0	0	0.02	0.03	0	0	0	0	1	1	0	0	0.01	0	0.0166667	0	0.666667
G9606_9664	23389	MED13L	2.76	2.53	1.72	1.34	1.16	2.01	4.78	4.41	2.67	1.9	1.66	3.32	513	467	323	238	201	363	2.33667	1.50333	3.95333	2.29333	434.333	267.333
G9606_5415	23762	OSBP2	7.83	8.52	6.74	10.12	11.55	10.84	13.55	14.83	10.41	14.42	16.47	17.91	522.96	569.07	455.99	629	682.68	690	7.69667	10.8367	12.93	16.2667	516.007	667.227
G9606_9790	6799	SULT1A2	0.48	0.66	0.46	0.76	0.74	0.28	0.83	1.16	0.71	1.08	1.06	0.46	10.07	13.91	9.62	15.91	14.53	5.63	0.533333	0.593333	0.9	0.866667	11.2	12.0233
G9606_1994	2538	G6PC	0.15	0.11	0.22	0.22	0.53	0.23	0.26	0.19	0.35	0.31	0.76	0.37	12.38	8.65	18.12	17.21	39.85	17.77	0.16	0.326667	0.266667	0.48	13.05	24.9433
G9606_32525	54554	WDR5B	2.36	2.32	2.13	1.66	1.45	2.15	4.08	4.03	3.3	2.36	2.07	3.56	194.57	190.43	177.87	131.46	111.79	172.59	2.27	1.75333	3.80333	2.66333	187.623	138.613
G9606_26619	100507050	TPBGL	0	0.02	0	0	0.02	0	0	0.03	0	0	0.03	0	0	1	0	0	1	0	0.00666667	0.00666667	0.01	0.01	0.333333	0.333333
G9606_33858	5193	PEX12	3.65	3.24	3.44	2.07	0.89	2.75	6.33	5.64	5.32	2.94	1.26	4.55	186	164	177	101	42	136	3.44333	1.90333	5.76333	2.91667	175.667	93
G9606_12948	26133	TRPC4AP	44.33	44.42	40.22	35.48	26.71	37.29	76.73	77.32	62.17	50.53	38.09	61.62	2631	2589	2379	1836	1293	2038	42.99	33.16	72.0733	50.08	2533	1722.33
G9606_3647	167127	UGT3A2	0.02	0	0	0	0	0	0.04	0	0	0	0	0	1	0	0	0	0	0	0.00666667	0	0.0133333	0	0.333333	0
G9606_5124	79183	TTPAL	7.21	6.97	5.75	6.83	8.33	8.6	12.47	12.13	8.89	9.73	11.88	14.2	879.33	847.81	704.12	799.4	942.35	1017.87	6.64333	7.92	11.1633	11.9367	810.42	919.873
G9606_5118	387723	C10orf143	0.57	0.72	0.31	0.63	0.82	0.72	0.99	1.26	0.49	0.89	1.17	1.19	10.1	13.89	5	12	12	13.53	0.533333	0.723333	0.913333	1.08333	9.66333	12.51
G9606_2179	23349	PHF24	0	0	0	0	0.02	0	0	0	0	0	0.03	0	0	0	0	0	2	0	0	0.00666667	0	0.01	0	0.666667
G9606_2783	55250	ELP2	4.6	4.87	4.23	4.65	6.21	5.1	7.96	8.48	6.54	6.63	8.86	8.42	762.7	801.43	709.43	735.26	953.88	815.48	4.56667	5.32	7.66	7.97	757.853	834.873
G9606_22240	54458	PRR13	216.7	212.16	228.29	197.39	185.35	217.19	375.02	369.29	352.88	281.13	264.26	358.85	4531	4410	4820	3961	3606	4408	219.05	199.977	365.73	301.413	4587	3991.67
G9606_3867	5873	RAB27A	8.57	7.95	7.83	9.66	13.6	12.09	14.83	13.84	12.11	13.76	19.39	19.97	587.69	545.23	536.99	632.88	860.44	805.71	8.11667	11.7833	13.5933	17.7067	556.637	766.343
G9606_16569	2219	FCN1	0.16	0.19	0.24	0.23	0.9	0.21	0.28	0.33	0.37	0.33	1.29	0.34	24.57	27.78	36.06	33.24	125.47	29.91	0.196667	0.446667	0.326667	0.653333	29.47	62.8733
G9606_28853	10285	SMNDC1	20.58	19.1	17.44	13.46	7.47	18.9	35.62	33.24	26.96	19.18	10.65	31.23	929	859	783	576	319	827	19.04	13.2767	31.94	20.3533	857	574
G9606_26654	857	CAV1	375.68	375.05	293.94	260.14	211.88	344.03	650.16	652.81	454.35	370.51	302.1	568.41	18235	18179	14433	11985	9373	16009	348.223	272.017	585.773	413.673	16949	12455.7
G9606_19925	56912	IFT46	28.26	26.86	29.01	27.48	18.99	28.2	48.91	46.76	44.83	39.14	27.07	46.59	867.86	828.22	902.32	811.76	556.27	844.72	28.0433	24.89	46.8333	37.6	866.133	737.583
G9606_34264	6192	RPS4Y1	0.04	0.04	0.04	0.05	0.19	0.09	0.08	0.08	0.07	0.07	0.27	0.15	1	1	1	1	4	2	0.04	0.11	0.0766667	0.163333	1	2.33333
G9606_12536	83953	FCAMR	0	0.04	0	0.06	0	0.04	0	0.07	0	0.09	0	0.07	0	2	0	2	0	2	0.0133333	0.0333333	0.0233333	0.0533333	0.666667	1.33333
G9606_11884	123720	WHAMM	5.45	5.24	4.54	4.27	5.9	6.03	9.43	9.11	7.02	6.08	8.41	9.97	385.98	376.31	325.17	295.96	451.87	425.15	5.07667	5.4	8.52	8.15333	362.487	390.993
G9606_28178	256051	ZNF549	0.08	0.04	0.04	0.07	0.3	0.03	0.13	0.08	0.07	0.1	0.43	0.06	6.23	3.49	3.55	5.2	22.27	2.6	0.0533333	0.133333	0.0933333	0.196667	4.42333	10.0233
G9606_22002	4751	NEK2	16.04	16.03	15.41	7.72	8	12.28	27.76	27.9	23.82	10.99	11.41	20.3	657.9	651.13	632.75	300.94	295.39	482.7	15.8267	9.33333	26.4933	14.2333	647.26	359.677
G9606_3744	8028	MLLT10	8.71	8.07	6.28	3.78	1.86	6.57	15.08	14.04	9.71	5.38	2.66	10.85	657.49	649.2	481	261.14	93.16	469.15	7.68667	4.07	12.9433	6.29667	595.897	274.483
G9606_25823	9027	NAT8	0	0	0.05	0	0	0	0	0	0.07	0	0	0	0	0	1	0	0	0	0.0166667	0	0.0233333	0	0.333333	0
G9606_3749	154661	RUNDC3B	0.01	0.02	0.08	0	0.02	0.03	0.02	0.03	0.12	0	0.02	0.04	1	1	6	0	1	1.97	0.0366667	0.0166667	0.0566667	0.02	2.66667	0.99
G9606_770	55898	UNC45A	23.85	25.24	26.15	25.35	29.46	25.06	41.27	43.93	40.42	36.11	42	41.4	1515	1585	1668	1511	1686.02	1513	25.08	26.6233	41.8733	39.8367	1589.33	1570.01
G9606_3228	1896	EDA	0.03	0.01	0.03	0.11	0.01	0.06	0.06	0.02	0.04	0.16	0.02	0.11	2.99	1	3.09	6.05	1.09	3.01	0.0233333	0.06	0.04	0.0966667	2.36	3.38333
G9606_8397	126272	EID2B	3.61	3.19	2.91	3.52	3.42	3.59	6.25	5.55	4.5	5.01	4.87	5.93	129.99	114.17	105.96	121.55	114.53	125.45	3.23667	3.51	5.43333	5.27	116.707	120.51
G9606_7961	347735	SERINC2	125.42	125.72	117.5	61.87	100.99	50.37	217.06	218.83	181.62	88.12	143.98	83.23	4616	4601.23	4371	2184	3459.02	1796.29	122.88	71.0767	205.837	105.11	4529.41	2479.77
G9606_24237	8681	JMJD7-PLA2G4B	0.16	1.87	2.78	1.04	0	0.92	0.27	3.26	4.29	1.47	0	1.52	10.31	122.37	183.87	64.96	0	57.18	1.60333	0.653333	2.60667	0.996667	105.517	40.7133
G9606_28737	59272	ACE2	0.08	0.05	0	0.02	0.04	0	0.13	0.08	0	0.03	0.05	0	4	3	0	1	2	0	0.0433333	0.02	0.07	0.0266667	2.33333	1
G9606_983	2729	GCLC	6.77	7.17	5.68	3.55	2.69	6.1	11.71	12.48	8.78	5.06	3.84	10.08	466	492	397	245	180	416	6.54	4.11333	10.99	6.32667	451.667	280.333
G9606_25045	8471	IRS4	0	0	0	0	0.02	0	0	0	0	0	0.03	0	0	0	0	0	2	0	0	0.00666667	0	0.01	0	0.666667
G9606_5324	57082	KNL1	2.81	2.73	2.22	1.76	1.36	2.4	4.86	4.76	3.43	2.51	1.94	3.96	515.48	498.47	414.2	309.69	233.2	426.97	2.58667	1.84	4.35	2.80333	476.05	323.287
G9606_21258	794	CALB2	33.51	30.95	40.81	40.36	31.38	26.27	57.99	53.86	63.08	57.49	44.75	43.4	912	846	1120	1058	780	705	35.09	32.67	58.31	48.5467	959.333	847.667
G9606_10190	149563	SRARP	0.43	0.58	0.39	0.63	1.49	0.51	0.74	1.01	0.6	0.9	2.13	0.84	25.4	34.2	23.24	36.02	82.45	29.4	0.466667	0.876667	0.783333	1.29	27.6133	49.29
G9606_21434	4436	MSH2	20.31	19.75	15.24	13.61	7.51	21.13	35.15	34.37	23.55	19.38	10.7	34.91	1235.22	1203.84	943.89	800.53	507.9	1255.66	18.4333	14.0833	31.0233	21.6633	1127.65	854.697
G9606_1150	137682	NDUFAF6	7.58	6.45	6.02	7.03	4.2	7.07	13.12	11.24	9.31	10.02	5.99	11.69	282.76	235.87	225.33	249.83	144.51	255.61	6.68333	6.1	11.2233	9.23333	247.987	216.65
G9606_19871	79710	MORC4	8.98	9.84	7.46	5.92	3.54	9.14	15.53	17.13	11.53	8.43	5.05	15.1	642	695	544	401	232	625	8.76	6.2	14.73	9.52667	627	419.333
G9606_15127	3910	LAMA4	0.04	0.02	0	0.07	0.08	0.01	0.06	0.04	0	0.1	0.11	0.01	5	3	0	1	1	1	0.02	0.0533333	0.0333333	0.0733333	2.66667	1
G9606_23045	90693	CCDC126	0.83	0.73	0.45	0.39	0.25	0.39	1.44	1.28	0.7	0.56	0.35	0.64	40	35	22	18	11	18	0.67	0.343333	1.14	0.516667	32.3333	15.6667
G9606_6541	10742	RAI2	0	0	0	0.03	0	0	0	0	0	0.04	0	0	0	0	0	1	0	0	0	0.01	0	0.0133333	0	0.333333
G9606_14904	170487	ACTL10	4.87	4.46	5.47	7.37	9.11	4.44	8.43	7.77	8.46	10.49	12.99	7.34	148	135	168	215	258	131	4.93333	6.97333	8.22	10.2733	150.333	201.333
G9606_9064	79691	QTRT2	8.72	7.76	7.32	5.39	4.71	7.14	15.09	13.51	11.31	7.68	6.72	11.8	631.23	566.57	538.55	377.34	320.43	499.92	7.93333	5.74667	13.3033	8.73333	578.783	399.23
G9606_19257	84851	TRIM52	3.98	4.47	3.42	2.45	5.13	4.58	6.89	7.78	5.29	3.48	7.31	7.57	328.61	355.87	281.78	195.4	476.26	348.33	3.95667	4.05333	6.65333	6.12	322.087	339.997
G9606_28055	56134	PCDHAC2	1.64	1.79	1.22	0.32	0.04	0.72	2.83	3.11	1.89	0.45	0.06	1.2	183.98	199.78	138.64	34.4	4.63	79.01	1.55	0.36	2.61	0.57	174.133	39.3467
G9606_8264	23649	POLA2	35.57	33.4	31.61	36.66	38.16	39.22	61.55	58.14	48.86	52.22	54.41	64.79	1882.74	1776.81	1642.47	1898.44	2089.14	2090.11	33.5267	38.0133	56.1833	57.14	1767.34	2025.9
G9606_24093	129880	BBS5	8.57	9.16	7.26	7.76	9.82	8.35	14.83	15.94	11.22	11.06	14	13.79	527.95	561.28	451.58	459.36	563.83	499.31	8.33	8.64333	13.9967	12.95	513.603	507.5
G9606_27116	6048	RNF5	63.46	59.81	79.41	47.53	27.75	34.37	109.82	104.1	122.74	67.7	39.56	56.78	1343	1259	1697	966	547	706	67.56	36.55	112.22	54.68	1433	739.667
G9606_2754	23514	SPIDR	6.02	6.3	5.88	6.71	3.81	8.13	10.42	10.96	9.09	9.56	5.43	13.43	366	357	344	311	164	424	6.06667	6.21667	10.1567	9.47333	355.667	299.667
G9606_17072	25893	TRIM58	0.1	0.25	0.18	0.3	1.04	0.36	0.18	0.44	0.27	0.42	1.48	0.6	10.37	25.48	18.22	28.93	97.9	35.6	0.176667	0.566667	0.296667	0.833333	18.0233	54.1433
G9606_14051	56895	AGPAT4	1.23	1.34	1.21	0.73	0.78	0.83	2.13	2.33	1.87	1.04	1.11	1.37	193	208	190	107	111	126	1.26	0.78	2.11	1.17333	197	114.667
G9606_18870	412	STS	3.9	3.6	3	1.75	1.63	2.53	6.75	6.27	4.64	2.5	2.33	4.18	489	452	385	215	186	305	3.5	1.97	5.88667	3.00333	442	235.333
G9606_15643	4184	SMCP	0	0.07	0	0	0	0	0	0.12	0	0	0	0	0	1	0	0	0	0	0.0233333	0	0.04	0	0.333333	0
G9606_22468	57396	CLK4	1.93	1.88	2.04	1.37	1.13	2.86	3.34	3.27	3.15	1.95	1.6	4.72	94	91	100	64	51	135	1.95	1.78667	3.25333	2.75667	95	83.3333
G9606_5697	170463	SSBP4	58.8	59.9	66.54	78.17	99.32	53.87	101.76	104.26	102.85	111.33	141.61	89.01	2171.87	2205.68	2396.56	2799.52	3560.99	1998.84	61.7467	77.12	102.957	113.983	2258.04	2786.45
G9606_22653	59353	TMEM35A	0.96	0.94	0.78	0.55	0.03	0.52	1.67	1.64	1.2	0.79	0.04	0.86	38	37	31	21	1	20	0.893333	0.366667	1.50333	0.563333	35.3333	14
G9606_7133	27285	TEKT2	0	0	0	0	0.11	0.04	0	0	0	0	0.16	0.06	0	0	0	0	3	1	0	0.05	0	0.0733333	0	1.33333
G9606_13467	22863	ATG14	3.27	3.03	3.01	2.12	3.7	3.15	5.66	5.28	4.65	3.01	5.27	5.2	294.44	269.4	270.16	180.37	309.37	271.09	3.10333	2.99	5.19667	4.49333	278	253.61
G9606_444	55705	IPO9	10.6	10.94	8.95	7.95	9.9	10.72	18.35	19.03	13.83	11.32	14.11	17.72	2388.4	2450.21	2035.33	1719.5	2076.32	2345.07	10.1633	9.52333	17.07	14.3833	2291.31	2046.96
G9606_5273	55285	RBM41	4.48	3.54	2.81	2.88	5.65	4.43	7.76	6.16	4.35	4.1	8.06	7.32	510.54	390.15	325.93	318.53	581.03	488.81	3.61	4.32	6.09	6.49333	408.873	462.79
G9606_456	23613	ZMYND8	14.51	14.66	11.37	7.83	9.85	11.6	25.11	25.51	17.58	11.15	14.05	19.16	1444	1451	1137	731	871	1114	13.5133	9.76	22.7333	14.7867	1344	905.333
G9606_9487	3886	KRT35	0	0.02	0	0	0	0	0	0.03	0	0	0	0	0	1	0	0	0	0	0.00666667	0	0.01	0	0.333333	0
G9606_3559	9972	NUP153	8.38	9.17	7.12	4.27	1.94	6.65	14.5	15.96	11	6.08	2.76	10.99	942	1007	815	483	204	720	8.22333	4.28667	13.82	6.61	921.333	469
G9606_32618	4645	MYO5B	2.38	2.72	2.34	2.21	1.2	2.51	4.12	4.73	3.62	3.15	1.71	4.15	450	511	447	401	211	461	2.48	1.97333	4.15667	3.00333	469.333	357.667
G9606_3530	79811	SLTM	22.3	23.88	17.7	15.99	12.46	28.78	38.59	41.56	27.36	22.78	17.77	47.56	1567.95	1693.4	1308.49	1075.56	849.74	1964.59	21.2933	19.0767	35.8367	29.37	1523.28	1296.63
G9606_25304	58473	PLEKHB1	25.21	27.19	30.1	33.15	29.01	30.43	43.62	47.33	46.52	47.22	41.36	50.28	931	990	1111	1161	980	1079	27.5	30.8633	45.8233	46.2867	1010.67	1073.33
G9606_35826	283742	FAM98B	8.85	8.51	6.68	7.61	6.07	10.11	15.32	14.82	10.33	10.83	8.65	16.71	761	728	580	628	486	844	8.01333	7.93	13.49	12.0633	689.667	652.667
G9606_565	201305	SPNS3	3.35	2.81	4.67	7.63	6.67	3.83	5.8	4.89	7.21	10.87	9.52	6.33	95	80	126	198	167	105	3.61	6.04333	5.96667	8.90667	100.333	156.667
G9606_10696	219285	SAMD9L	3.18	3.26	2.27	1.13	0.74	1.43	5.51	5.67	3.5	1.61	1.05	2.36	402.01	408.34	287.89	136.55	87.02	174.62	2.90333	1.1	4.89333	1.67333	366.08	132.73
G9606_5505	85019	TMEM241	2.29	2.6	2.42	2.63	3.61	2.31	3.97	4.53	3.74	3.75	5.14	3.81	157.65	180.36	164.66	169.65	223.69	163.17	2.43667	2.85	4.08	4.23333	167.557	185.503
G9606_25657	140823	ROMO1	193.23	180.74	328.14	347.58	338.92	188.22	334.41	314.59	507.21	495.06	483.23	310.99	1295	1204	2181	2220	2090	1203	234.037	291.573	385.403	429.76	1560	1837.67
G9606_19001	5283	PIGH	9.94	10.77	10.53	7.74	4.56	9.41	17.2	18.74	16.27	11.02	6.5	15.55	267.29	288.29	285.59	198.58	114.15	244.3	10.4133	7.23667	17.4033	11.0233	280.39	185.677
G9606_18900	150383	CDPF1	6.74	6.47	8.06	9.38	10.8	6.36	11.67	11.26	12.46	13.36	15.4	10.51	206	183	238	264	291	187	7.09	8.84667	11.7967	13.09	209	247.333
G9606_8823	2232	FDXR	9.84	8.77	12.22	14.99	17.52	9.88	17.03	15.27	18.89	21.36	24.98	16.32	347	307	432	505	563	344	10.2767	14.13	17.0633	20.8867	362	470.667
G9606_10725	8202	NCOA3	3.61	3.87	2.64	1.66	1.29	2.53	6.25	6.74	4.08	2.37	1.84	4.19	566.22	603.46	417.91	249.99	188.59	385.58	3.37333	1.82667	5.69	2.8	529.197	274.72
G9606_19707	10328	EMC8	27.1	27.65	30.48	34.03	22.62	29.14	46.89	48.12	47.12	48.47	32.26	48.15	1025	1009	1088	1231	756	1070	28.41	28.5967	47.3767	42.96	1040.67	1019
G9606_15313	83852	SETDB2	1.43	1.82	1.38	1.24	1.15	1.56	2.47	3.16	2.13	1.76	1.64	2.58	165.23	210.47	160.98	137.45	126.43	174.97	1.54333	1.31667	2.58667	1.99333	178.893	146.283
G9606_30753	692094	MSMP	0.29	0	0	0.43	0.5	0	0.5	0	0	0.62	0.71	0	3.57	0	0	5.18	5.74	0	0.0966667	0.31	0.166667	0.443333	1.19	3.64
G9606_27455	5373	PMM2	30.18	30.27	28.32	27.11	28.95	26.97	52.23	52.69	43.77	38.62	41.27	44.56	1332	1330	1267	1139	1169	1148	29.59	27.6767	49.5633	41.4833	1309.67	1152
G9606_14629	6284	S100A13	143.95	140.11	230.54	273.27	300.73	188.01	249.13	243.87	356.34	389.21	428.77	310.64	1656.68	1603.12	2615.79	2877.51	2937.76	2002.12	171.533	254.003	283.113	376.207	1958.53	2605.8
G9606_26151	171483	FAM9B	0.4	0.23	0.12	0.22	1.22	0.3	0.7	0.4	0.19	0.31	1.75	0.5	16.47	9.23	4.96	8.41	46.43	12.02	0.25	0.58	0.43	0.853333	10.22	22.2867
G9606_26841	10189	ALYREF	170.36	172.43	196.85	257.75	204.72	203.53	294.82	300.14	304.27	367.1	291.89	336.28	3538	3562	4128	5140	3960	4103	179.88	222	299.743	331.757	3742.67	4401
G9606_24062	9410	SNRNP40	43.69	47.49	49.11	40.34	21.97	44.52	75.62	82.67	75.91	57.45	31.32	73.55	1356	1466	1539	1202	635	1341	46.7633	35.61	78.0667	54.1067	1453.67	1059.33
G9606_4547	123346	HIGD2B	0.14	0.07	0.28	0.17	0.05	0.05	0.24	0.11	0.44	0.24	0.07	0.08	3.01	1	6.13	3.44	1	1	0.163333	0.09	0.263333	0.13	3.38	1.81333
G9606_18912	267004	PGBD3	1.02	1	0.23	1.25	2.12	1.38	1.76	1.73	0.36	1.78	3.02	2.28	44.63	43.51	10.21	52.82	86.78	58.83	0.75	1.58333	1.28333	2.36	32.7833	66.1433
G9606_23663	27201	GPR78	0.13	0.04	0.04	0.08	0.4	0.1	0.22	0.07	0.06	0.11	0.57	0.16	10.76	3.31	3.4	6.21	31.87	7.99	0.07	0.193333	0.116667	0.28	5.82333	15.3567
G9606_2459	6490	PMEL	0.72	0.61	0.68	1.87	1.34	1.28	1.25	1.06	1.06	2.66	1.91	2.11	29	24	27	67	46	47	0.67	1.49667	1.12333	2.22667	26.6667	53.3333
G9606_12659	35	ACADS	5.1	5.61	7.54	8.08	6.65	4.85	8.83	9.76	11.65	11.5	9.48	8.02	183	200	273	278	222	169	6.08333	6.52667	10.08	9.66667	218.667	223
G9606_23123	80727	TTYH3	19.3	20.21	15.87	10.56	8.49	12.87	33.41	35.17	24.53	15.04	12.11	21.27	1791	1859	1484	933	731	1151	18.46	10.64	31.0367	16.14	1711.33	938.333
G9606_2395	2553	GABPB1	13.07	13.01	11.17	11.64	8.43	15.44	22.63	22.65	17.27	16.57	12.02	25.5	714.14	669.18	602.41	598.69	486.71	768.04	12.4167	11.8367	20.85	18.03	661.91	617.813
G9606_1088	54932	EXD3	1.54	0.98	1.11	1.4	0.89	0.97	2.67	1.71	1.72	2	1.27	1.6	32	27	27	30	17	19	1.21	1.08667	2.03333	1.62333	28.6667	22
G9606_5680	84077	C3orf20	0.08	0.1	0.05	0.09	0.22	0.11	0.14	0.18	0.07	0.13	0.32	0.17	7.16	9.29	4.17	8.1	18.6	9.22	0.0766667	0.14	0.13	0.206667	6.87333	11.9733
G9606_11991	84435	ADGRA1	0	0	0.01	0.02	0	0	0	0	0.02	0.02	0	0	0	0	1	1	0	0	0.00333333	0.00666667	0.00666667	0.00666667	0.333333	0.333333
G9606_33245	9982	FGFBP1	18.37	18.59	18.88	46.38	31.79	44.84	31.79	32.35	29.19	66.05	45.33	74.08	474	477	492	1149	764	1123	18.6133	41.0033	31.11	61.82	481	1012
G9606_9594	55088	CCDC186	1.79	2.05	1.21	0.81	0.73	1.51	3.09	3.57	1.87	1.15	1.04	2.5	210.67	217.96	146.97	89.33	72.94	151.74	1.68333	1.01667	2.84333	1.56333	191.867	104.67
G9606_10341	80255	SLC35F5	8.37	8.98	7.85	7.28	7.34	7.61	14.49	15.63	12.13	10.37	10.46	12.57	1185.92	1163.59	1017.85	890.36	904.28	991.69	8.4	7.41	14.0833	11.1333	1122.45	928.777
G9606_33155	11274	USP18	5.78	6.77	6.9	1.25	0.93	1.33	10.01	11.78	10.67	1.78	1.32	2.2	214.96	248.56	257	45.13	35.34	48	6.48333	1.17	10.82	1.76667	240.173	42.8233
G9606_6174	84445	LZTS2	32.96	29.92	30.27	24.63	34.16	25.68	57.04	52.08	46.79	35.09	48.7	42.43	1703.96	1621.25	1596.85	1153.66	1331.56	1213.16	31.05	28.1567	51.97	42.0733	1640.69	1232.79
G9606_19009	90649	ZNF486	0.17	0.22	0.15	0.13	1	0.17	0.29	0.38	0.24	0.18	1.42	0.28	12.75	16.64	11.9	9.17	70.69	12.61	0.18	0.433333	0.303333	0.626667	13.7633	30.8233
G9606_4857	2178	FANCE	6.26	6.15	5.35	5.13	4.22	7.5	10.83	10.71	8.27	7.31	6.01	12.39	290	282.83	256	226	173.37	330.99	5.92	5.61667	9.93667	8.57	276.277	243.453
G9606_28796	79706	PRKRIP1	13.42	12.91	14.33	14.62	16.07	13.26	23.22	22.47	22.15	20.82	22.92	21.9	561	537	605	587	626	538	13.5533	14.65	22.6133	21.88	567.667	583.667
G9606_28184	6655	SOS2	3.04	3.09	2.16	1.71	0.85	2.68	5.26	5.37	3.34	2.44	1.22	4.42	329	332	236	178	86	281	2.76333	1.74667	4.65667	2.69333	299	181.667
G9606_22913	8818	DPM2	151.18	137.54	187.67	228.38	316.79	149.35	261.63	239.4	290.09	325.28	451.68	246.76	2354	2122	2948	3398	4540	2244	158.797	231.507	263.707	341.24	2474.67	3394
G9606_17549	54996	MTARC2	2.17	3.35	2	2.6	2.11	4.19	3.75	5.82	3.09	3.7	3	6.92	81.29	126	79.82	94	70	153	2.50667	2.96667	4.22	4.54	95.7033	105.667
G9606_18530	51684	SUFU	6.11	7.03	5.68	5.22	6.54	4.92	10.57	12.24	8.78	7.43	9.32	8.13	469	522	374	349	417	357	6.27333	5.56	10.53	8.29333	455	374.333
G9606_17456	84292	WDR83	22.95	17.84	28.46	38.95	40.9	25.61	39.71	31.05	43.99	55.48	58.31	42.31	506.34	398.84	643.38	824.65	835.82	561.73	23.0833	35.1533	38.25	52.0333	516.187	740.733
G9606_7439	10008	KCNE3	0.22	0.33	0.24	0.46	1.19	0.55	0.38	0.57	0.37	0.66	1.7	0.91	12.94	18.21	13.46	24.73	63.73	30.94	0.263333	0.733333	0.44	1.09	14.87	39.8
G9606_9842	1743	DLST	52.74	55.35	51.61	38.75	21.92	46.31	91.27	96.34	79.77	55.19	31.25	76.51	2855	2986	2837	2032	1116	2457	53.2333	35.66	89.1267	54.3167	2892.67	1868.33
G9606_5092	9743	ARHGAP32	3.86	3.6	2.75	1.93	2.37	3	6.67	6.27	4.25	2.75	3.38	4.95	716	666	518	343	414	541	3.40333	2.43333	5.73	3.69333	633.333	432.667
G9606_33448	7779	SLC30A1	6.89	6.86	5.81	2.94	2.1	3.92	11.93	11.94	8.98	4.19	2.99	6.48	798	790	679	327	226	441	6.52	2.98667	10.95	4.55333	755.667	331.333
G9606_4312	5364	PLXNB1	5.74	5.94	4.55	4.97	9.18	6.8	9.94	10.33	7.03	7.08	13.09	11.24	833	860	660	678	1220	952	5.41	6.98333	9.1	10.47	784.333	950
G9606_18887	5320	PLA2G2A	0	0.06	0.06	0	0	0	0	0.11	0.09	0	0	0	0	1	1	0	0	0	0.04	0	0.0666667	0	0.666667	0
G9606_2812	29097	CNIH4	34.05	36.73	36.62	34.59	23.74	37.84	58.92	63.93	56.6	49.27	33.85	62.51	1157.21	1171.6	1205.51	1100.48	875.83	1187.98	35.8	32.0567	59.8167	48.5433	1178.11	1054.76
G9606_25358	10263	CDK2AP2	50.3	50.29	60.86	90.33	121.59	60.48	87.04	87.54	94.07	128.66	173.36	99.93	863	858	1053	1483	1938	1007	53.8167	90.8	89.55	133.983	924.667	1476
G9606_19954	9423	NTN1	0.1	0.03	0.01	0.11	0.02	0.08	0.18	0.04	0.01	0.15	0.03	0.13	8	3	1	5	2	4	0.0466667	0.07	0.0766667	0.103333	4	3.66667
G9606_12969	202018	TAPT1	2.74	2.76	2.32	2.15	1.92	2.88	4.74	4.81	3.58	3.06	2.74	4.75	187	179	158	138	115	186	2.60667	2.31667	4.37667	3.51667	174.667	146.333
G9606_1120	390748	PABPN1L	0.02	0.02	0.02	0	0.06	0.03	0.03	0.04	0.02	0	0.08	0.05	1	1.43	1.04	0	3.29	1.91	0.02	0.03	0.03	0.0433333	1.15667	1.73333
G9606_29482	5309	PITX3	0	0.11	0.04	0	0.04	0.08	0	0.19	0.06	0	0.06	0.12	0	3	1	0	1	2	0.05	0.04	0.0833333	0.06	1.33333	1
G9606_10227	25909	AHCTF1	6.47	6.63	4.82	3.73	2.31	6.2	11.2	11.54	7.45	5.31	3.29	10.24	1094	1113	822	604	366	1017	5.97333	4.08	10.0633	6.28	1009.67	662.333
G9606_19202	55624	POMGNT1	39.79	40.4	44.01	38.52	33.49	35.6	68.86	70.31	68.02	54.86	47.76	58.82	2065	2074	2310	1884	1559	1757	41.4	35.87	69.0633	53.8133	2149.67	1733.33
G9606_22921	1463	NCAN	0.01	0.02	0.01	0.01	0.02	0.02	0.01	0.03	0.01	0.01	0.02	0.03	1	2	1	1	2	2	0.0133333	0.0166667	0.0166667	0.02	1.33333	1.66667
G9606_15076	107986762	LOC107986762	0.55	0.59	0.89	0.57	114.87	0.65	0.96	1.03	1.37	0.8	163.78	1.07	21.34	23.74	34.51	20.89	4117.43	24.22	0.676667	38.6967	1.12	55.2167	26.53	1387.51
G9606_17550	10363	HMG20A	4.59	4.93	3.76	2.57	1.59	3.78	7.94	8.59	5.82	3.65	2.26	6.25	343	375	284	184.16	110	276.4	4.42667	2.64667	7.45	4.05333	334	190.187
G9606_1744	5588	PRKCQ	0.05	0.06	0.11	0.11	0.4	0.21	0.08	0.1	0.18	0.15	0.57	0.35	3.13	3.9	7.94	6.98	25.65	14.16	0.0733333	0.24	0.12	0.356667	4.99	15.5967
G9606_30184	5698	PSMB9	40.77	41.09	62.47	25.08	23.28	18.47	70.55	71.52	96.56	35.72	33.2	30.52	782	784	1210	462	416	344	48.11	22.2767	79.5433	33.1467	925.333	407.333
G9606_16973	57459	GATAD2B	3.14	3.42	2.76	2.43	3.41	3.42	5.43	5.95	4.26	3.47	4.86	5.65	458.26	500	402.42	342.33	465.88	484.99	3.10667	3.08667	5.21333	4.66	453.56	431.067
G9606_6392	83990	BRIP1	3.46	3.26	3.06	3.56	4.52	5.49	5.98	5.67	4.73	5.07	6.44	9.07	359.75	340.45	333.51	334.69	498.63	507.53	3.26	4.52333	5.46	6.86	344.57	446.95
G9606_26142	100529063	BCL2L2-PABPN1	3.98	2.72	3.83	0	0	0	6.89	4.74	5.92	0	0	0	158.52	107.83	154.13	0	0	0	3.51	0	5.85	0	140.16	0
G9606_21096	25975	EGFL6	0	0.02	0	0	0	0	0	0.04	0	0	0	0	0	1	0	0	0	0	0.00666667	0	0.0133333	0	0.333333	0
G9606_2845	26578	OSTF1	26.8	26.68	27.74	27.54	11.19	32.03	46.39	46.44	42.88	39.22	15.95	52.91	651	638	680	648	254	755	27.0733	23.5867	45.2367	36.0267	656.333	552.333
G9606_16525	27244	SESN1	1.34	1.18	1.31	0.9	0.58	1.01	2.33	2.05	2.03	1.28	0.82	1.66	76.05	68	80.09	47	28	52	1.27667	0.83	2.13667	1.25333	74.7133	42.3333
G9606_11099	145957	NRG4	0.42	0.59	0.53	0.93	9.91	0.99	0.73	1.02	0.82	1.33	14.13	1.64	53.43	78.07	54.98	75.29	476.03	90.33	0.513333	3.94333	0.856667	5.7	62.16	213.883
G9606_6805	5720	PSME1	122.79	126.03	137.31	83.56	61.79	84.32	212.5	219.37	212.24	119.01	88.1	139.32	2247	2292	2542	1464	1058	1495	128.71	76.5567	214.703	115.477	2360.33	1339
G9606_30553	84636	GPR174	0	0	0	0	0	0.01	0	0	0	0	0	0.02	0	0	0	0	0	1	0	0.00333333	0	0.00666667	0	0.333333
G9606_25390	5216	PFN1	2556.85	2510.64	3199.81	3217.43	1904.24	2400.04	4424.97	4369.99	4945.99	4582.51	2715.04	3965.43	38485	37588	48604	46488	26722	35110	2755.77	2507.24	4580.32	3754.33	41559	36106.7
G9606_9631	85479	DNAJC5B	0.03	0.16	0.27	0.05	0.12	0	0.04	0.28	0.41	0.07	0.17	0	1	3	5	1	4	0	0.153333	0.0566667	0.243333	0.08	3	1.66667
G9606_34478	57045	TWSG1	21.24	20.53	16.95	17.75	12.5	24.12	36.76	35.74	26.19	25.28	17.82	39.85	1558	1498	1255	1250	854	1717	19.5733	18.1233	32.8967	27.65	1437	1273.67
G9606_33049	285852	TREML4	0.02	0	0	0	0	0	0.03	0	0	0	0	0	1	0	0	0	0	0	0.00666667	0	0.01	0	0.333333	0
G9606_24240	16	AARS1	33.84	36.7	32.89	25.83	29.57	31.85	58.56	63.88	50.84	36.78	42.16	52.63	2272	2451	2230	1665	1849	2076	34.4767	29.0833	57.76	43.8567	2317.67	1863.33
G9606_33481	100506374	EDDM13	0	0	0	0	0.07	0	0	0	0	0	0.09	0	0	0	0	0	1	0	0	0.0233333	0	0.03	0	0.333333
G9606_35293	90480	GADD45GIP1	255.5	244.29	365.56	528.51	636.25	231.48	442.17	425.21	565.06	752.74	907.15	382.46	8708.67	8282.3	12581.9	17297.7	20198.7	7658.69	288.45	465.413	477.48	680.783	9857.61	15051.7
G9606_2106	55107	ANO1	60.48	60	48	37.19	26.76	56.49	104.67	104.43	74.2	52.97	38.15	93.33	5281	5214	4242	3094.71	2156	4750	56.16	40.1467	94.4333	61.4833	4912.33	3333.57
G9606_14832	5864	RAB3A	4.17	5.02	3.9	3.89	5.79	3.21	7.22	8.74	6.04	5.53	8.25	5.3	119.66	143.15	113.06	106.98	154.55	89.33	4.36333	4.29667	7.33333	6.36	125.29	116.953
G9606_12061	285679	C5orf60	0.08	0.25	0	0.22	0.24	0.09	0.15	0.43	0	0.32	0.34	0.15	1.93	5.72	0	4.95	5.16	2.1	0.11	0.183333	0.193333	0.27	2.55	4.07
G9606_13147	64598	MOSPD3	20.39	22.16	26.89	44.06	57.86	30.8	35.29	38.57	41.56	62.75	82.5	50.89	415	459	559	859	1065	607	23.1467	44.24	38.4733	65.38	477.667	843.667
G9606_17802	27166	PRELID1	183.41	189.5	242.91	247.02	196.8	187.7	317.42	329.85	375.47	351.82	280.59	310.13	4278.06	4396.46	5720.71	5532	4274.7	4249.41	205.273	210.507	340.913	314.18	4798.41	4685.37
G9606_382	56935	SMCO4	1.07	0.92	1.07	1.12	0.54	0.89	1.85	1.61	1.65	1.6	0.77	1.47	46.35	41.51	57.14	55.46	35.02	31.01	1.02	0.85	1.70333	1.28	48.3333	40.4967
G9606_905	84251	SGIP1	0.03	0	0.05	0	0.01	0.01	0.05	0	0.07	0	0.01	0.01	1	0	5	0	1.69	1	0.0266667	0.00666667	0.04	0.00666667	2	0.896667
G9606_27811	282618	IFNL1	1.46	0.98	1.38	0.14	0	0.21	2.53	1.7	2.13	0.21	0	0.35	21	14	20	2	0	3	1.27333	0.116667	2.12	0.186667	18.3333	1.66667
G9606_20095	134285	TMEM171	49.58	48.21	48.97	35.04	25.55	36.69	85.81	83.91	75.7	49.91	36.43	60.62	1172	1130	1165	793	561	841	48.92	32.4267	81.8067	48.9867	1155.67	731.667
G9606_18998	27341	RRP7A	24.9	24.58	29.8	36.55	43.91	26.21	43.09	42.78	46.06	52.06	62.6	43.31	2649.62	2601.68	3202.18	3734.89	4351.9	2707.89	26.4267	35.5567	43.9767	52.6567	2817.83	3598.23
G9606_14833	4146	MATN1	0.09	0.13	0.05	0.07	0.04	0.08	0.16	0.23	0.08	0.1	0.06	0.14	7	10	4	5	3	6	0.09	0.0633333	0.156667	0.1	7	4.66667
G9606_5650	5530	PPP3CA	21.76	21.44	16.77	16.71	16.37	23.8	37.66	37.31	25.93	23.79	23.35	39.33	1803	1781	1395	1291	1229	1844	19.99	18.96	33.6333	28.8233	1659.67	1454.67
G9606_33233	84926	SPRYD3	54.32	52.83	57.17	43.49	42.1	32.8	94	91.96	88.37	61.94	60.03	54.19	3070.99	2971	3263.93	2360.96	2216.94	1800	54.7733	39.4633	91.4433	58.72	3101.97	2125.97
G9606_157	8431	NR0B2	0.05	0.09	0.05	0	0	0	0.08	0.16	0.08	0	0	0	1	2	1	0	0	0	0.0633333	0	0.106667	0	1.33333	0
G9606_25746	23399	CTDNEP1	101.03	103.01	98.19	103.64	112.28	102.14	174.85	179.3	151.78	147.62	160.09	168.76	3463.41	3509.16	3388.05	3411.64	3565.32	3395.31	100.743	106.02	168.643	158.823	3453.54	3457.42
G9606_8286	3017	H2BC5	12.31	13.84	12.96	9.12	9.3	11.84	21.31	24.09	20.03	12.99	13.26	19.57	187.88	209.8	200.76	128.86	129.76	175.99	13.0367	10.0867	21.81	15.2733	199.48	144.87
G9606_473	54751	FBLIM1	11.18	11.75	12.43	10.3	21.87	11.3	19.36	20.46	19.22	14.66	31.18	18.66	620.5	634.69	656.95	538.18	959.83	582.29	11.7867	14.49	19.68	21.5	637.38	693.433
G9606_18644	83445	GSG1	0.96	0.85	0.91	1	1.74	1.69	1.66	1.49	1.41	1.42	2.47	2.8	43.64	38.8	39.03	43.74	73.46	72.86	0.906667	1.47667	1.52	2.23	40.49	63.3533
G9606_2465	9699	RIMS2	1.5	1.83	1.23	2.2	1.3	2.1	2.59	3.19	1.91	3.13	1.85	3.47	174	197	146	218	156	233	1.52	1.86667	2.56333	2.81667	172.333	202.333
G9606_23034	55831	EMC3	35.98	35.44	36.7	32.98	24.39	35	62.27	61.69	56.72	46.97	34.78	57.83	1165.47	1143.64	1241.44	1107.43	1102.82	1225.6	36.04	30.79	60.2267	46.5267	1183.52	1145.28
G9606_5280	3977	LIFR	0.76	0.93	0.59	0.39	0.27	0.61	1.31	1.62	0.91	0.56	0.38	1.01	152	187	122	76	50	120	0.76	0.423333	1.28	0.65	153.667	82
G9606_834	10626	TRIM16	23.81	23.73	27.39	14.28	14.43	13.42	41.2	41.3	42.33	20.33	20.57	22.18	1165.47	1131.78	1299.81	618.17	581.75	594.06	24.9767	14.0433	41.61	21.0267	1199.02	597.993
G9606_20727	64771	ILRUN	21.54	23.3	19.88	16.85	24.58	17.96	37.28	40.56	30.74	24	35.05	29.67	1807	1950	1687	1333	1866	1446	21.5733	19.7967	36.1933	29.5733	1814.67	1548.33
G9606_29209	6161	RPL32	576.89	584.87	802.94	888.39	759.47	689.93	998.38	1018.01	1241.11	1265.31	1082.83	1139.93	20309.7	20563.2	28526.4	29896.3	24324.7	23554.8	654.9	779.263	1085.83	1162.69	23133.1	25925.3
G9606_14128	197258	FCSK	2.02	1.97	1.8	1.64	2.79	1.53	3.5	3.43	2.78	2.34	3.98	2.53	138	138.65	134.04	109.15	182.2	105.76	1.93	1.98667	3.23667	2.95	136.897	132.37
G9606_21888	399939	TRIM49D1	0.04	0	0	0	0	0	0.06	0	0	0	0	0	1	0	0	0	0	0	0.0133333	0	0.02	0	0.333333	0
G9606_763	9705	ST18	0.03	0.02	0.06	0.03	0.12	0.04	0.06	0.03	0.1	0.05	0.17	0.06	4.06	2.07	7.95	4.09	14.03	4.37	0.0366667	0.0633333	0.0633333	0.0933333	4.69333	7.49667
G9606_18025	53827	FXYD5	917.62	968.14	1031.04	1505.93	2468.84	1197.36	1588.05	1685.13	1593.69	2144.86	3520.03	1978.32	15210	15963	17244	23895	37676	19200	972.267	1724.04	1622.29	2547.74	16139	26923.7
G9606_21980	84279	PRADC1	26.42	25.15	37.44	41.14	28.21	25.12	45.72	43.77	57.88	58.6	40.22	41.5	545	516	780	815	542	503	29.67	31.49	49.1233	46.7733	613.667	620
G9606_2853	199692	ZNF627	2.91	3.11	2.68	1.72	0.44	1.93	5.04	5.41	4.14	2.44	0.62	3.19	162	170.02	148.37	89.23	22	102.02	2.9	1.36333	4.86333	2.08333	160.13	71.0833
G9606_11157	4298	MLLT1	24.76	24.37	21.4	26.25	36.34	27.52	42.85	42.42	33.08	37.39	51.82	45.47	2117	2076	1848	2154	2891	2284	23.51	30.0367	39.45	44.8933	2013.67	2443
G9606_9667	131566	DCBLD2	97.21	100.37	74.94	68.15	56.96	95.38	168.23	174.7	115.83	97.07	81.21	157.59	11082	11350	8621	7396	5948	10382	90.84	73.4967	152.92	111.957	10351	7908.67
G9606_8744	23562	CLDN14	0.41	0.42	0.14	0.35	0.27	0.27	0.7	0.73	0.22	0.5	0.39	0.45	14	12	5	8	6.09	9	0.323333	0.296667	0.55	0.446667	10.3333	7.69667
G9606_9776	11171	STRAP	69.99	68.83	59.75	55.59	30.61	77.52	121.12	119.8	92.35	79.18	43.64	128.08	2515	2460	2159	1886	966	2681	66.19	54.5733	111.09	83.6333	2378	1844.33
G9606_25637	112267940	LOC112267940	0.32	0.15	0.25	0.23	0.74	0.32	0.55	0.27	0.39	0.33	1.06	0.52	19.69	9.42	15.81	13.71	42.62	18.96	0.24	0.43	0.403333	0.636667	14.9733	25.0967
G9606_15121	57099	AVEN	20.99	22.6	21.92	27.36	25.05	26.23	36.32	39.34	33.89	38.97	35.72	43.35	508	545.6	537	633	554	616	21.8367	26.2133	36.5167	39.3467	530.2	601
G9606_8651	80023	NRSN2	56.75	56.99	62.25	61.66	67.32	56.51	98.21	99.19	96.22	87.82	95.98	93.37	2205.18	2192.8	2434.06	2279.8	2366.06	2106.04	58.6633	61.83	97.8733	92.39	2277.35	2250.63
G9606_11364	57758	SCUBE2	0.01	0.04	0.01	0	0.02	0.02	0.02	0.06	0.02	0	0.04	0.04	1	3	1	0	1	2	0.02	0.0133333	0.0333333	0.0266667	1.66667	1
G9606_14987	81623	DEFB126	0	0.13	0	0.55	0.14	0	0	0.23	0	0.78	0.2	0	0	1	0	4	1	0	0.0433333	0.23	0.0766667	0.326667	0.333333	1.66667
G9606_13940	1337	COX6A1	698.81	675.12	918.49	895.65	558.11	679.12	1209.39	1175.11	1419.72	1275.65	795.75	1122.06	6758	6494	8969	8317	5027	6375	764.14	710.96	1268.07	1064.49	7407	6573
G9606_10724	51478	HSD17B7	10.16	10.45	9.55	8.22	10.05	10.67	17.58	18.18	14.76	11.71	14.33	17.63	296.78	301.9	281.69	230.66	273.37	302.57	10.0533	9.64667	16.84	14.5567	293.457	268.867
G9606_2496	51343	FZR1	15.73	17.18	16.49	13.97	13.54	13.38	27.23	29.9	25.48	19.89	19.3	22.1	1015.1	1104.11	1067.87	885.58	909.96	865.08	16.4667	13.63	27.5367	20.43	1062.36	886.873
G9606_1836	868	CBLB	6.83	6.92	5.12	3.06	1.74	4.53	11.82	12.04	7.91	4.36	2.48	7.48	856	855	642	375	207	558	6.29	3.11	10.59	4.77333	784.333	380
G9606_2293	1527	TEX28	0	0	0	0.04	0	0	0	0	0	0.05	0	0	0	0	0	1	0	0	0	0.0133333	0	0.0166667	0	0.333333
G9606_28191	390877	LOC390877	0.34	0.53	0.43	0.25	0.1	0.1	0.58	0.92	0.66	0.36	0.15	0.16	7	11	9	5	2	2	0.433333	0.15	0.72	0.223333	9	3
G9606_3061	221078	NSUN6	6.96	7.71	6.42	5.55	4.86	7.22	12.05	13.42	9.92	7.91	6.92	11.93	319.45	343.46	305.05	246.26	309.98	327.73	7.03	5.87667	11.7967	8.92	322.653	294.657
G9606_7016	1629	DBT	2.43	2.28	2.08	1.95	2.69	1.84	4.2	3.97	3.22	2.77	3.84	3.04	247.18	244.83	212.57	180.18	278.12	185.9	2.26333	2.16	3.79667	3.21667	234.86	214.733
G9606_27835	26659	OR7A5	0.04	0.02	0.02	0.02	0.11	0	0.07	0.04	0.03	0.03	0.15	0.01	1.93	1	1.02	1	4.58	0.18	0.0266667	0.0433333	0.0466667	0.0633333	1.31667	1.92
G9606_19713	5030	P2RY4	0.03	0	0	0	0	0	0.05	0	0	0	0	0	1	0	0	0	0	0	0.01	0	0.0166667	0	0.333333	0
G9606_709	84073	MYCBPAP	0.14	0.13	0.06	0.22	0.31	0.17	0.25	0.23	0.1	0.32	0.44	0.27	11.76	10.92	5.14	17.72	23.5	13.31	0.11	0.233333	0.193333	0.343333	9.27333	18.1767
G9606_28350	4694	NDUFA1	163.32	148.24	214.41	215.29	219.63	177.48	282.65	258.03	331.41	306.64	313.14	293.24	1204	1087	1596	1524	1508	1270	175.323	204.133	290.697	304.34	1295.67	1434
G9606_24972	64856	VWA1	0.09	0.05	0.02	0.04	0.05	0.05	0.15	0.08	0.04	0.06	0.08	0.08	7	4	2	3	4	4	0.0533333	0.0466667	0.09	0.0733333	4.33333	3.66667
G9606_5746	5026	P2RX5	0.47	0.29	0.34	0.16	0.34	0.43	0.81	0.5	0.52	0.23	0.48	0.71	18	11	13	6	12	16	0.366667	0.31	0.61	0.473333	14	11.3333
G9606_12286	55840	EAF2	0.27	0.48	0.42	0.49	0.14	0.38	0.46	0.84	0.65	0.7	0.21	0.63	5	9	8	8	2	7	0.39	0.336667	0.65	0.513333	7.33333	5.66667
G9606_16587	26251	KCNG2	0.04	0.04	0.15	0.09	0.19	0.07	0.07	0.07	0.23	0.12	0.27	0.12	4.16	4.03	15.38	8.6	18.48	6.99	0.0766667	0.116667	0.123333	0.17	7.85667	11.3567
G9606_3321	11073	TOPBP1	16.71	16.27	12.5	9.6	7.29	17.45	28.92	28.32	19.32	13.68	10.39	28.83	1786.76	1726.7	1371.48	1008.35	766.41	1819.6	15.16	11.4467	25.52	17.6333	1628.31	1198.12
G9606_33628	4893	NRAS	20.24	19.56	16.91	12.94	9.49	16.04	35.03	34.04	26.13	18.43	13.54	26.51	1715.46	1648.75	1446.82	1053.12	749.45	1319.92	18.9033	12.8233	31.7333	19.4933	1603.68	1040.83
G9606_22183	11193	WBP4	9.44	10.19	9.11	7.55	10.82	10.83	16.34	17.74	14.08	10.75	15.42	17.9	437	470	426	336	467	487	9.58	9.73333	16.0533	14.69	444.333	430
G9606_11930	57458	TMCC3	0.14	0.23	0.29	0.25	0.57	0.35	0.24	0.4	0.45	0.36	0.81	0.57	15.61	25.84	33.14	27.34	59.98	38.06	0.22	0.39	0.363333	0.58	24.8633	41.7933
G9606_8377	84623	KIRREL3	0.04	0.06	0.11	0.16	0.06	0.11	0.07	0.1	0.16	0.22	0.09	0.19	2	4	6	8	4	7	0.07	0.11	0.11	0.166667	4	6.33333
G9606_5322	150763	GPAT2	0.24	0.05	0.23	0.5	0.63	0.28	0.41	0.09	0.35	0.71	0.9	0.46	12.73	2.41	11.8	24.51	30.44	12.74	0.173333	0.47	0.283333	0.69	8.98	22.5633
G9606_13337	6902	TBCA	282.82	281.04	329.14	264.62	131.44	264.24	489.45	489.18	508.75	376.89	187.4	436.58	3477.5	3428.7	4057.57	3108.44	1493.98	3155.12	297.667	220.1	495.793	333.623	3654.59	2585.85
G9606_10645	2869	GRK5	24.83	24.93	22.79	13.55	11.91	14.98	42.98	43.4	35.22	19.29	16.99	24.75	1204.02	1202	1107.39	637.18	554.26	711.44	24.1833	13.48	40.5333	20.3433	1171.14	634.293
G9606_34894	6274	S100A3	17.84	20.94	28.34	44.51	42.22	26.33	30.87	36.44	43.81	63.4	60.19	43.5	245	286	393	587	540	351	22.3733	37.6867	37.04	55.6967	308	492.667
G9606_2237	439921	MXRA7	91.84	91.15	95.5	96.29	75	97.12	158.94	158.66	147.62	137.15	106.94	160.47	3519.38	3478.06	3703.48	3755.96	3153.68	3790.07	92.83	89.47	155.073	134.853	3566.97	3566.57
G9606_1521	55821	ALLC	0.47	0.5	0.58	0.06	0.06	0.12	0.81	0.87	0.89	0.09	0.09	0.2	8	11	11	1	1	3	0.516667	0.08	0.856667	0.126667	10	1.66667
G9606_4916	9761	MLEC	24.07	24.86	21.05	27.02	36.59	32.07	41.65	43.27	32.54	38.48	52.17	52.99	2987.34	3074.51	2628.35	3182.82	4132.12	3808.33	23.3267	31.8933	39.1533	47.88	2896.73	3707.76
G9606_5420	51006	SLC35C2	38.09	39.05	41.89	45.11	44.67	41	65.92	67.97	64.75	64.24	63.69	67.74	1749.59	1789.2	1873.85	1875.23	1869.58	1823.5	39.6767	43.5933	66.2133	65.2233	1804.21	1856.1
G9606_33517	283871	PGP	17.5	17.69	22.05	29.97	35.08	18.47	30.28	30.79	34.09	42.69	50.02	30.52	1080.23	1085.98	1374.61	1776.64	2017.08	1106.8	19.08	27.84	31.72	41.0767	1180.27	1633.51
G9606_32023	27335	EIF3K	289.42	291.64	396.86	520.91	550.2	429.24	500.89	507.62	613.44	741.92	784.46	709.2	4108	4122	5693	7119	7294	5923	325.973	500.117	540.65	745.193	4641	6778.67
G9606_10576	79805	VASH2	0.26	0.24	0.28	0.18	0.09	0.36	0.44	0.43	0.43	0.26	0.13	0.6	20	20	23	15	7	30	0.26	0.21	0.433333	0.33	21	17.3333
G9606_3711	55199	FAM86C1P	18.16	18.22	18.55	17.96	19.67	19.73	31.43	31.72	28.68	25.58	28.04	32.6	727.38	730.46	750.91	693.86	732.1	768.79	18.31	19.12	30.61	28.74	736.25	731.583
G9606_4502	4489	MT1A	107.22	112.19	123.51	223.42	262.15	168.11	185.55	195.28	190.91	318.22	373.77	277.75	737.27	767.37	857.59	1475.26	1678.97	1122.09	114.307	217.893	190.58	323.247	787.41	1425.44
G9606_19216	1522	CTSZ	215.63	217.28	234.46	201.82	199.64	191.81	373.18	378.2	362.41	287.44	284.64	316.91	6209	6223	6817	5580	5354	5361	222.457	197.757	371.263	296.33	6416.33	5431.67
G9606_17926	645811	CCDC154	0.07	0	0.05	0.05	0.03	0.02	0.12	0	0.07	0.07	0.04	0.04	3	0	2	2	1	1	0.04	0.0333333	0.0633333	0.05	1.66667	1.33333
G9606_1918	284958	NT5DC4	0.52	0.4	0.15	0.29	0.22	0.45	0.9	0.69	0.24	0.41	0.32	0.74	15.09	14.2	4	9.1	7.05	15.13	0.356667	0.32	0.61	0.49	11.0967	10.4267
G9606_6455	22888	UBOX5	4.89	4.4	4.23	3.93	9.04	4.28	8.47	7.67	6.54	5.59	12.88	7.07	408.09	363.54	357.24	313.91	700.01	345.2	4.50667	5.75	7.56	8.51333	376.29	453.04
G9606_28289	254050	LRRC43	0	0	0	0	0	0.03	0	0	0	0	0	0.05	0	0	0	0	0	1	0	0.01	0	0.0166667	0	0.333333
G9606_1525	124602	KIF19	0.03	0	0	0	0	0	0.05	0	0	0	0	0	2	0	0	0	0	0	0.01	0	0.0166667	0	0.666667	0
G9606_3405	55102	ATG2B	1.1	1.02	0.93	0.53	0.38	0.85	1.91	1.77	1.43	0.75	0.53	1.4	286.72	263.08	243.01	131.77	90.81	214.08	1.01667	0.586667	1.70333	0.893333	264.27	145.553
G9606_5763	146713	RBFOX3	0.02	0.05	0.02	0	0	0	0.03	0.09	0.03	0	0	0	1	3	1	0	0	0	0.03	0	0.05	0	1.66667	0
G9606_8524	79760	GEMIN7	36.8	38.72	52.23	47.72	44.54	30.92	63.69	67.39	80.73	67.96	63.5	51.09	706.19	738.08	1024.44	849.08	731	558	42.5833	41.06	70.6033	60.85	822.903	712.693
G9606_7317	58506	SCAF1	63.3	63.65	54.77	62.56	124.92	58	109.55	110.79	84.66	89.11	178.11	95.82	5092	5082	4427	4771	9197	4488	60.5733	81.8267	101.667	121.013	4867	6152
G9606_11057	147658	ZNF534	0.28	0.33	0.27	0.52	1.72	0.66	0.49	0.57	0.42	0.74	2.46	1.09	26.41	24.84	24.84	47.96	159.36	59.74	0.293333	0.966667	0.493333	1.43	25.3633	89.02
G9606_1300	9465	AKAP7	1.89	1.43	1.12	1.18	0.62	1.44	3.27	2.49	1.73	1.68	0.88	2.38	83	61	42	41	24	57	1.48	1.08	2.49667	1.64667	62	40.6667
G9606_11810	642517	AGAP9	5.01	5.13	3.51	2.71	1.12	5.32	8.67	8.93	5.42	3.86	1.59	8.79	232.07	236.36	164.03	120.66	48.12	239.38	4.55	3.05	7.67333	4.74667	210.82	136.053
G9606_26886	3484	IGFBP1	13.78	14.65	14.05	8.9	5.66	8.84	23.84	25.5	21.72	12.67	8.07	14.6	400	423	412	248	153	249	14.16	7.8	23.6867	11.78	411.667	216.667
G9606_10933	9934	P2RY14	0.01	0.02	0.01	0	0.01	0.01	0.02	0.04	0.02	0	0.02	0.02	0.96	2	1	0	1	1	0.0133333	0.00666667	0.0266667	0.0133333	1.32	0.666667
G9606_24342	388963	C2orf81	1.67	1.55	1.64	2.12	3.43	1.76	2.89	2.7	2.54	3.01	4.89	2.9	68.46	62.57	69.46	85.81	121.21	70.59	1.62	2.43667	2.71	3.6	66.83	92.5367
G9606_137	10808	HSPH1	68.59	70.05	49.02	32.92	21.32	54	118.7	121.93	75.77	46.88	30.39	89.22	4613	4605	3327.99	2208.55	1408.74	3627.08	62.5533	36.08	105.467	55.4967	4182	2414.79
G9606_20796	90167	FRMD7	0.04	0	0.01	0.1	0.03	0	0.08	0	0.02	0.14	0.04	0	4.24	0	1.39	9.17	2.29	0	0.0166667	0.0433333	0.0333333	0.06	1.87667	3.82
G9606_8480	55900	ZNF302	7.75	7.99	7.65	7.86	9.13	7.8	13.42	13.92	11.82	11.19	13.01	12.88	424	422.54	367.85	380.77	435.68	426.85	7.79667	8.26333	13.0533	12.36	404.797	414.433
G9606_26475	116115	ZNF526	9.19	8.91	8.79	7.1	10.2	6.58	15.91	15.52	13.59	10.12	14.55	10.87	719.21	693.27	696.9	534.95	753.09	501.39	8.96333	7.96	15.0067	11.8467	703.127	596.477
G9606_24703	25874	MPC2	57.5	53.73	70.37	36.92	19.15	38.1	99.52	93.53	108.77	52.59	27.31	62.95	1110.28	1032.42	1371.69	720.95	434.71	758.72	60.5333	31.39	100.607	47.6167	1171.46	638.127
G9606_907	433	ASGR2	0	0	0	0	0.05	0	0	0	0	0	0.07	0	0	0	0	0	1	0	0	0.0166667	0	0.0233333	0	0.333333
G9606_22573	154881	KCTD7	2	2.05	1.34	0.83	0.61	1.3	3.46	3.57	2.07	1.19	0.86	2.15	181	202	126.01	71.47	45.2	114.07	1.79667	0.913333	3.03333	1.4	169.67	76.9133
G9606_12885	57701	NCKAP5L	4.18	4.5	4.1	2.91	3.61	2.72	7.24	7.83	6.34	4.14	5.15	4.49	399	428	397	267	322	252	4.26	3.08	7.13667	4.59333	408	280.333
G9606_24499	55515	ASIC4	0.02	0	0	0	0	0	0.03	0	0	0	0	0	1	0	0	0	0	0	0.00666667	0	0.01	0	0.333333	0
G9606_11293	25938	HEATR5A	1.71	1.84	1.47	1.52	1.63	1.57	2.96	3.2	2.28	2.17	2.32	2.6	262.73	281.7	228.96	224.52	233.01	234.58	1.67333	1.57333	2.81333	2.36333	257.797	230.703
G9606_21181	7136	TNNI2	0.08	0.08	0	0	0.08	0.08	0.14	0.14	0	0	0.12	0.13	1	1	0	0	1	1	0.0533333	0.0533333	0.0933333	0.0833333	0.666667	0.666667
G9606_9393	440854	CAPN14	0	0	0	0.01	0	0.01	0	0	0	0.02	0	0.02	0	0	0	1	0	1	0	0.00666667	0	0.0133333	0	0.666667
G9606_29518	3049	HBQ1	0	0	0	0	0	0.11	0	0	0	0	0	0.18	0	0	0	0	0	1	0	0.0366667	0	0.06	0	0.333333
G9606_9747	222183	SRRM3	0.13	0.27	0.17	0.42	0.53	0.36	0.22	0.46	0.26	0.6	0.76	0.59	9	19	12	29	35	25	0.19	0.436667	0.313333	0.65	13.3333	29.6667
G9606_785	22844	FRMPD1	0	0	0	0.01	0	0.01	0	0	0	0.02	0	0.02	0	0	0	1	0	1	0	0.00666667	0	0.0133333	0	0.666667
G9606_10017	9352	TXNL1	51.73	56.31	58.52	51.87	35.26	62.6	89.52	98.02	90.45	73.88	50.27	103.43	1399.53	1516.34	1614.2	1393.09	951.42	1681.33	55.52	49.91	92.6633	75.86	1510.02	1341.95
G9606_9750	93986	FOXP2	0.07	0.04	0.01	0	0	0.04	0.13	0.06	0.01	0	0	0.06	2.02	1	1	0	0	1	0.04	0.0133333	0.0666667	0.02	1.34	0.333333
G9606_4907	161829	EXD1	0.18	0.32	0.53	0.31	1.36	0.36	0.31	0.56	0.82	0.43	1.93	0.59	10.96	18.88	30.26	16.72	71.2	21.18	0.343333	0.676667	0.563333	0.983333	20.0333	36.3667
G9606_16110	26152	ZNF337	7.23	6.39	5.68	4.9	6.86	8.25	12.51	11.13	8.77	6.98	9.79	13.64	528.27	467.41	416.7	335.17	470.47	544.34	6.43333	6.67	10.8033	10.1367	470.793	449.993
G9606_5695	2949	GSTM5	0.05	0	0	0.11	0.11	0	0.08	0	0	0.16	0.15	0	1.05	0	0	2.36	2.2	0	0.0166667	0.0733333	0.0266667	0.103333	0.35	1.52
G9606_25167	58496	LY6G5B	19.63	19.24	16.82	17.76	19.8	21.22	33.97	33.49	26	25.29	28.24	35.07	282	275	244	245	265	296	18.5633	19.5933	31.1533	29.5333	267	268.667
G9606_18626	2551	GABPA	3.08	2.82	2.41	2.11	1.5	2.9	5.33	4.9	3.73	3.01	2.14	4.79	286.76	259.13	225.42	187.61	129.25	262.67	2.77	2.17	4.65333	3.31333	257.103	193.177
G9606_34385	116236	ABHD15	6.92	6.15	5.41	5.48	5.3	6.74	11.97	10.7	8.36	7.81	7.56	11.14	471.92	417.18	372.52	359.2	336.88	446.64	6.16	5.84	10.3433	8.83667	420.54	380.907
G9606_2712	8073	PTP4A2	46.57	50.79	48.46	51.42	80.04	62.6	80.6	88.4	74.91	73.23	114.12	103.44	3354.49	3633.92	3539.79	3532.75	5302.89	4368.66	48.6067	64.6867	81.3033	96.93	3509.4	4401.43
G9606_17337	57592	ZNF687	7.65	7.64	6.27	5.28	6.49	5.51	13.23	13.29	9.69	7.53	9.25	9.1	739.43	725.33	610.14	498.69	617.89	528.85	7.18667	5.76	12.07	8.62667	691.633	548.477
G9606_10279	967	CD63	789.7	750.81	1147.67	1362.76	1468.73	895.11	1366.68	1306.86	1773.98	1940.95	2094.09	1478.93	12832	12326	18748	20667	20399	13863	896.06	1242.2	1482.51	1837.99	14635.3	18309.7
G9606_8364	341032	C11orf53	0.05	0	0	0	0	0	0.08	0	0	0	0	0	1	0	0	0	0	0	0.0166667	0	0.0266667	0	0.333333	0
G9606_6693	2649	NR6A1	0.63	0.91	0.87	0.59	1.38	0.74	1.09	1.58	1.35	0.84	1.97	1.22	87.38	79.62	105.54	79.34	180.1	101.38	0.803333	0.903333	1.34	1.34333	90.8467	120.273
G9606_8616	51654	CDK5RAP1	35.43	34.32	35.34	37.72	44.25	40.38	61.32	59.73	54.62	53.72	63.09	66.72	1191.11	1140.72	1134.51	1003.08	978.54	1101.02	35.03	40.7833	58.5567	61.1767	1155.45	1027.55
G9606_10249	51148	CERCAM	32.73	34	36.54	32.79	43.46	29.32	56.64	59.19	56.48	46.71	61.97	48.45	1461.44	1525.54	1658.17	1373.48	1793.08	1269.17	34.4233	35.19	57.4367	52.3767	1548.38	1478.58
G9606_7213	118738	ZNF488	1.08	1.45	1.4	1.34	1.3	1.45	1.86	2.52	2.16	1.9	1.85	2.4	75	102	98	90	83	99	1.31	1.36333	2.18	2.05	91.6667	90.6667
G9606_4181	10927	SPIN1	14.83	14.54	11.65	10.96	7.48	15.95	25.66	25.31	18.01	15.61	10.67	26.35	1296	1264	1028	920	609	1353	13.6733	11.4633	22.9933	17.5433	1196	960.667
G9606_30779	2826	CCR10	0.29	0.34	0.56	0.76	0.51	0.36	0.5	0.59	0.87	1.09	0.72	0.59	9.92	11.62	19.46	25.09	16.17	11.89	0.396667	0.543333	0.653333	0.8	13.6667	17.7167
G9606_25725	3956	LGALS1	1828.11	1746.84	2779.27	3445.08	2363.07	2233.44	3163.78	3040.53	4295.96	4906.75	3369.22	3690.17	17353	16493	26639	31401	20892	20579	2118.07	2680.53	3500.09	3988.71	20161.7	24290.7
G9606_6822	54707	GPN2	9.39	9.33	10.3	9.05	9.47	9.26	16.26	16.24	15.92	12.88	13.51	15.31	859.35	849.11	951.4	794.53	807.04	822.57	9.67333	9.26	16.14	13.9	886.62	808.047
G9606_2252	55311	ZNF444	22.52	22.23	25.87	32.53	45.76	24.18	38.97	38.69	39.99	46.34	65.25	39.95	945.27	905.49	1044.95	1231.18	1678.85	979.72	23.54	34.1567	39.2167	50.5133	965.237	1296.58
G9606_10287	64427	TTC31	10.82	11	9	6.38	5.32	8.86	18.72	19.14	13.92	9.09	7.58	14.64	607	624	509	335	264	472	10.2733	6.85333	17.26	10.4367	580	357
G9606_9340	10910	SUGT1	6.39	5.77	5.31	5.75	5.58	7.3	11.06	10.04	8.2	8.19	7.95	12.06	1796.56	1613.18	1507.33	1551.22	1457.54	1992.51	5.82333	6.21	9.76667	9.4	1639.02	1667.09
G9606_687	79800	CARF	0.93	0.73	0.86	0.65	1.19	0.9	1.6	1.28	1.33	0.92	1.7	1.49	106.88	85.51	97.64	63.13	114.8	88.11	0.84	0.913333	1.40333	1.37	96.6767	88.68
G9606_5523	55245	UQCC1	23.76	23.3	22.79	12.84	8.8	16.32	41.12	40.55	35.22	18.29	12.55	26.96	1036	1011	989	542	359	696	23.2833	12.6533	38.9633	19.2667	1012	532.333
G9606_241	8764	TNFRSF14	18.16	16.74	18.15	12.79	16.5	10.93	31.43	29.14	28.05	18.22	23.53	18.06	610	558	622	405	493	350	17.6833	13.4067	29.54	19.9367	596.667	416
G9606_9983	152579	SCFD2	4.09	4.57	3.86	3.69	3.73	5.16	7.08	7.96	5.97	5.26	5.32	8.52	253	283	244	221	215	311	4.17333	4.19333	7.00333	6.36667	260	249
G9606_3185	23077	MYCBP2	3.13	3.29	2.56	1.72	1.56	2.79	5.41	5.73	3.95	2.45	2.22	4.61	885	915	727	473	409	767	2.99333	2.02333	5.03	3.09333	842.333	549.667
G9606_18384	79031	PDCL3	37.49	37.58	33.79	33.71	24.85	51.88	64.88	65.41	52.23	48.01	35.43	85.72	790.89	781.87	731.69	711.65	540.84	1069.96	36.2867	36.8133	60.84	56.3867	768.15	774.15
G9606_27943	51626	DYNC2LI1	4.75	5.68	5.72	5.43	2.53	6.11	8.22	9.89	8.84	7.74	3.6	10.09	123	145	147	135	61	152	5.38333	4.69	8.98333	7.14333	138.333	116
G9606_31716	978	CDA	322.36	312.41	337.52	399.6	417.82	368.83	557.88	543.77	521.72	569.15	595.72	609.39	4855	4680	5133	5779	5861	5392	324.097	395.417	541.123	591.42	4889.33	5677.33
G9606_26478	153562	MARVELD2	2.05	2.38	1.69	1.67	3.73	2.09	3.55	4.15	2.61	2.37	5.32	3.46	176.39	202.07	144.04	137.8	297.01	171.56	2.04	2.49667	3.43667	3.71667	174.167	202.123
G9606_6487	9143	SYNGR3	1.4	1.21	1.29	1.14	0.74	0.92	2.43	2.1	1.99	1.63	1.05	1.52	55	47	51	43	27	35	1.3	0.933333	2.17333	1.4	51	35
G9606_11345	136853	SSC4D	0.62	0.38	0.67	0.77	0.64	0.55	1.07	0.66	1.03	1.09	0.91	0.91	31	19	34	37	30	27	0.556667	0.653333	0.92	0.97	28	31.3333
G9606_14917	10673	TNFSF13B	0.02	0.02	0.04	0.06	0.06	0.04	0.03	0.03	0.06	0.09	0.09	0.07	1	1	2	3	3	2	0.0266667	0.0533333	0.04	0.0833333	1.33333	2.66667
G9606_1506	9812	DELE1	16.21	17.2	16.03	9.27	6.06	11.64	28.06	29.94	24.78	13.2	8.64	19.23	992	1083	1038	744	456	876	16.48	8.99	27.5933	13.69	1037.67	692
G9606_6669	343450	KCNT2	0	0.01	0.01	0.01	0.02	0	0	0.01	0.01	0.01	0.04	0	0	1	1	1	3	0	0.00666667	0.01	0.00666667	0.0166667	0.666667	1.33333
G9606_9295	84268	RPAIN	19.49	19.75	23.9	18.34	16.8	18.18	33.73	34.38	36.93	26.13	23.95	30.03	575.93	582.43	702.56	511.33	450.26	514.57	21.0467	17.7733	35.0133	26.7033	620.307	492.053
G9606_19264	116138	KLHDC3	34.85	34.33	36.36	26.19	27.71	21.68	60.32	59.76	56.19	37.3	39.52	35.82	1257	1234	1324	907	931	760	35.18	25.1933	58.7567	37.5467	1271.67	866
G9606_16371	4828	NMB	21.03	17.85	23.56	34.29	26.4	21.43	36.39	31.07	36.42	48.83	37.63	35.41	256	217	291	402	302	253	20.8133	27.3733	34.6267	40.6233	254.667	319
G9606_10950	170067	SUPT20HL2	0.1	0.1	0.13	0.21	0.56	0.6	0.17	0.17	0.21	0.29	0.8	0.99	9.73	9.76	13.65	20.07	53.28	59.27	0.11	0.456667	0.183333	0.693333	11.0467	44.2067
G9606_22994	3635	INPP5D	10.73	10.12	7.63	6.25	6.87	8	18.58	17.61	11.79	8.9	9.79	13.21	1032	966	738	573	609	742	9.49333	7.04	15.9933	10.6333	912	641.333
G9606_599	357	SHROOM2	0	0.01	0.01	0.05	0.07	0.05	0	0.02	0.02	0.07	0.1	0.08	0	1	1	4	6	4	0.00666667	0.0566667	0.0133333	0.0833333	0.666667	4.66667
G9606_9595	269	AMHR2	0	0.03	0.1	0	0	0.05	0	0.06	0.15	0	0	0.09	0	1	2	0	0	1	0.0433333	0.0166667	0.07	0.03	1	0.333333
G9606_1152	146059	CDAN1	4.53	3.87	3.58	3.17	3.77	3.64	7.84	6.74	5.53	4.51	5.38	6.02	379.25	326.1	291.77	235.75	262.83	276.73	3.99333	3.52667	6.70333	5.30333	332.373	258.437
G9606_13437	8934	RAB29	9.22	9.46	8.91	4.4	6.65	7.04	15.95	16.46	13.77	6.26	9.48	11.63	573.03	583.89	563.54	248.01	371.24	408.44	9.19667	6.03	15.3933	9.12333	573.487	342.563
G9606_28954	6147	RPL23A	781.47	788.9	797.55	1014.95	792.94	1072.07	1352.43	1373.14	1232.79	1445.57	1130.56	1771.32	14262.9	14321.6	14698.4	17787.4	13479.3	18993.2	789.307	959.987	1319.45	1449.15	14427.6	16753.3
G9606_32733	143678	C11orf94	0	0	0	0.34	0.18	0	0	0	0	0.48	0.25	0	0	0	0	2	1	0	0	0.173333	0	0.243333	0	1
G9606_10775	23424	TDRD7	10.63	10.44	10.08	6.44	4.19	9.06	18.4	18.17	15.58	9.17	5.97	14.96	697	674	652	380	235	548	10.3833	6.56333	17.3833	10.0333	674.333	387.667
G9606_9944	10428	CFDP1	24	24.15	23.4	27.98	26.55	32.59	41.54	42.04	36.17	39.85	37.85	53.85	576	566	569	645	600	757	23.85	29.04	39.9167	43.85	570.333	667.333
G9606_24154	9867	PJA2	15.99	15.99	11.5	7.26	4.38	11.28	27.68	27.83	17.78	10.34	6.25	18.64	1526	1515	1109	666	392	1046	14.4933	7.64	24.43	11.7433	1383.33	701.333
G9606_9596	51592	TRIM33	4.21	4.1	3.11	3.92	8.7	5.06	7.28	7.14	4.81	5.58	12.41	8.37	694	666	513	603	961	810	3.80667	5.89333	6.41	8.78667	624.333	791.333
G9606_6633	7678	ZNF124	2.7	2.84	2.15	3.08	5.27	3.41	4.67	4.94	3.32	4.38	7.51	5.63	104.37	104.03	81.72	112.7	210.05	139.44	2.56333	3.92	4.31	5.84	96.7067	154.063
G9606_10498	10567	RABAC1	205.16	184.62	249.37	394.33	455.77	244.36	355.05	321.35	385.46	561.63	649.83	403.73	2850	2551	3498	5260	5897	3295	213.05	364.82	353.953	538.397	2966.33	4817.33
G9606_34575	84767	TRIM51	0.03	0	0	0.03	0	0	0.06	0	0	0.05	0	0	1	0	0	1	0	0	0.01	0.01	0.02	0.0166667	0.333333	0.333333
G9606_29130	7124	TNF	0.28	0.34	0.31	0	0	0.06	0.48	0.6	0.47	0	0	0.11	9	11	10	0	0	2	0.31	0.02	0.516667	0.0366667	10	0.666667
G9606_13481	100288797	TMEM239	0.09	0.09	0.08	0.22	0.26	0.1	0.15	0.16	0.12	0.31	0.37	0.16	6.75	7.1	5.8	15.98	18.55	7.16	0.0866667	0.193333	0.143333	0.28	6.55	13.8967
G9606_16865	376497	SLC27A1	9.34	8.79	8.51	12.41	28.2	10.45	16.16	15.3	13.15	17.68	40.21	17.27	645.99	604.41	592.41	822.61	1817.43	699.89	8.88	17.02	14.87	25.0533	614.27	1113.31
G9606_11366	285598	ARL10	1	0.95	0.84	0.98	4.59	1.54	1.73	1.66	1.3	1.4	6.54	2.54	49.54	51.02	55.18	47.34	234.82	66.53	0.93	2.37	1.56333	3.49333	51.9133	116.23
G9606_15333	7172	TPMT	3.31	3.53	2.99	3.35	6.72	3.79	5.73	6.14	4.62	4.77	9.58	6.27	211.33	228.96	195.36	209.46	403	238.75	3.27667	4.62	5.49667	6.87333	211.883	283.737
G9606_29751	388722	C1orf53	8.88	7.83	13.33	9.82	5.31	5.66	15.37	13.62	20.61	13.99	7.57	9.35	97	85	147	103	54	60	10.0133	6.93	16.5333	10.3033	109.667	72.3333
G9606_32384	4701	NDUFA7	67.99	73.14	100.78	80.25	63.79	57.73	117.66	127.31	155.78	114.3	90.95	95.38	715.42	765.55	1070.86	810.87	625.19	589.64	80.6367	67.2567	133.583	100.21	850.61	675.233
G9606_4701	84904	ARHGEF39	12.01	11.63	12.3	11.73	9.35	12.96	20.78	20.24	19.01	16.71	13.33	21.41	601.63	598.52	590.17	593.28	556.81	698.97	11.98	11.3467	20.01	17.15	596.773	616.353
G9606_32607	125972	CALR3	0.04	0	0.04	0	0	0	0.07	0	0.06	0	0	0	1	0	1	0	0	0	0.0266667	0	0.0433333	0	0.666667	0
G9606_29474	10111	RAD50	16.25	16.19	12.81	9.54	8	14.01	28.12	28.18	19.81	13.58	11.41	23.15	2647.89	2624.5	2108.51	1492.03	1214.4	2216.44	15.0833	10.5167	25.37	16.0467	2460.3	1640.96
G9606_15215	115950	ZNF653	6.45	7.47	7.03	8.51	14.31	7.11	11.16	13	10.86	12.13	20.4	11.75	269	310	296	341	556	288	6.98333	9.97667	11.6733	14.76	291.667	395
G9606_8441	3600	IL15	1.7	1.4	1.68	1.84	2.96	2.32	2.95	2.44	2.6	2.61	4.22	3.84	77.14	63.31	77.1	79.9	124.97	102.18	1.59333	2.37333	2.66333	3.55667	72.5167	102.35
G9606_3058	3773	KCNJ16	0.01	0	0.03	0	0	0.03	0.02	0	0.04	0	0	0.04	1	0	2	0	0	2	0.0133333	0.01	0.02	0.0133333	1	0.666667
G9606_11308	390442	OR11H4	0	0.05	0	0	0	0	0	0.1	0	0	0	0	0	1	0	0	0	0	0.0166667	0	0.0333333	0	0.333333	0
G9606_23384	747	DAGLA	5.09	4.75	3.52	2.26	1.97	2.76	8.81	8.26	5.44	3.22	2.81	4.57	578	536	405	247	206	304	4.45333	2.33	7.50333	3.53333	506.333	252.333
G9606_30030	57479	PRR12	11.88	11.98	9.66	6.44	8.72	9.46	20.57	20.86	14.93	9.17	12.44	15.63	1735	1740	1424	903	1186	1341	11.1733	8.20667	18.7867	12.4133	1633	1143.33
G9606_4414	83737	ITCH	7.5	7.49	5.88	4.27	4.17	6.08	12.98	13.03	9.09	6.09	5.94	10.05	924.07	917.02	724.32	501.29	424.89	718.52	6.95667	4.84	11.7	7.36	855.137	548.233
G9606_597	64780	MICAL1	7.98	6.83	6.39	11.46	19.67	14.53	13.82	11.89	9.87	16.32	28.05	24.02	535	458.98	430.85	740.74	1217.56	942	7.06667	15.22	11.86	22.7967	474.943	966.767
G9606_4298	253012	HEPACAM2	0	0.03	0	0	0	0	0	0.04	0	0	0	0	0	1	0	0	0	0	0.01	0	0.0133333	0	0.333333	0
G9606_20515	400	ARL1	14.09	13.59	11.73	9.45	5.61	12.73	24.38	23.66	18.13	13.46	8	21.04	879	843	739	566	326	771	13.1367	9.26333	22.0567	14.1667	820.333	554.333
G9606_1623	196074	METTL15	5.59	5.19	4.49	3.74	4.65	5.19	9.67	9.03	6.94	5.33	6.63	8.57	424.25	407.47	355.48	276.31	335.05	397.4	5.09	4.52667	8.54667	6.84333	395.733	336.253
G9606_778	23233	EXOC6B	3.24	2.92	2.59	1.66	1.4	2.33	5.61	5.08	4	2.37	1.99	3.84	338	304	271	162	127	238	2.91667	1.79667	4.89667	2.73333	304.333	175.667
G9606_12591	79998	ANKRD53	0.4	0.33	0.64	1.08	4.77	0.41	0.7	0.57	0.99	1.53	6.81	0.68	22.26	17.99	33.66	56.36	244.48	20.72	0.456667	2.08667	0.753333	3.00667	24.6367	107.187
G9606_12763	5635	PRPSAP1	23.42	24.07	23.19	19.7	15.67	23.6	40.54	41.89	35.84	28.05	22.35	38.99	1058.82	1074.27	1064.84	818.37	708.93	988.53	23.56	19.6567	39.4233	29.7967	1065.98	838.61
G9606_532	8492	PRSS12	1.77	2.01	1.23	1.22	1.16	1.56	3.06	3.49	1.9	1.74	1.65	2.57	157	167	102	109	98	137	1.67	1.31333	2.81667	1.98667	142	114.667
G9606_5863	55063	ZCWPW1	3.46	2.94	2.54	1.68	2.45	2.2	5.99	5.11	3.92	2.39	3.49	3.64	202.81	201.46	172.03	112.58	116.59	148.37	2.98	2.11	5.00667	3.17333	192.1	125.847
G9606_12552	4179	CD46	26	25.01	20.2	10.37	3.99	16.85	45	43.53	31.23	14.77	5.7	27.84	1670	1602	1301	635	236	1047	23.7367	10.4033	39.92	16.1033	1524.33	639.333
G9606_2298	55151	TMEM38B	11.32	10.7	9.99	6.51	3.32	9.17	19.6	18.62	15.44	9.27	4.74	15.15	559	544	507	313	159	445	10.67	6.33333	17.8867	9.72	536.667	305.667
G9606_26537	283152	CCDC153	1.63	1.79	2.04	3.39	2.79	2.56	2.82	3.12	3.15	4.83	3.98	4.23	42	46	53	84	67	64	1.82	2.91333	3.03	4.34667	47	71.6667
G9606_87	51105	PHF20L1	9.56	10.19	7.16	7.23	8.18	10.07	16.54	17.73	11.07	10.29	11.66	16.64	905	972	699	746	851	1038	8.97	8.49333	15.1133	12.8633	858.667	878.333
G9606_29241	84839	RAX2	0.14	0.2	0.09	0.08	0.29	0.18	0.25	0.34	0.13	0.11	0.41	0.3	5.95	8.16	3.64	3.04	11.18	7.39	0.143333	0.183333	0.24	0.273333	5.91667	7.20333
G9606_7333	56169	GSDMC	0.47	0.43	0.67	0.42	1.75	0.86	0.81	0.75	1.04	0.6	2.49	1.42	17.31	15.83	21.61	15.47	48.62	30.31	0.523333	1.01	0.866667	1.50333	18.25	31.4667
G9606_5804	90527	DUOXA1	0.12	0	0	0.2	0.08	0.07	0.2	0	0	0.28	0.12	0.12	2	0	0	11	4	2	0.04	0.116667	0.0666667	0.173333	0.666667	5.66667
G9606_68911	112577461	OOSP3	0.08	0.08	0	0.08	0	0.08	0.14	0.14	0	0.12	0	0.14	1	1	0	1	0	1	0.0533333	0.0533333	0.0933333	0.0866667	0.666667	0.666667
G9606_34132	130502	TTC32	7.98	7.68	6.5	4.07	2.61	5.25	13.8	13.36	10.05	5.79	3.72	8.67	141	135	116	69	43	90	7.38667	3.97667	12.4033	6.06	130.667	67.3333
G9606_16472	340024	SLC6A19	0.02	0	0.01	0.01	0	0	0.03	0	0.02	0.01	0	0	2	0	1	1	0	0	0.01	0.00333333	0.0166667	0.00333333	1	0.333333
G9606_5299	4093	SMAD9	0.31	0.25	0.29	0.38	1.28	0.42	0.54	0.44	0.45	0.54	1.82	0.7	30.23	23.25	27.93	34.24	108.81	38.49	0.283333	0.693333	0.476667	1.02	27.1367	60.5133
G9606_8581	80031	SEMA6D	0.12	0.07	0.07	0.08	0.11	0.08	0.22	0.12	0.11	0.11	0.16	0.13	14.81	7.81	8.82	8.81	11.82	8.81	0.0866667	0.09	0.15	0.133333	10.48	9.81333
G9606_21102	646019	CBY3	0.06	0	0.06	0	0	0	0.11	0	0.09	0	0	0	1	0	1	0	0	0	0.04	0	0.0666667	0	0.666667	0
G9606_11695	105375355	UPK3B	2.3	2.73	2.59	4.47	6.92	3.14	3.97	4.75	4	6.37	9.87	5.2	70.39	83.43	77.12	127.69	186.1	90.4	2.54	4.84333	4.24	7.14667	76.98	134.73
G9606_3359	23132	RAD54L2	2.2	2.16	1.67	2.06	4.55	2.47	3.8	3.75	2.58	2.93	6.49	4.08	428.86	417.86	331.38	382.92	824.32	466.27	2.01	3.02667	3.37667	4.5	392.7	557.837
G9606_14404	6928	HNF1B	0	0	0.06	0.07	0.02	0	0	0	0.1	0.1	0.03	0	0	0	3	3	1	0	0.02	0.03	0.0333333	0.0433333	1	1.33333
G9606_5191	133418	EMB	9.14	9.28	7.27	6.67	3.37	8.88	15.81	16.16	11.23	9.51	4.81	14.67	752	760	604	521	254	699	8.56333	6.30667	14.4	9.66333	705.333	491.333
G9606_10113	221458	KIF6	0.11	0.2	0.2	0.21	0.56	0.21	0.19	0.35	0.31	0.3	0.8	0.34	17.22	28.68	27.5	31.2	85.56	29.68	0.17	0.326667	0.283333	0.48	24.4667	48.8133
G9606_17386	6830	SUPT6H	34.65	36.93	29.24	28.84	57.94	36.84	59.96	64.29	45.19	41.07	82.61	60.88	4073.31	4303.29	3452.1	3242.63	6365.61	4198.25	33.6067	41.2067	56.48	61.52	3942.9	4602.16
G9606_14947	7757	ZNF208	0.21	0.02	0.01	0.13	0.16	0.28	0.37	0.04	0.02	0.18	0.23	0.46	10.17	4.08	2.22	4.24	9.88	6.43	0.08	0.19	0.143333	0.29	5.49	6.85
G9606_12503	140711	TLDC2	0.43	0.23	0.14	0.15	0.15	0.38	0.74	0.4	0.22	0.21	0.22	0.63	16.51	8.9	5.44	5.53	5.47	12.06	0.266667	0.226667	0.453333	0.353333	10.2833	7.68667
G9606_7907	1124	CHN2	0.04	0.06	0.14	0.07	0.03	0.06	0.07	0.11	0.22	0.09	0.05	0.1	2	3	7	4	2	3	0.08	0.0533333	0.133333	0.08	4	3
G9606_2544	60682	SMAP1	8.85	8.84	6.56	6.75	8.26	8.76	15.31	15.39	10.13	9.62	11.77	14.47	544.44	537.13	400.36	395.63	455	522	8.08333	7.92333	13.61	11.9533	493.977	457.543
G9606_14258	57486	NLN	17.23	17.1	13.3	9.84	7.89	15.57	29.82	29.76	20.56	14.02	11.25	25.72	1517.71	1515	1187.39	962.76	840.6	1428.9	15.8767	11.1	26.7133	16.9967	1406.7	1077.42
G9606_28920	27304	MOCS3	3.3	2.7	3	2.57	3.41	2.91	5.71	4.7	4.64	3.66	4.86	4.81	331.05	269.55	304.37	247.26	318.58	283.73	3	2.96333	5.01667	4.44333	301.657	283.19
G9606_697	10178	TENM1	0.02	0.01	0.01	0.01	0.02	0.02	0.04	0.01	0.02	0.02	0.03	0.03	2	0.92	3	2	3	3	0.0133333	0.0166667	0.0233333	0.0266667	1.97333	2.66667
G9606_9126	30813	VSX1	0.37	0.56	0.33	0.08	0.25	0.33	0.64	0.98	0.51	0.12	0.35	0.55	16	23	12	4.03	10.07	10.89	0.42	0.22	0.71	0.34	17	8.33
G9606_30512	79187	FSD1	6.59	6.6	8.99	17.44	25.01	12.64	11.41	11.48	13.9	24.83	35.66	20.88	233	232	321	591	819	433	7.39333	18.3633	12.2633	27.1233	262	614.333
G9606_688	8776	MTMR1	14.6	14.51	11.97	7.99	5.73	11.26	25.26	25.26	18.5	11.38	8.17	18.61	1065.53	1050.2	888.86	547.33	361.56	791.71	13.6933	8.32667	23.0067	12.72	1001.53	566.867
G9606_22593	343637	RSPO4	0.02	0	0	0.02	0	0	0.03	0	0	0.03	0	0	1	0	0	1	0	0	0.00666667	0.00666667	0.01	0.01	0.333333	0.333333
G9606_13336	11142	PKIG	0.37	0.74	0.52	0.61	0.26	0.25	0.63	1.28	0.81	0.87	0.37	0.41	8	16	11	13	5	6	0.543333	0.373333	0.906667	0.55	11.6667	8
G9606_6235	64220	STRA6	1.23	1.7	1.99	2.91	3.67	3.31	2.13	2.97	3.08	4.15	5.23	5.47	65	87	101	147	182	163	1.64	3.29667	2.72667	4.95	84.3333	164
G9606_3852	29941	PKN3	22.49	21.48	20.19	21.72	23.95	22.98	38.93	37.39	31.21	30.93	34.14	37.97	1556	1478	1404.14	1437	1571	1534	21.3867	22.8833	35.8433	34.3467	1479.38	1514
G9606_19878	345895	RSPH4A	0.1	0.11	0.08	0.22	0.16	0.14	0.17	0.2	0.12	0.31	0.23	0.23	9.29	7.07	7.33	17.14	18.97	15.91	0.0966667	0.173333	0.163333	0.256667	7.89667	17.34
G9606_3265	129025	ZNF280A	0	0	0	0	0	0.02	0	0	0	0	0	0.04	0	0	0	0	0	1	0	0.00666667	0	0.0133333	0	0.333333
G9606_15004	110806279	SMIM28	0	0	0	0	0	0.04	0	0	0	0	0	0.07	0	0	0	0	0	1	0	0.0133333	0	0.0233333	0	0.333333
G9606_21132	7737	RNF113A	30.07	30.86	34.24	31.01	24.63	29.6	52.04	53.71	52.92	44.17	35.11	48.91	721	736	829	714	550	689	31.7233	28.4133	52.89	42.73	762	651
G9606_17770	57600	FNIP2	6.29	6.04	4.83	3.98	3.72	6.11	10.88	10.52	7.47	5.66	5.3	10.09	698.04	670.02	547.35	403.13	363.4	618.28	5.72	4.60333	9.62333	7.01667	638.47	461.603
G9606_98	90853	SPOCD1	5.61	5.39	5.41	4.58	5.89	3.92	9.7	9.37	8.36	6.53	8.4	6.48	279	264	272	216	266	186	5.47	4.79667	9.14333	7.13667	271.667	222.667
G9606_30620	4900	NRGN	31.24	32.26	35.62	65.95	113.07	46.72	54.06	56.15	55.06	93.93	161.22	77.2	719	739	828	1458	2425	1044	33.04	75.2467	55.09	110.783	762	1642.33
G9606_24883	1620	BRINP1	0	0.02	0.03	0	0.02	0.02	0	0.03	0.05	0	0.02	0.03	0	1	2	0	1	1	0.0166667	0.0133333	0.0266667	0.0166667	1	0.666667
G9606_31159	4236	MFAP1	18.68	17.94	15.16	11.99	8.21	19.16	32.32	31.22	23.44	17.08	11.7	31.66	738	705	605	455	302	735	17.26	13.12	28.9933	20.1467	682.667	497.333
G9606_17866	9167	COX7A2L	91.11	88.57	110.81	74.16	25.54	67.15	157.69	154.16	171.28	105.63	36.42	110.95	1906	1883	2392	1521	511.12	1397.22	96.83	55.6167	161.043	84.3333	2060.33	1143.11
G9606_35513	147111	NOTUM	0.09	0.09	0.09	0.1	0.2	0.05	0.16	0.16	0.14	0.14	0.28	0.08	4	4	4	4	8	2	0.09	0.116667	0.153333	0.166667	4	4.66667
G9606_17647	810	CALML3	0	0.06	0	0.03	0.03	0	0	0.1	0	0.04	0.04	0	0	2	0	1	1	0	0.02	0.02	0.0333333	0.0266667	0.666667	0.666667
G9606_15444	8915	BCL10	14.29	15.19	13.63	9.85	5.61	11.81	24.72	26.45	21.07	14.03	8	19.5	750.71	793.32	730.66	494.52	272.32	597.61	14.37	9.09	24.08	13.8433	758.23	454.817
G9606_25957	9412	MED21	7.4	7.35	6.35	6.12	3.12	6.87	12.8	12.8	9.82	8.71	4.44	11.34	384	380	333	305	150.74	346	7.03333	5.37	11.8067	8.16333	365.667	267.247
G9606_2739	6610	SMPD2	3.79	3.58	5.46	5.48	4.71	4.34	6.57	6.23	8.45	7.81	6.71	7.17	120.45	100.52	181.79	133.27	100.64	121.62	4.27667	4.84333	7.08333	7.23	134.253	118.51
G9606_6272	199870	FAM76A	2.46	2.85	2.51	3.05	3.8	3.61	4.26	4.97	3.88	4.34	5.42	5.96	168.24	197.03	175.95	200.63	245.9	245.56	2.60667	3.48667	4.37	5.24	180.407	230.697
G9606_14053	2705	GJB1	0.45	0.36	0.11	0.54	0.56	0.2	0.79	0.63	0.16	0.77	0.8	0.33	14	11	4	17	16	6	0.306667	0.433333	0.526667	0.633333	9.66667	13
G9606_4185	64109	CRLF2	1.43	1.36	1.17	0.11	0.28	0.15	2.47	2.37	1.82	0.16	0.4	0.24	43.64	41.01	35	3	8.45	3.94	1.32	0.18	2.22	0.266667	39.8833	5.13
G9606_29633	8604	SLC25A12	12.79	13.16	11.44	8.06	4.66	10.96	22.14	22.91	17.69	11.48	6.64	18.11	788	805	719	475	267	659	12.4633	7.89333	20.9133	12.0767	770.667	467
G9606_33415	4728	NDUFS8	355.95	325.19	492.99	574.48	864.5	309.95	616.01	566.02	762.02	818.23	1232.59	512.11	4853	4410	6787	7521	10978	4102	391.377	582.977	648.017	854.31	5350	7533.67
G9606_4058	220064	LTO1	14.19	12.68	12.54	11.57	11.08	12.42	24.56	22.07	19.38	16.48	15.8	20.52	602.24	566.57	538.9	404.86	337.83	488.06	13.1367	11.69	22.0033	17.6	569.237	410.25
G9606_18956	53371	NUP54	12.59	13.52	11.25	12.06	7.84	14.95	21.8	23.53	17.38	17.18	11.18	24.7	551	589	496	501	308	632	12.4533	11.6167	20.9033	17.6867	545.333	480.333
G9606_27496	7379	UPK2	0.4	0.4	0.11	0.42	1.41	0.06	0.69	0.7	0.17	0.59	2.01	0.1	7	7	2	7	23	1	0.303333	0.63	0.52	0.9	5.33333	10.3333
G9606_29299	728492	SERF1B	22.41	22.45	25.18	26.37	15.86	22.26	38.78	39.07	38.92	37.55	22.61	36.78	378.93	385.81	406.15	400.66	255.96	338.26	23.3467	21.4967	38.9233	32.3133	390.297	331.627
G9606_24708	11141	IL1RAPL1	0.04	0.06	0.04	0.04	0.14	0.04	0.07	0.1	0.06	0.06	0.19	0.07	3	4	3	3	9	3	0.0466667	0.0733333	0.0766667	0.106667	3.33333	5
G9606_26203	255738	PCSK9	0	0.01	0	0.03	0.02	0.03	0	0.02	0	0.04	0.02	0.05	0	1	0	2	1	2	0.00333333	0.0266667	0.00666667	0.0366667	0.333333	1.66667
G9606_13910	105375975	LOC105375975	0.32	0.1	0.32	0.14	0.13	0.34	0.56	0.17	0.5	0.21	0.19	0.56	7.14	2.12	7.2	3.07	2.76	7.24	0.246667	0.203333	0.41	0.32	5.48667	4.35667
G9606_10795	11016	ATF7	8.61	10.06	7.74	9.62	7.21	8.99	14.9	17.51	11.97	13.7	10.28	14.85	724.79	766	515.12	425	535.61	583	8.80333	8.60667	14.7933	12.9433	668.637	514.537
G9606_15273	11044	TENT4A	18.12	17.53	15.37	12.78	12.56	20.32	31.36	30.51	23.76	18.21	17.91	33.57	1336	1269	1126	880	831	1418	17.0067	15.22	28.5433	23.23	1243.67	1043
G9606_12957	9319	TRIP13	56.77	59.56	51.8	39.43	22.25	52.37	98.24	103.67	80.07	56.16	31.72	86.52	2664.46	2768.84	2438.9	1756.92	935.29	2375.55	56.0433	38.0167	93.9933	58.1333	2624.07	1689.25
G9606_3196	388403	YPEL2	0.01	0.03	0.04	0.01	0.01	0.01	0.02	0.05	0.06	0.01	0.01	0.02	1	3	4	1	1	1	0.0266667	0.01	0.0433333	0.0133333	2.66667	1
G9606_6180	54878	DPP8	4.33	3.79	3.67	2.69	3.45	3.54	7.49	6.6	5.67	3.84	4.92	5.85	569.49	518.15	496.27	354.8	420.05	456.75	3.93	3.22667	6.58667	4.87	527.97	410.533
G9606_3643	7392	USF2	142.33	145.85	152.7	167.11	164.71	136.01	246.32	253.87	236.03	238.01	234.84	224.72	4495.2	4579.78	4880.45	4862.64	4289.53	4123.41	146.96	155.943	245.407	232.523	4651.81	4425.19
G9606_3312	8663	EIF3C	241.29	252.85	198.69	106.1	16.96	195.41	417.58	440.11	307.12	151.12	24.18	322.87	13806.2	14369.9	11490.9	5872.67	980.86	10845.4	230.943	106.157	388.27	166.057	13222.3	5899.64
G9606_19528	107987423	LOC107987423	0.08	0	0.12	0.13	0.09	0.04	0.14	0	0.19	0.19	0.13	0.07	2	0	3	3	2	1	0.0666667	0.0866667	0.11	0.13	1.66667	2
G9606_12222	79191	IRX3	0.02	0	0.02	0	0	0	0.04	0	0.03	0	0	0	1.04	0	1.01	0	0	0	0.0133333	0	0.0233333	0	0.683333	0
G9606_31940	6001	RGS10	70.17	72.73	71.07	86.29	63.95	80.77	121.44	126.6	109.86	122.9	91.18	133.46	1213	1253	1243	1432	1001	1358	71.3233	77.0033	119.3	115.847	1236.33	1263.67
G9606_3330	102724488	LOC102724488	1.11	1.11	1.04	1	2.68	1.24	1.91	1.92	1.6	1.42	3.82	2.06	215.67	222.58	214.56	193.85	505.98	249.31	1.08667	1.64	1.81	2.43333	217.603	316.38
G9606_25999	10344	CCL26	1.18	1.67	2.35	4.44	3.82	2.32	2.05	2.9	3.63	6.33	5.44	3.83	10	15	20	37	31	19	1.73333	3.52667	2.86	5.2	15	29
G9606_22435	200407	CREG2	1.64	1.35	1.49	2.36	3.19	1.71	2.84	2.36	2.3	3.36	4.54	2.82	87.64	67.4	78.53	109.71	144.92	83	1.49333	2.42	2.5	3.57333	77.8567	112.543
G9606_3980	112858	TP53RK	17.97	17.77	19.68	15.91	11.91	14.78	31.11	30.93	30.41	22.66	16.98	24.41	1115.26	1096.76	1232.75	947.73	688.05	889.89	18.4733	14.2	30.8167	21.35	1148.26	841.89
G9606_3006	55052	MRPL20	156.22	159.42	193.35	199.17	182.11	182.84	270.36	277.48	298.86	283.67	259.65	302.09	2073	2103	2567	2526	2238	2352	169.663	188.04	282.233	281.803	2247.67	2372
G9606_1652	4287	ATXN3	2.17	2.37	1.98	2.25	3.78	2.92	3.76	4.12	3.06	3.2	5.39	4.82	290.6	314.11	265.17	284.76	456.2	375.66	2.17333	2.98333	3.64667	4.47	289.96	372.207
G9606_5498	147968	CAPN12	0.24	0.17	0.1	0.12	0.36	0.08	0.41	0.3	0.16	0.17	0.52	0.14	8.75	8.97	5.04	5.58	16.37	3	0.17	0.186667	0.29	0.276667	7.58667	8.31667
G9606_9203	83746	L3MBTL2	16.54	16.3	16.02	16.2	21.07	15.56	28.63	28.37	24.76	23.07	30.05	25.7	1003.6	997.24	985.26	913.68	1137.84	907.79	16.2867	17.61	27.2533	26.2733	995.367	986.437
G9606_6171	3420	IDH3B	86.49	85.04	86.34	100.11	93.71	99.62	149.68	148.02	133.45	142.59	133.62	164.59	2521	2446	2552	2821	2561	2824	85.9567	97.8133	143.717	146.933	2506.33	2735.33
G9606_4832	64062	RBM26	9.7	9.44	7.52	5.78	5.54	8.45	16.78	16.44	11.62	8.23	7.9	13.97	1266	1168	981	747	670	1099	8.88667	6.59	14.9467	10.0333	1138.33	838.667
G9606_1792	2281	FKBP1B	7.99	9.09	9.58	14.96	13.99	11.7	13.83	15.82	14.81	21.31	19.95	19.33	154.32	171.25	185.3	265.49	226.64	212.3	8.88667	13.55	14.82	20.1967	170.29	234.81
G9606_27570	440585	FAM183A	1.2	1.62	1.97	1.56	2.35	1.63	2.08	2.82	3.05	2.22	3.36	2.7	30.58	33.09	36.4	29.27	37.97	30.4	1.59667	1.84667	2.65	2.76	33.3567	32.5467
G9606_1627	6229	RPS24	2292.72	2288.9	2379.86	2866.16	3472.01	3600.2	3967.86	3984.03	3678.58	4082.21	4950.33	5948.38	22765	22575.5	23747.3	27647.1	32558.4	34898.9	2320.49	3312.79	3876.82	4993.64	23029.3	31701.5
G9606_30354	79346	OR4C5	0	0	0	0	0.05	0	0	0	0	0	0.07	0	0	0	0	0	1	0	0	0.0166667	0	0.0233333	0	0.333333
G9606_1837	91653	BOC	0.12	0.1	0.05	0.17	0.09	0.11	0.21	0.18	0.08	0.24	0.13	0.18	9	6	4	7.65	4.99	4	0.09	0.123333	0.156667	0.183333	6.33333	5.54667
G9606_15727	79786	KLHL36	3.3	3.03	2.72	2.65	2.93	2.91	5.72	5.27	4.21	3.77	4.17	4.81	493.35	449.87	409.25	378.39	404	420.48	3.01667	2.83	5.06667	4.25	450.823	400.957
G9606_15206	51005	AMDHD2	18.74	18.18	22.68	20.94	22.59	13.18	32.44	31.64	35.05	29.82	32.21	21.78	973	930	1132	1056	1284	723	19.8667	18.9033	33.0433	27.9367	1011.67	1021
G9606_3507	203522	INTS6L	2.05	2.04	1.49	1.61	0.78	3.5	3.55	3.55	2.3	2.29	1.12	5.79	152	147	113	114	52	247	1.86	1.96333	3.13333	3.06667	137.333	137.667
G9606_23353	8557	TCAP	0.17	0.17	0.11	0.23	0.36	0	0.29	0.29	0.17	0.33	0.51	0	3	3	2	4	6	0	0.15	0.196667	0.25	0.28	2.66667	3.33333
G9606_6019	1266	CNN3	6.5	6.54	5.41	6.03	2.05	7.57	11.25	11.38	8.36	8.59	2.92	12.52	255.89	256.34	215.4	234.81	91.08	294.14	6.15	5.21667	10.33	8.01	242.543	206.677
G9606_15385	260334	TUBB8B	0.16	0.27	0.27	0.06	0.04	0	0.27	0.47	0.41	0.09	0.06	0	4.32	7.71	7.79	1.7	2.06	0	0.233333	0.0333333	0.383333	0.05	6.60667	1.25333
G9606_18572	6747	SSR3	60.87	58.46	56.32	58.57	63.63	62.65	105.34	101.75	87.05	83.42	90.73	103.51	5060.2	4841.03	4734.95	4672.37	4917.13	5055.8	58.55	61.6167	98.0467	92.5533	4878.73	4881.77
G9606_4060	84645	C22orf23	3.03	2.31	2.46	2.84	2.54	2.87	5.24	4.02	3.81	4.05	3.62	4.74	99	73	78	88	75	89	2.6	2.75	4.35667	4.13667	83.3333	84
G9606_4409	79869	CPSF7	40.8	42.53	35.49	33.02	33.14	42.96	70.61	74.02	54.86	47.04	47.24	70.97	2785	2890	2449	2160	2094	2840	39.6067	36.3733	66.4967	55.0833	2708	2364.67
G9606_16894	55024	BANK1	0.74	0.66	0.68	0.51	0.24	0.69	1.28	1.15	1.06	0.72	0.34	1.15	44	39	42	29	13	40	0.693333	0.48	1.16333	0.736667	41.6667	27.3333
G9606_19215	29922	NME7	6.86	6.24	4.96	4.27	4.14	6.83	11.86	10.87	7.67	6.09	5.91	11.29	194.2	175.6	141.24	115.75	108.82	186.97	6.02	5.08	10.1333	7.76333	170.347	137.18
G9606_27992	4487	MSX1	0.13	0.11	0.16	0.19	0.58	0.06	0.23	0.19	0.25	0.27	0.83	0.1	5.01	4.08	6.09	6.77	20.37	2.27	0.133333	0.276667	0.223333	0.4	5.06	9.80333
G9606_35725	7001	PRDX2	523.74	505.76	649.15	677.78	646.62	493.27	906.4	880.33	1003.41	965.35	921.95	815	9092	8733	11379	11298	10455	8312	559.55	605.89	930.047	900.767	9734.67	10021.7
G9606_16251	4771	NF2	19.64	20.63	19.57	24.15	51.71	25.1	34	35.9	30.25	34.4	73.73	41.47	1756.86	1826.03	1776.83	2299.73	5162.78	2295.76	19.9467	33.6533	33.3833	49.8667	1786.57	3252.76
G9606_18324	7225	TRPC6	0.02	0.01	0	0.01	0	0	0.04	0.02	0	0.02	0	0	2	1	0	1	0	0	0.01	0.00333333	0.02	0.00666667	1	0.333333
G9606_4921	115992	RNF166	19.71	21.05	22.87	21.17	20.24	18.11	34.11	36.64	35.35	30.15	28.85	29.91	783.75	824.01	870.09	740.8	622.67	673.1	21.21	19.84	35.3667	29.6367	825.95	678.857
G9606_35465	3898	LAD1	0.06	0.06	0.04	0.22	0.17	0.08	0.1	0.1	0.06	0.32	0.24	0.13	3	3	2	11	8	4	0.0533333	0.156667	0.0866667	0.23	2.66667	7.66667
G9606_24753	599	BCL2L2	9.65	10.74	8.98	6.79	4.13	9.3	16.71	18.7	13.88	9.68	5.89	15.37	665.93	737.86	625.77	451	265	622	9.79	6.74	16.43	10.3133	676.52	446
G9606_25701	26297	SERGEF	6.51	7.02	7.16	7.76	11.32	8.64	11.27	12.22	11.07	11.05	16.14	14.27	181	194	201	207	293	233	6.89667	9.24	11.52	13.82	192	244.333
G9606_19942	63939	FAM217B	3.16	3.17	2.75	2.45	3.94	3.19	5.47	5.51	4.25	3.49	5.62	5.28	308.39	308.27	261.73	230.57	360.81	304.82	3.02667	3.19333	5.07667	4.79667	292.797	298.733
G9606_8717	25847	ANAPC13	123.57	121.66	108.37	89.85	67.43	118.98	213.86	211.76	167.51	127.98	96.13	196.57	3022.9	2996.23	2696.53	2028.22	1420.94	2757.52	117.867	92.0867	197.71	140.227	2905.22	2068.89
G9606_24647	901	CCNG2	0.72	1.04	0.67	1.51	0.59	1.54	1.25	1.81	1.04	2.15	0.84	2.54	45	56	33	71	35	74	0.81	1.21333	1.36667	1.84333	44.6667	60
G9606_13828	80331	DNAJC5	44.97	45.57	41.68	39.94	60.37	40.88	77.82	79.31	64.42	56.89	86.07	67.54	4659	4693	4353	3961	5814	4096	44.0733	47.0633	73.85	70.1667	4568.33	4623.67
G9606_1113	114876	OSBPL1A	16.78	17.01	13.82	11.76	7.78	14.3	29.04	29.61	21.36	16.75	11.09	23.62	991	1004	833	649	413	798	15.87	11.28	26.67	17.1533	942.667	620
G9606_20525	84954	MPND	6.7	6.15	7.25	11.35	13.75	8.76	11.59	10.7	11.2	16.16	19.6	14.47	203	184	226	331	393	261	6.7	11.2867	11.1633	16.7433	204.333	328.333
G9606_18842	6224	RPS20	1272.7	1208.6	1553.38	2301.53	2466.93	1690.94	2202.58	2103.68	2401.08	3278.02	3517.31	2793.83	11898.1	11236.2	14659.1	20619	21568.9	15352.3	1344.89	2153.13	2235.78	3196.39	12597.8	19180.1
G9606_26609	345757	FAM174A	10.25	9.16	9.19	6.95	2.98	6.11	17.73	15.94	14.2	9.9	4.24	10.09	252	226	229	165	68	146	9.53333	5.34667	15.9567	8.07667	235.667	126.333
G9606_266	83698	CALN1	0.09	0.08	0.06	0.09	0.26	0.11	0.16	0.14	0.09	0.13	0.38	0.19	17.62	14.47	11.49	16.85	46.51	20.46	0.0766667	0.153333	0.13	0.233333	14.5267	27.94
G9606_17912	53345	TM6SF2	0.03	0	0	0.04	0	0	0.06	0	0	0.05	0	0	1	0	0	1	0	0	0.01	0.0133333	0.02	0.0166667	0.333333	0.333333
G9606_15242	7095	SEC62	13.62	12.99	10.63	11.87	18.69	13.78	23.57	22.62	16.43	16.91	26.65	22.77	1525.87	1450.77	1220.63	1297.71	2023.72	1521.76	12.4133	14.78	20.8733	22.11	1399.09	1614.4
G9606_9872	9904	RBM19	17.51	16.96	14.9	15.37	20.15	19.77	30.31	29.53	23.04	21.9	28.73	32.67	1363.31	1331.02	1174.43	1177.67	1497.93	1533.89	16.4567	18.43	27.6267	27.7667	1289.59	1403.16
G9606_27390	112268168	LOC112268168	1.3	0.99	0	0.35	5.92	0.32	2.24	1.73	0	0.5	8.44	0.53	4.13	3.16	0	1.08	17.59	0.99	0.763333	2.19667	1.32333	3.15667	2.43	6.55333
G9606_14149	58491	ZNF71	0.81	0.83	0.88	0.94	0.83	0.76	1.4	1.44	1.35	1.34	1.18	1.25	51	51	55	55.98	51	46	0.84	0.843333	1.39667	1.25667	52.3333	50.9933
G9606_19072	100287238	USP17L13	0	0	0	0	0	0	0	0	0	0	0	0	0	0	0	0	0.06	0	0	0	0	0	0	0.02
G9606_13692	90592	ZNF700	10.94	10.36	8.47	7.29	4	12.48	18.93	18.04	13.1	10.38	5.71	20.62	605.64	573.95	476.48	389.83	208.76	672.04	9.92333	7.92333	16.69	12.2367	552.023	423.543
G9606_21793	107983990	LOC107983990	0	0.14	0.1	0.18	0.11	0.1	0	0.24	0.15	0.25	0.15	0.17	0	4	3	5	3	3	0.08	0.13	0.13	0.19	2.33333	3.66667
G9606_6578	64837	KLC2	79.21	76.83	74.17	74.02	107.85	65.78	137.08	133.74	114.65	105.42	153.77	108.69	4304	4144	4055	3816.18	5357.68	3454	76.7367	82.55	128.49	122.627	4167.67	4209.29
G9606_15436	2535	FZD2	8.97	8.03	8.5	9.61	9.9	7.68	15.53	13.97	13.15	13.69	14.12	12.68	663.39	590.14	634.73	682.05	681.78	550.75	8.5	9.06333	14.2167	13.4967	629.42	638.193
G9606_13114	117283	IP6K3	0	0	0.02	0	0	0	0	0	0.03	0	0	0	0	0	1	0	0	0	0.00666667	0	0.01	0	0.333333	0
G9606_7152	387893	KMT5A	20.67	21.58	18.99	29.2	30.56	29.78	35.77	37.56	29.35	41.6	43.57	49.2	1057.14	1114.87	992.09	1424.92	1430.17	1479.3	20.4133	29.8467	34.2267	44.79	1054.7	1444.8
G9606_3051	945	CD33	9.89	8.46	10.96	7.77	4.41	7.17	17.12	14.72	16.94	11.06	6.29	11.85	249	209	269	169	89	174	9.77	6.45	16.26	9.73333	242.333	144
G9606_18858	84532	ACSS1	5.2	5.15	5.1	2.21	4.44	3.38	9	8.97	7.88	3.14	6.34	5.59	333	325	326	128	223	183	5.15	3.34333	8.61667	5.02333	328	178
G9606_13459	5652	PRSS8	0.11	0.03	0.17	0.15	0.09	0.03	0.2	0.05	0.26	0.21	0.13	0.05	4	1	6	5	3	1	0.103333	0.09	0.17	0.13	3.66667	3
G9606_27923	1565	CYP2D6	0	0.16	0	0.11	0.5	0.14	0	0.27	0	0.16	0.72	0.23	0	4.28	0	2.97	12.9	3.63	0.0533333	0.25	0.09	0.37	1.42667	6.5
G9606_8451	252983	STXBP4	1.35	1.22	1.12	0.52	0.61	0.65	2.33	2.13	1.73	0.74	0.87	1.07	126.42	108.96	129.73	96.24	140.47	121.86	1.23	0.593333	2.06333	0.893333	121.703	119.523
G9606_6641	2491	CENPI	5.49	6.9	4.66	5.2	6.07	7.98	9.51	12	7.2	7.41	8.66	13.19	590.84	714.97	523.49	554.38	631.53	844.63	5.68333	6.41667	9.57	9.75333	609.767	676.847
G9606_32599	100533952	RBAK-RBAKDN	0.59	0.48	0.52	1.05	2.19	0.75	1.01	0.84	0.8	1.49	3.12	1.24	8.92	7.3	7.98	15.32	31	11.06	0.53	1.33	0.883333	1.95	8.06667	19.1267
G9606_4247	51029	DESI2	5.87	5.87	4.08	5.07	2.89	7.96	10.15	10.21	6.31	7.21	4.12	13.14	465.01	454.45	324	370.03	209.3	586.39	5.27333	5.30667	8.89	8.15667	414.487	388.573
G9606_7343	163131	ZNF780B	1.35	1.17	1.09	1.12	2.3	1.34	2.34	2.04	1.69	1.59	3.28	2.22	191.37	182.59	160.4	161.93	375.28	197.48	1.20333	1.58667	2.02333	2.36333	178.12	244.897
G9606_9055	5025	P2RX4	4.7	4.73	5.4	3.72	4.49	3.56	8.13	8.23	8.34	5.3	6.4	5.89	145	151	165	115	115	105	4.94333	3.92333	8.23333	5.86333	153.667	111.667
G9606_23893	441459	ANKRD18B	1.31	1.41	0.75	1.32	2.9	1.49	2.26	2.46	1.16	1.88	4.13	2.46	96.82	104.16	56.14	93.81	199.91	107.07	1.15667	1.90333	1.96	2.82333	85.7067	133.597
G9606_4301	3046	HBE1	0.44	0.18	0.44	1.19	1.51	1	0.76	0.31	0.67	1.7	2.15	1.65	5	2	5	13	16	11	0.353333	1.23333	0.58	1.83333	4	13.3333
G9606_15226	359	AQP2	0.01	0	0	0.01	0.03	0	0.02	0	0	0.02	0.04	0	1	0	0	1	2	0	0.00333333	0.0133333	0.00666667	0.02	0.333333	1
G9606_20928	4690	NCK1	11.54	11.82	9.61	5.76	1.64	8.06	19.97	20.58	14.86	8.21	2.34	13.32	513	528	426	255	91	350	10.99	5.15333	18.47	7.95667	489	232
G9606_881	7325	UBE2E2	0.9	1.17	1.49	1.81	2.79	2.08	1.57	2.04	2.3	2.58	3.98	3.43	60.06	70.94	89.98	113.71	182.06	128.13	1.18667	2.22667	1.97	3.33	73.66	141.3
G9606_384	3131	HLF	0.03	0.01	0	0.02	0	0.03	0.05	0.02	0	0.03	0	0.05	3	1	0	2	0	3	0.0133333	0.0166667	0.0233333	0.0266667	1.33333	1.66667
G9606_12394	4299	AFF1	1.83	1.58	1.41	1.08	0.68	1.32	3.16	2.74	2.19	1.54	0.97	2.18	313	272	246	174	108	216	1.60667	1.02667	2.69667	1.56333	277	166
G9606_28336	284257	BOD1L2	0.06	0	0	0	0.02	0	0.11	0	0	0	0.02	0	4	0	0	0	1	0	0.02	0.00666667	0.0366667	0.00666667	1.33333	0.333333
G9606_27557	6510	SLC1A5	179.32	172.32	174.81	198.64	205.55	197.79	310.34	299.94	270.21	282.92	293.07	326.8	8546.19	8383	8100.18	7703.19	6625.18	7925.19	175.483	200.66	293.497	300.93	8343.12	7417.85
G9606_349	23189	KANK1	7.28	7.65	6.28	2.44	1.57	4.17	12.6	13.32	9.7	3.47	2.24	6.89	742.82	772.88	641.76	232.39	151.94	409.81	7.07	2.72667	11.8733	4.2	719.153	264.713
G9606_7273	2701	GJA4	0.09	0.03	0.03	0	0.07	0	0.15	0.06	0.05	0	0.1	0	3	1	1	0	2	0	0.05	0.0233333	0.0866667	0.0333333	1.66667	0.666667
G9606_4067	4901	NRL	0.37	0.5	0.43	0.44	0.26	0.29	0.63	0.87	0.67	0.63	0.37	0.48	27.15	36.92	34.53	32.21	19.68	23.23	0.433333	0.33	0.723333	0.493333	32.8667	25.04
G9606_31326	80757	TMEM121	1.25	1.08	1.87	3.51	1.92	1.46	2.16	1.89	2.89	4.99	2.73	2.41	39	32	57	101	54	44	1.4	2.29667	2.31333	3.37667	42.6667	66.3333
G9606_4462	127544	RNF19B	21.41	22.62	20.83	14.72	9.04	16.36	37.06	39.37	32.2	20.96	12.89	27.03	1134.57	1198.36	1109.25	755.57	480.19	846.24	21.62	13.3733	36.21	20.2933	1147.39	694
G9606_2085	8630	HSD17B6	0.07	0.03	0.18	0.04	0	0.11	0.12	0.06	0.27	0.05	0	0.18	2	1	6	1	0	3	0.0933333	0.05	0.15	0.0766667	3	1.33333
G9606_13436	55646	LYAR	46.55	44.72	40.73	35.92	50.94	46.06	80.56	77.85	62.96	51.16	72.63	76.11	1356	1296	1207	987	1340	1275	44	44.3067	73.79	66.6333	1286.33	1200.67
G9606_27683	6550	SLC9A3	5.61	5.86	5.14	5.59	4.24	6.51	9.71	10.2	7.95	7.96	6.05	10.75	609	633	564	583	429	686	5.53667	5.44667	9.28667	8.25333	602	566
G9606_2094	8312	AXIN1	4.37	5.55	4.21	5.02	5.82	5.97	7.56	9.66	6.5	7.15	8.3	9.87	244	307	237	248	263	307.99	4.71	5.60333	7.90667	8.44	262.667	272.997
G9606_1260	1877	E4F1	12.32	11.28	13.62	16.07	22.15	12.15	21.33	19.64	21.06	22.89	31.58	20.08	617	562	690	750	894	590	12.4067	16.79	20.6767	24.85	623	744.667
G9606_15556	718	C3	0.56	0.56	0.55	0.04	0.13	0.08	0.96	0.97	0.85	0.06	0.18	0.13	57	57	57	4	12	8	0.556667	0.0833333	0.926667	0.123333	57	8
G9606_19413	6578	SLCO2A1	0	0.02	0	0.03	0.05	0.02	0	0.03	0	0.05	0.07	0.03	0	1	0	2	2	1	0.00666667	0.0333333	0.01	0.05	0.333333	1.66667
G9606_16495	285126	DNAJC5G	0.56	0.29	0.21	0.46	0.73	0.58	0.96	0.51	0.32	0.66	1.04	0.95	19.3	10.09	7.85	15.35	23.51	19.49	0.353333	0.59	0.596667	0.883333	12.4133	19.45
G9606_10811	26960	NBEA	0.51	0.64	0.37	0.23	0.11	0.31	0.89	1.11	0.57	0.33	0.15	0.51	56	63.94	45.17	32.99	14.8	38.97	0.506667	0.216667	0.856667	0.33	55.0367	28.92
G9606_20905	10398	MYL9	3.81	4.03	5.63	9.18	15.63	6.69	6.59	7.02	8.7	13.08	22.28	11.05	205.95	216.56	303	472	764	350	4.49	10.5	7.43667	15.47	241.837	528.667
G9606_13984	22821	RASA3	21.2	20.91	17.79	12.56	15.17	18.48	36.69	36.4	27.5	17.89	21.63	30.53	1755	1729	1502	995	1156	1494	19.9667	15.4033	33.53	23.35	1662	1215
G9606_2948	339883	C3orf35	0.39	0.51	0.24	0.34	0.28	0.34	0.67	0.88	0.38	0.48	0.4	0.56	22.58	28.86	13.91	19.85	17.77	19	0.38	0.32	0.643333	0.48	21.7833	18.8733
G9606_4889	9940	DLEC1	0.12	0.2	0.06	0.15	0.3	0.04	0.21	0.35	0.1	0.22	0.43	0.06	16.45	27.23	8.88	20.17	37.96	5.03	0.126667	0.163333	0.22	0.236667	17.52	21.0533
G9606_14683	946	SIGLEC6	0.26	0.21	0.24	0.51	2.6	0.72	0.45	0.37	0.38	0.73	3.71	1.19	17.72	14.62	17.12	34.42	166.11	47.08	0.236667	1.27667	0.4	1.87667	16.4867	82.5367
G9606_4471	41	ASIC1	6.34	6.11	5.15	5.31	6.07	5.67	10.97	10.63	7.97	7.57	8.65	9.37	463	438	372	365	402	395	5.86667	5.68333	9.85667	8.53	424.333	387.333
G9606_17870	219736	STOX1	0.14	0.16	0.17	0.23	0.52	0.18	0.24	0.27	0.26	0.32	0.75	0.29	16.15	18.25	19.73	25.71	57.35	20.12	0.156667	0.31	0.256667	0.453333	18.0433	34.3933
G9606_13029	80726	IQCN	0.04	0.03	0.07	0.04	0.19	0.07	0.07	0.05	0.1	0.06	0.27	0.11	3	2	5	3	13	5	0.0466667	0.1	0.0733333	0.146667	3.33333	7
G9606_16191	26207	PITPNC1	12.45	12.73	13.84	15.51	17.51	15.8	21.55	22.15	21.39	22.09	24.96	26.1	1499	1536	1661	1665	1653	1711	13.0067	16.2733	21.6967	24.3833	1565.33	1676.33
G9606_17198	8029	CUBN	0.33	0.36	0.39	0.39	0.28	0.37	0.58	0.62	0.6	0.56	0.4	0.62	78.31	78.48	83.41	82.18	60.14	84.42	0.36	0.346667	0.6	0.526667	80.0667	75.58
G9606_5557	56938	ARNTL2	5.82	5.82	4.36	4.89	4.5	6.37	10.07	10.13	6.74	6.97	6.41	10.52	772.67	772.16	583.98	627.32	559.25	823.34	5.33333	5.25333	8.98	7.96667	709.603	669.97
G9606_4844	11043	MID2	1.81	1.82	1.15	0.95	0.71	1.13	3.13	3.16	1.78	1.35	1.01	1.87	264.79	269.11	175.51	144.61	143.31	167.36	1.59333	0.93	2.69	1.41	236.47	151.76
G9606_22256	93621	MRFAP1	121.49	116.18	103.02	98.98	76.49	134.61	210.25	202.22	159.24	140.98	109.05	222.41	5101.24	4869.84	4365.85	3930.82	2859.04	5441.78	113.563	103.36	190.57	157.48	4778.98	4077.21
G9606_11782	5422	POLA1	5.16	4.96	3.99	4.21	3.47	6.49	8.92	8.63	6.17	6	4.94	10.72	546.1	524.01	429	427	341	666	4.70333	4.72333	7.90667	7.22	499.703	478
G9606_2573	128229	TSACC	2.37	1.83	1.38	0.52	0.67	0.4	4.1	3.19	2.13	0.74	0.95	0.66	25.09	20.35	16	6.28	7.63	4.75	1.86	0.53	3.14	0.783333	20.48	6.22
G9606_8156	124056	NOXO1	0.26	0.11	0.26	0.15	0.11	0.11	0.45	0.19	0.41	0.22	0.16	0.18	17.83	7.3	15.51	6.23	7.31	7.21	0.21	0.123333	0.35	0.186667	13.5467	6.91667
G9606_26324	3832	KIF11	19.34	19.93	16.03	13.52	12.43	19.53	33.46	34.69	24.78	19.26	17.72	32.27	1903.3	1951.33	1593.59	1278.12	1139.38	1865.92	18.4333	15.16	30.9767	23.0833	1816.07	1427.81
G9606_7308	51300	TIMMDC1	56.92	57.17	60.56	63.99	41.76	57.11	98.5	99.51	93.61	91.14	59.53	94.37	1503	1507	1659	1521	814	1407	58.2167	54.2867	97.2067	81.68	1556.33	1247.33
G9606_17134	5478	PPIA	2567.51	2657.47	2823.13	3580.56	2800.39	3497.98	4443.42	4625.56	4363.75	5099.71	3992.75	5779.49	42803.9	43877.1	47383.3	56740.7	42826.8	56126.8	2682.7	3292.98	4477.58	4957.32	44688.1	51898.1
G9606_26164	7369	UMOD	0	0	0.02	0	0	0	0	0	0.04	0	0	0	0	0	1	0	0	0	0.00666667	0	0.0133333	0	0.333333	0
G9606_25984	572	BAD	149.04	129.94	231.17	238.77	218.04	91.33	257.93	226.18	357.32	340.08	310.87	150.9	2643	2307	4139	4047	3560	1575	170.05	182.713	280.477	267.283	3029.67	3060.67
G9606_35087	2644	GCHFR	77.37	70.44	121.01	186.56	159.47	84.99	133.9	122.6	187.05	265.72	227.36	140.43	1039.54	941.33	1641.78	2406.94	1995.57	1108.49	89.6067	143.673	147.85	211.17	1207.55	1837
G9606_15490	6954	TCP11	0.07	0.04	0.04	0.07	0.12	0.07	0.13	0.06	0.06	0.11	0.16	0.12	2	1	1	2	3	2	0.05	0.0866667	0.0833333	0.13	1.33333	2.33333
G9606_7572	9919	SEC16A	9.91	10.06	7.97	6.43	9.25	8.89	17.15	17.52	12.32	9.15	13.19	14.69	1655	1659	1341.28	1008	1400.84	1408.51	9.31333	8.19	15.6633	12.3433	1551.76	1272.45
G9606_14780	2059	EPS8	23.74	24.03	17.31	6.62	2.52	10.82	41.09	41.82	26.75	9.43	3.59	17.88	1814	1814	1334	486	179	796	21.6933	6.65333	36.5533	10.3	1654	487
G9606_8919	1999	ELF3	0.87	0.94	0.44	0.28	0.21	0.3	1.51	1.63	0.68	0.4	0.3	0.5	31	34	27	12	12	13	0.75	0.263333	1.27333	0.4	30.6667	12.3333
G9606_12452	26519	TIMM10	113.93	106.56	161.86	168.49	127.49	108.92	197.18	185.48	250.18	239.98	181.77	179.96	1417	1317	2026.96	2018	1462	1311.94	127.45	134.967	210.947	200.57	1586.99	1597.31
G9606_25020	56062	KLHL4	2.93	2.5	1.86	1.09	0.62	2.07	5.07	4.36	2.88	1.56	0.88	3.43	332	282	213	119	65	228	2.43	1.26	4.10333	1.95667	275.667	137.333
G9606_424	374655	ZNF710	6.42	5.88	5.39	3.99	3	5.12	11.12	10.23	8.33	5.69	4.28	8.45	581	521.18	483.98	341.66	252.38	444.05	5.89667	4.03667	9.89333	6.14	528.72	346.03
G9606_24242	81492	RSPH6A	0	0	0	0.02	0.03	0	0	0	0	0.03	0.04	0	0	0	0	1	1	0	0	0.0166667	0	0.0233333	0	0.666667
G9606_19182	57563	KLHL8	1.66	1.58	1.23	1.22	2.63	1.73	2.88	2.75	1.9	1.74	3.75	2.86	171.96	162.71	127.6	119.54	248.31	171.26	1.49	1.86	2.51	2.78333	154.09	179.703
G9606_16864	7694	ZNF135	0.09	0.05	0.05	0.06	0.44	0.1	0.15	0.08	0.07	0.09	0.63	0.17	5.42	2.32	3.02	3.3	20.93	4.69	0.0633333	0.2	0.1	0.296667	3.58667	9.64
G9606_14447	347442	DCAF8L2	0.03	0.03	0.04	0	0	0	0.05	0.05	0.07	0	0	0	2	2	2.97	0	0	0	0.0333333	0	0.0566667	0	2.32333	0
G9606_4592	2055	CLN8	5.16	6.17	5.86	3.35	3.03	3.65	8.92	10.74	9.05	4.76	4.32	6.04	343.98	357.25	329.49	211.7	297.68	305.64	5.73	3.34333	9.57	5.04	343.573	271.673
G9606_23242	81706	PPP1R14C	2.05	1.92	1.75	0.87	0.82	1.2	3.54	3.34	2.71	1.24	1.17	1.98	88	82	76	36	33	50	1.90667	0.963333	3.19667	1.46333	82	39.6667
G9606_1205	5639	PRRG2	0.94	0.64	1.08	1.45	1.32	0.84	1.63	1.12	1.67	2.06	1.88	1.4	25	17	29	37	33	22	0.886667	1.20333	1.47333	1.78	23.6667	30.6667
G9606_13735	64131	XYLT1	0	0	0	0.02	0	0	0	0	0	0.03	0	0	0	0	0	1	0	0	0	0.00666667	0	0.01	0	0.333333
G9606_11730	89958	SAPCD2	21.87	21.25	17.93	15.97	19.51	16.85	37.85	36.99	27.72	22.75	27.82	27.83	1632	1578.11	1351	1145	1356	1220	20.35	17.4433	34.1867	26.1333	1520.37	1240.33
G9606_7001	55786	ZNF415	0.04	0.04	0.17	0.03	0.3	0.21	0.07	0.07	0.27	0.04	0.43	0.35	1.88	1.99	9.14	1.35	14.58	10.58	0.0833333	0.18	0.136667	0.273333	4.33667	8.83667
G9606_128	163486	DENND1B	1.26	1.05	1.36	0.96	0.7	1.17	2.18	1.83	2.11	1.36	1	1.94	149	112	146	110.94	78	133.01	1.22333	0.943333	2.04	1.43333	135.667	107.317
G9606_2729	57822	GRHL3	0.39	0.52	0.33	0.3	0.14	0.42	0.67	0.91	0.52	0.43	0.21	0.69	21	27	18	15	7	22	0.413333	0.286667	0.7	0.443333	22	14.6667
G9606_371	51542	VPS54	3.33	3.69	2.36	1.94	1.41	2.67	5.76	6.43	3.65	2.76	2.01	4.4	256	281	187	156	121	226	3.12667	2.00667	5.28	3.05667	241.333	167.667
G9606_29643	537	ATP6AP1	81.81	81.66	79.21	46.47	42.88	50.49	141.58	142.14	122.43	66.19	61.14	83.42	3261	3240	3188	1776	1593	1954	80.8933	46.6133	135.383	70.25	3229.67	1774.33
G9606_3840	1159	CKMT1B	4.27	3.01	3.34	3.4	4.07	4.35	7.39	5.24	5.16	4.84	5.8	7.19	128.46	93.26	98.14	97.1	111	126.93	3.54	3.94	5.93	5.94333	106.62	111.677
G9606_4134	1831	TSC22D3	3.97	4.2	4.37	2.21	1.06	2.33	6.87	7.31	6.76	3.14	1.51	3.85	146	152	159	78	35	83	4.18	1.86667	6.98	2.83333	152.333	65.3333
G9606_27336	5009	OTC	0.05	0	0.03	0	0	0	0.08	0	0.05	0	0	0	1	0	1	0	0	0	0.0266667	0	0.0433333	0	0.666667	0
G9606_17064	5140	PDE3B	0.12	0.12	0.13	0.22	0.67	0.21	0.21	0.21	0.2	0.31	0.96	0.35	14.89	15.13	16.06	25.88	77.65	25.64	0.123333	0.366667	0.206667	0.54	15.36	43.0567
G9606_30709	2342	FNTB	2.12	1.9	0.89	0.37	0	0.65	3.66	3.3	1.38	0.53	0	1.07	111.67	99.46	47.54	18.72	0	33.14	1.63667	0.34	2.78	0.533333	86.2233	17.2867
G9606_992	81792	ADAMTS12	37.93	35.71	37.2	44.83	46.28	40.73	65.63	62.16	57.51	63.86	65.99	67.3	1868	1853	1638	1449	1535	1682	36.9467	43.9467	61.7667	65.7167	1786.33	1555.33
G9606_14899	256227	STEAP1B	0.05	0	0	0	0	0	0.09	0	0	0	0	0	1.25	0	0	0	0	0	0.0166667	0	0.03	0	0.416667	0
G9606_7625	107984833	LOC107984833	0.47	0.15	0.5	0.1	0.06	0.05	0.81	0.26	0.77	0.15	0.08	0.08	9.55	2.99	10.23	2	1.09	0.97	0.373333	0.07	0.613333	0.103333	7.59	1.35333
G9606_2029	27291	R3HCC1L	7.4	7.81	6.54	6.85	6.48	9.31	12.8	13.6	10.11	9.75	9.24	15.39	368.09	346.01	288.01	275.38	236.71	390.75	7.25	7.54667	12.17	11.46	334.037	300.947
G9606_26005	54928	BPNT2	7.24	6.91	6.33	7.78	6.97	10.22	12.53	12.02	9.78	11.08	9.94	16.88	1029.75	976.72	908.52	1061.87	923.66	1410.11	6.82667	8.32333	11.4433	12.6333	971.663	1131.88
G9606_25067	2539	G6PD	103.18	106.57	102.64	117.49	188.93	109.51	178.56	185.49	158.66	167.34	269.38	180.93	4457	4580	4473	4870	7598	4585	104.13	138.643	174.237	205.883	4503.33	5684.33
G9606_32190	221823	PRPS1L1	0	0	0	0	0	0.05	0	0	0	0	0	0.09	0	0	0	0	0	1.03	0	0.0166667	0	0.03	0	0.343333
G9606_6273	5174	PDZK1	0.36	0.36	0.39	0.3	0.41	0.51	0.63	0.62	0.6	0.43	0.59	0.84	16	16.58	16.07	13	17.95	22.73	0.37	0.406667	0.616667	0.62	16.2167	17.8933
G9606_12754	9529	BAG5	7.96	7.42	5.72	6.64	7.14	8.56	13.78	12.91	8.84	9.46	10.18	14.14	761.62	705.87	550.6	607.68	635.02	793.82	7.03333	7.44667	11.8433	11.26	672.697	678.84
G9606_16672	80349	WDR61	24.72	22.57	25.73	25.33	12.32	24.86	42.78	39.28	39.77	36.08	17.57	41.08	582	533	605	568	236	573	24.34	20.8367	40.61	31.5767	573.333	459
G9606_28459	163126	EID2	9.62	10.32	9.03	9.23	5.39	10.61	16.65	17.96	13.95	13.15	7.69	17.53	268	286	254	247	140	287	9.65667	8.41	16.1867	12.79	269.333	224.667
G9606_18504	8000	PSCA	5.73	6.42	8.62	6.65	9.7	5.13	9.92	11.17	13.33	9.47	13.83	8.47	106	118	161	118	167	92	6.92333	7.16	11.4733	10.59	128.333	125.667
G9606_17008	4708	NDUFB2	150.54	140.61	194.25	235.1	206.69	160.96	260.52	244.75	300.26	334.84	294.69	265.94	1241	1153	1617	1861	1587	1288	161.8	200.917	268.51	298.49	1337	1578.67
G9606_13568	126353	MISP	57.24	56.9	59.02	61.58	100.05	48.71	99.06	99.05	91.23	87.7	142.65	80.48	3217	3181	3352	3323	5239	2659	57.72	70.1133	96.4467	103.61	3250	3740.33
G9606_33104	55326	AGPAT5	8.21	8.78	6.82	5.9	3.91	8.91	14.21	15.28	10.55	8.4	5.58	14.72	840	897.94	708	577	361	879	7.93667	6.24	13.3467	9.56667	815.313	605.667
G9606_3357	2250	FGF5	0.47	0.36	0.55	0.81	1.47	0.59	0.81	0.63	0.86	1.15	2.09	0.97	47.76	36.47	57.55	78.97	140.37	58.84	0.46	0.956667	0.766667	1.40333	47.26	92.7267
G9606_32738	54681	P4HTM	12.83	11.9	13.91	9.75	9.34	6.81	22.2	20.71	21.5	13.88	13.32	11.25	455	418	495	328	299	235	12.88	8.63333	21.47	12.8167	456	287.333
G9606_5684	11075	STMN2	0.03	0	0	0.03	0	0.03	0.05	0	0	0.04	0	0.05	1	0	0	1	0	1	0.01	0.02	0.0166667	0.03	0.333333	0.666667
G9606_18825	157378	TMEM65	4.76	4.6	4.06	2.96	1.32	4	8.24	8.01	6.28	4.22	1.89	6.62	402	386	346	240	104	328	4.47333	2.76	7.51	4.24333	378	224
G9606_1859	2788	GNG7	0.04	0.1	0.06	0.12	0.26	0.08	0.07	0.18	0.1	0.17	0.37	0.13	3.13	8.57	5.16	9.53	20.61	6.33	0.0666667	0.153333	0.116667	0.223333	5.62	12.1567
G9606_1085	55888	ZKSCAN7	0.42	0.74	0.15	0.39	1.09	0.36	0.73	1.29	0.24	0.56	1.55	0.6	15.28	26.15	5.21	12.52	35.38	11.7	0.436667	0.613333	0.753333	0.903333	15.5467	19.8667
G9606_28620	101928991	CCDC92B	0.23	0.34	0.17	0.33	1.31	0.37	0.4	0.59	0.27	0.47	1.87	0.61	21.01	30.48	16.01	28.63	111.48	32.56	0.246667	0.67	0.42	0.983333	22.5	57.5567
G9606_22674	54102	CLIC6	0.09	0.02	0.17	0.15	0.27	0.05	0.15	0.04	0.26	0.22	0.38	0.09	5.94	1.42	11.85	9.93	16.7	3.42	0.0933333	0.156667	0.15	0.23	6.40333	10.0167
G9606_27031	284486	THEM5	6.7	6.26	4.78	7.79	7.75	6.63	11.59	10.9	7.39	11.09	11.05	10.96	136	124	94	146	140	128	5.91333	7.39	9.96	11.0333	118	138
G9606_2146	6164	RPL34	568.95	543.5	633.96	981.48	1181.29	784.98	984.65	946.01	979.93	1397.9	1684.26	1296.98	6084	5769	6852	9932	11466	8019	582.137	982.583	970.197	1459.71	6235	9805.67
G9606_7540	5151	PDE8A	6.7	5.96	4.76	2.71	1.67	4.18	11.6	10.37	7.35	3.86	2.39	6.91	397	337	290	149	90	243	5.80667	2.85333	9.77333	4.38667	341.333	160.667
G9606_10546	51150	SDF4	91.18	94.59	93.16	94.03	64.88	77.22	157.81	164.65	144	133.93	92.51	127.58	3484	3600	3598	3431	2294	2862	92.9767	78.71	155.487	118.007	3560.67	2862.33
G9606_34705	3489	IGFBP6	352.22	337.22	446.88	703.25	809.91	448.02	609.56	586.96	690.74	1001.63	1154.76	740.23	6268	5969	8030	12017	13424	7739	378.773	653.727	629.087	965.54	6755.67	11060
G9606_15179	388611	CD164L2	0	0	0	0	0.16	0	0	0	0	0	0.23	0	0	0	0	0	2	0	0	0.0533333	0	0.0766667	0	0.666667
G9606_4166	4952	OCRL	11.9	11.64	9	6.11	3.44	9.09	20.59	20.26	13.91	8.7	4.91	15.02	1204	1171	919	593	324	892	10.8467	6.21333	18.2533	9.54333	1098	603
G9606_14441	51696	HECA	1.3	1.12	1.01	0.85	1.37	1.1	2.25	1.94	1.57	1.21	1.96	1.82	144.04	123.11	113.58	90.13	141.75	118.51	1.14333	1.10667	1.92	1.66333	126.91	116.797
G9606_6097	92170	MTG1	13.47	12.66	15.61	21.2	22	15.79	23.32	22.03	24.13	30.2	31.36	26.09	901.16	841.99	1054.44	1361.67	1370.23	1025.26	13.9133	19.6633	23.16	29.2167	932.53	1252.39
G9606_15754	27044	SND1	47.63	45.91	43.44	42.89	48.97	48.15	82.44	79.9	67.15	61.08	69.83	79.55	3215	3078	2958	2775	3073	3149	45.66	46.67	76.4967	70.1533	3083.67	2999
G9606_13562	1000	CDH2	0.02	0	0	0.02	0	0	0.03	0	0	0.03	0	0	1	0	0	1	0	0	0.00666667	0.00666667	0.01	0.01	0.333333	0.333333
G9606_34302	64968	MRPS6	119.34	123.25	134.52	158.2	136.82	139.75	206.54	214.53	207.93	225.31	195.08	230.89	2085.97	2142.78	2374.11	2655.05	2227.35	2370.96	125.703	144.923	209.667	217.093	2200.95	2417.79
G9606_29541	606553	C8orf49	0.27	0.43	0.31	0.32	1.18	0.5	0.48	0.75	0.48	0.46	1.69	0.83	10.45	16.21	11.94	11.73	41.89	18.53	0.336667	0.666667	0.57	0.993333	12.8667	24.05
G9606_17114	6389	SDHA	83.45	83.96	76.8	65.8	48.2	80.32	144.42	146.13	118.72	93.71	68.72	132.71	4500.16	4513.77	4172	3411.03	2425.82	4232.12	81.4033	64.7733	136.423	98.38	4395.31	3356.32
G9606_25479	26003	GORASP2	52.19	57.65	50.12	34.43	19.71	46.34	90.33	100.35	77.48	49.03	28.1	76.57	2455	2709	2383	1541	850	2105	53.32	33.4933	89.3867	51.2333	2515.67	1498.67
G9606_2368	117247	SLC16A10	0.13	0.12	0.21	0.27	0.85	0.22	0.22	0.21	0.33	0.39	1.21	0.37	24.43	24.87	39.77	53.07	147.34	43.47	0.153333	0.446667	0.253333	0.656667	29.69	81.2933
G9606_4627	2134	EXTL1	0	0	0.01	0.04	0.03	0	0	0	0.02	0.05	0.04	0	0	0	1	2	2	0	0.00333333	0.0233333	0.00666667	0.03	0.333333	1.33333
G9606_13651	4881	NPR1	0	0.02	0.01	0.02	0.04	0	0	0.03	0.02	0.03	0.06	0	0	1	1	1	3	0	0.01	0.02	0.0166667	0.03	0.666667	1.33333
G9606_27560	404734	ANKHD1-EIF4EBP3	8.8	8.76	6.71	6	13.37	7.32	15.23	15.25	10.37	8.55	19.07	12.1	1447.17	1433.77	1114.11	947.81	2048.74	1168.97	8.09	8.89667	13.6167	13.24	1331.68	1388.51
G9606_26451	7846	TUBA1A	162.52	163.85	196.42	203.93	111.45	171.07	281.27	285.2	303.61	290.46	158.9	282.65	5239.74	5254.39	6395.5	6307.99	3341.51	5355.4	174.263	162.15	290.027	244.003	5629.88	5001.63
G9606_22285	6772	STAT1	49.57	49.29	38.91	16.04	12.27	23.79	85.79	85.79	60.14	22.84	17.5	39.31	3829	3782	3021	1175	857	1782	45.9233	17.3667	77.24	26.55	3544	1271.33
G9606_15450	51009	DERL2	11.65	11.33	11.53	12.88	11.91	13.31	20.16	19.72	17.82	18.34	16.98	21.99	950.39	919.53	949.43	1009.11	888.99	1053.91	11.5033	12.7	19.2333	19.1033	939.783	984.003
G9606_15266	135228	CD109	12.11	12.09	9.5	9.12	6.52	12.92	20.96	21.04	14.68	12.99	9.3	21.35	2144.85	2131.92	1698.58	1543.68	1071.41	2218.85	11.2333	9.52	18.8933	14.5467	1991.78	1611.31
G9606_12513	115019	SLC26A9	0.07	0.05	0.1	0.05	0.01	0.05	0.12	0.08	0.16	0.07	0.02	0.08	6	4	9	4	1	4	0.0733333	0.0366667	0.12	0.0566667	6.33333	3
G9606_17462	163351	GBP6	0.22	0.19	0.15	0.21	0.9	0.35	0.37	0.33	0.24	0.29	1.28	0.58	17.27	17.13	12.42	15.82	66.38	29.06	0.186667	0.486667	0.313333	0.716667	15.6067	37.0867
G9606_5706	57492	ARID1B	3.18	3.06	2.11	1.49	1.7	2.47	5.5	5.32	3.26	2.12	2.43	4.09	510.05	503.05	381.13	255.1	255	391.92	2.78333	1.88667	4.69333	2.88	464.743	300.673
G9606_5011	6525	SMTN	27.71	27.69	26.24	30.93	48.56	32.7	47.95	48.2	40.56	44.05	69.24	54.03	1711	1725	1640	1723	2370	1812	27.2133	37.3967	45.57	55.7733	1692	1968.33
G9606_10650	8678	BECN1	47.14	47.77	41.17	34.06	19.81	44.43	81.58	83.16	63.64	48.5	28.24	73.41	1893.71	1906.64	1660.68	1322.48	722.41	1732.19	45.36	32.7667	76.1267	50.05	1820.34	1259.03
G9606_30348	388327	C17orf100	0.55	1.07	1.02	0.94	0.39	1	0.94	1.86	1.58	1.34	0.56	1.65	18	35	34.02	29.9	12	32	0.88	0.776667	1.46	1.18333	29.0067	24.6333
G9606_12836	4085	MAD2L1	7.08	6.81	7.3	5.53	2.79	8.74	12.25	11.85	11.29	7.88	3.97	14.45	726.47	694.77	756.49	545.18	266.29	870.99	7.06333	5.68667	11.7967	8.76667	725.91	560.82
G9606_21053	51665	ASB1	11.9	11.42	11.8	11.97	11.34	11.77	20.6	19.88	18.24	17.05	16.17	19.45	1613	1539	1615	1558	1429	1547	11.7067	11.6933	19.5733	17.5567	1589	1511.33
G9606_17087	950	SCARB2	20.04	20.35	16.1	10.33	9.31	14.79	34.69	35.43	24.88	14.71	13.28	24.43	1821.48	1842.99	1490.58	878.85	740.13	1275.95	18.83	11.4767	31.6667	17.4733	1718.35	964.977
G9606_28264	8660	IRS2	3.8	3.82	3.15	3.2	4.77	4.22	6.57	6.64	4.87	4.55	6.8	6.97	609.87	609.97	510.63	493.23	713.26	657.7	3.59	4.06333	6.02667	6.10667	576.823	621.397
G9606_18094	653659	TMEM183B	14.1	13.13	14.9	17.01	12.41	14.31	24.41	22.85	23.04	24.22	17.7	23.65	463.14	428.82	494.18	536.22	379.68	456.17	14.0433	14.5767	23.4333	21.8567	462.047	457.357
G9606_10480	7110	TMF1	3.06	3.17	2.15	1.6	1.38	2.48	5.3	5.51	3.33	2.27	1.97	4.1	414.3	426.64	294.69	207.47	174.19	326.23	2.79333	1.82	4.71333	2.78	378.543	235.963
G9606_7154	8563	THOC5	17.7	18.17	18.72	22.45	24.06	24.36	30.63	31.63	28.93	31.97	34.31	40.24	937.44	957.25	982.21	1082.21	1286.69	1225.95	18.1967	23.6233	30.3967	35.5067	958.967	1198.28
G9606_8896	346673	STRA8	0.04	0	0	0.04	0.24	0	0.06	0	0	0.06	0.34	0	0.97	0	0	1	6.94	0	0.0133333	0.0933333	0.02	0.133333	0.323333	2.64667
G9606_22599	143	PARP4	20.58	20.51	16.31	9.73	6.63	13.86	35.62	35.69	25.21	13.85	9.45	22.89	2198.98	2180.03	1760	999.45	659	1436	19.1333	10.0733	32.1733	15.3967	2046.34	1031.48
G9606_8450	51287	COA4	180.75	179.39	209.98	196.53	150.02	175.67	312.81	312.24	324.57	279.91	213.9	290.25	2866.85	2872.9	3369.41	2976.11	2305.08	2739.48	190.04	174.073	316.54	261.353	3036.39	2673.56
G9606_10867	79018	GID4	4.03	4.31	4.41	3.12	2.45	3.25	6.97	7.51	6.82	4.44	3.5	5.37	254	296	283.02	185	144	211.01	4.25	2.94	7.1	4.43667	277.673	180.003
G9606_18230	340385	ZNF517	2.5	2.5	2.44	1.95	1.94	1.95	4.32	4.34	3.78	2.78	2.76	3.23	193.26	196.17	189.34	188.67	217.57	174.16	2.48	1.94667	4.14667	2.92333	192.923	193.467
G9606_12216	3440	IFNA2	0	0	0	0	0	0.05	0	0	0	0	0	0.08	0	0	0	0	0	1	0	0.0166667	0	0.0266667	0	0.333333
G9606_21013	105371932	LOC105371932	0.49	0.27	0.49	0.42	0.29	0.32	0.86	0.47	0.76	0.6	0.41	0.54	11	6	11	9	6	7	0.416667	0.343333	0.696667	0.516667	9.33333	7.33333
G9606_10749	7756	ZNF207	72.44	71.89	63.82	58.39	28.83	74.9	125.37	125.13	98.64	83.16	41.11	123.75	3209	3181	2860	2478	1173	3202	69.3833	54.04	116.38	82.6733	3083.33	2284.33
G9606_20618	375035	SFT2D2	5.53	5.79	4.43	4.59	5.59	6.45	9.56	10.08	6.84	6.54	7.96	10.66	1203.51	1254.77	973.73	960.42	1133.13	1364.07	5.25	5.54333	8.82667	8.38667	1144	1152.54
G9606_32500	6119	RPA3	15.52	14.05	14.93	17.43	13.88	19.5	26.85	24.45	23.08	24.82	19.79	32.22	606.05	545.76	588.82	653.68	505	739.31	14.8333	16.9367	24.7933	25.61	580.21	632.663
G9606_18421	27330	RPS6KA6	0.1	0.11	0.08	0.11	0.45	0.14	0.17	0.19	0.12	0.16	0.65	0.23	16.33	18.1	14.1	18.33	71.56	22.95	0.0966667	0.233333	0.16	0.346667	16.1767	37.6133
G9606_15311	29986	SLC39A2	0	0	0.08	0	0	0	0	0	0.12	0	0	0	0	0	2	0	0	0	0.0266667	0	0.04	0	0.666667	0
G9606_1490	9379	NRXN2	0.05	0.01	0.02	0.06	0.02	0.02	0.09	0.02	0.03	0.08	0.03	0.03	3	1	1	5	1	1	0.0266667	0.0333333	0.0466667	0.0466667	1.66667	2.33333
G9606_25310	2770	GNAI1	2.49	2.38	1.95	0.89	0.78	1.39	4.31	4.15	3.02	1.27	1.11	2.3	494.98	471.17	391.73	170.12	143.37	268.94	2.27333	1.02	3.82667	1.56	452.627	194.143
G9606_3843	9493	KIF23	22.98	24.28	17.96	13.78	11.81	23.94	39.77	42.26	27.76	19.63	16.84	39.56	1535	1602	1200	875	663	1541	21.74	16.51	36.5967	25.3433	1445.67	1026.33
G9606_13433	26258	BLOC1S6	12.42	12.24	8.89	7.89	7.77	11.17	21.49	21.3	13.73	11.23	11.07	18.46	918.15	904.65	665.3	562.82	535.84	805.54	11.1833	8.94333	18.84	13.5867	829.367	634.733
G9606_31415	283677	REC114	0	0	0.06	0	0	0.13	0	0	0.1	0	0	0.22	0	0	1	0	0	2	0.02	0.0433333	0.0333333	0.0733333	0.333333	0.666667
G9606_22151	84504	NKX6-2	0	0.06	0.07	0.17	0.4	0	0	0.11	0.1	0.24	0.57	0	0	3.46	3.54	8.7	19.91	0	0.0433333	0.19	0.07	0.27	2.33333	9.53667
G9606_6374	138715	ARID3C	0.18	0.24	0.13	0.1	0.14	0.12	0.32	0.42	0.19	0.14	0.19	0.2	16	20.98	11	8	11	10	0.183333	0.12	0.31	0.176667	15.9933	9.66667
G9606_12667	23179	RGL1	1.95	2.13	2.01	1.82	1.25	2.63	3.37	3.71	3.11	2.59	1.78	4.35	187	207	182	163	107	235	2.03	1.9	3.39667	2.90667	192	168.333
G9606_25422	6645	SNTB2	4.48	4.37	3.66	3.41	4.05	4.32	7.75	7.6	5.66	4.86	5.78	7.13	863.1	837.06	712.29	631.44	726.85	807.31	4.17	3.92667	7.00333	5.92333	804.15	721.867
G9606_9196	8424	BBOX1	0	0.03	0	0	0	0	0	0.05	0	0	0	0	0	1	0	0	0	0	0.01	0	0.0166667	0	0.333333	0
G9606_26464	9040	UBE2M	225.4	214.72	290.3	347.08	500.5	218.86	390.08	373.74	448.72	494.34	713.6	361.6	4958	4698	6448	7331	10254	4673	243.473	355.48	404.18	523.18	5368	7419.33
G9606_24262	28	ABO	0.2	0.22	0.18	0.27	0.3	0.25	0.35	0.38	0.27	0.39	0.43	0.42	25.19	26.92	22.3	32.59	35.25	30.74	0.2	0.273333	0.333333	0.413333	24.8033	32.86
G9606_17995	51702	PADI3	0.03	0.04	0.02	0.05	0	0.11	0.06	0.06	0.03	0.08	0	0.18	2	2	1	3	0	5	0.03	0.0533333	0.05	0.0866667	1.66667	2.66667
G9606_8559	80381	CD276	30.66	29.45	29.19	32.06	31.78	29.9	53.06	51.26	45.12	45.67	45.31	49.4	1813	1730	1732	1697	1564	1605	29.7667	31.2467	49.8133	46.7933	1758.33	1622
G9606_23938	101928147	FAM243A	0.14	0.03	0.05	0.03	0	0	0.24	0.05	0.08	0.04	0	0	2.5	0.5	1	0.5	0	0	0.0733333	0.01	0.123333	0.0133333	1.33333	0.166667
G9606_22114	100533105	C8orf44-SGK3	1.18	1.2	1.12	0.86	0.33	0.42	2.05	2.09	1.73	1.22	0.47	0.7	104.84	105.75	99.96	72.92	27.28	36.17	1.16667	0.536667	1.95667	0.796667	103.517	45.4567
G9606_13945	8662	EIF3B	131.8	136.7	123.26	145.01	217.71	147.63	228.09	237.93	190.52	206.54	310.41	243.91	7209	7457	6777	7567	10968	7772	130.587	170.117	218.847	253.62	7147.67	8769
G9606_4336	6539	SLC6A12	1.33	1.29	1.3	0.7	0.92	1.01	2.3	2.24	2.01	1	1.31	1.67	84	85	84	44	59	69	1.30667	0.876667	2.18333	1.32667	84.3333	57.3333
G9606_21633	644100	ARL14EPL	1.36	1.88	0.84	0.18	0.09	0.2	2.36	3.28	1.3	0.25	0.13	0.33	37	34	15	2	1	6	1.36	0.156667	2.31333	0.236667	28.6667	3
G9606_630	80174	DBF4B	14.31	13.1	12.6	10.24	11.72	12.58	24.77	22.8	19.48	14.59	16.71	20.78	1029.99	953.98	911.82	688.48	1007.8	893.05	13.3367	11.5133	22.35	17.36	965.263	863.11
G9606_26289	84962	AJUBA	8.75	8.86	6.73	6.36	4.83	7.39	15.14	15.42	10.4	9.06	6.88	12.21	575.22	622.15	485.98	349.48	253.59	448.57	8.11333	6.19333	13.6533	9.38333	561.117	350.547
G9606_23490	56963	RGMA	0.14	0.13	0.16	0.19	0.5	0.17	0.24	0.23	0.25	0.27	0.71	0.28	31.35	29.53	36.5	40.89	102.47	36.47	0.143333	0.286667	0.24	0.42	32.46	59.9433
G9606_15780	2702	GJA5	0.02	0	0	0	0.02	0	0.03	0	0	0	0.02	0	1	0	0	0	1	0	0.00666667	0.00666667	0.01	0.00666667	0.333333	0.333333
G9606_19061	4504	MT3	0.28	0.25	0.14	0.15	0.3	0	0.49	0.44	0.22	0.21	0.43	0	2	1.77	1	1	2	0	0.223333	0.15	0.383333	0.213333	1.59	1
G9606_35390	59283	CACNG8	1.55	1.72	1.31	1.78	4.44	2.51	2.68	3	2.02	2.54	6.33	4.15	270.35	298.85	230.69	298.48	721.02	425.22	1.52667	2.91	2.56667	4.34	266.63	481.573
G9606_29252	8363	H4C11	0	0	0	3.73	0	0	0	0	0	5.31	0	0	0	0	0	24.13	0	0	0	1.24333	0	1.77	0	8.04333
G9606_7916	5360	PLTP	13.27	13.86	14.47	28.45	39.68	22.69	22.97	24.12	22.36	40.52	56.58	37.49	472.41	496.89	520.15	946.93	1233.8	765.69	13.8667	30.2733	23.15	44.8633	496.483	982.14
G9606_16592	51053	GMNN	35.55	38.53	32.91	31.19	16.59	37.22	61.52	67.07	50.87	44.43	23.66	61.5	824	884	771.09	674	311	818	35.6633	28.3333	59.82	43.1967	826.363	601
G9606_5521	57604	TRMT9B	0.49	0.7	0.61	0.89	2.24	1.1	0.84	1.21	0.95	1.27	3.19	1.81	92.24	128.64	115.29	163.2	394.88	199.78	0.6	1.41	1	2.09	112.057	252.62
G9606_13190	107984014	LOC107984014	0.1	0.28	0	0	0	0.12	0.16	0.49	0	0	0	0.21	1.03	3.04	0	0	0	1.31	0.126667	0.04	0.216667	0.07	1.35667	0.436667
G9606_2734	4778	NFE2	0.24	0.14	0.28	0.11	0.11	0.11	0.41	0.24	0.43	0.15	0.16	0.17	7	4	9	3	3	3	0.22	0.11	0.36	0.16	6.66667	3
G9606_26561	623	BDKRB1	0.08	0.12	0	0	0	0.04	0.14	0.21	0	0	0	0.07	2	3	0	0	0	1	0.0666667	0.0133333	0.116667	0.0233333	1.66667	0.333333
G9606_17355	440243	GOLGA6L22	0.03	0.02	0	0.14	0	0.05	0.05	0.04	0	0.2	0	0.08	2.18	1.6	0	10.17	0	3.55	0.0166667	0.0633333	0.03	0.0933333	1.26	4.57333
G9606_5203	494143	CHAC2	8.2	7.45	7.8	5.4	2.28	7.01	14.18	12.97	12.06	7.7	3.25	11.59	206	185	197	130	53	170	7.81667	4.89667	13.07	7.51333	196	117.667
G9606_4337	284325	C19orf54	10.93	11.41	10.15	12.47	30.29	12.76	18.92	19.86	15.69	17.76	43.18	21.08	662.38	660.32	586.28	542.5	1076.89	587.31	10.83	18.5067	18.1567	27.34	636.327	735.567
G9606_27530	81285	OR51E2	0.09	0.15	0.21	0.15	0.7	0.2	0.15	0.27	0.32	0.21	1	0.32	4.8	8.26	11.33	7.7	35.49	10.34	0.15	0.35	0.246667	0.51	8.13	17.8433
G9606_1900	9837	GINS1	14.32	14.44	12.98	11.39	7.23	13.56	24.79	25.14	20.06	16.22	10.31	22.41	921.14	925.48	841.09	702.21	431.34	843.91	13.9133	10.7267	23.33	16.3133	895.903	659.153
G9606_30632	152519	NIPAL1	0.09	0.01	0.03	0.09	0.26	0.07	0.16	0.02	0.04	0.13	0.36	0.12	9.61	1.25	2.95	9.1	24.66	7.23	0.0433333	0.14	0.0733333	0.203333	4.60333	13.6633
G9606_10237	6857	SYT1	0.51	0.45	0.23	0.68	0.36	0.67	0.89	0.78	0.36	0.97	0.52	1.11	44	38	20	56	30	56	0.396667	0.57	0.676667	0.866667	34	47.3333
G9606_27104	55226	NAT10	26.78	27.36	24.05	20.64	20.42	26.01	46.34	47.62	37.18	29.4	29.12	42.98	2028	2070	1832	1466	1401	1882	26.0633	22.3567	43.7133	33.8333	1976.67	1583
G9606_28963	23704	KCNE4	0.19	0.19	0.14	0.14	0.9	0.38	0.33	0.32	0.22	0.19	1.29	0.62	11.99	11.41	8.78	8.09	52.16	22.61	0.173333	0.473333	0.29	0.7	10.7267	27.62
G9606_6348	54987	CZIB	27.78	27.29	30.24	35.03	32.5	34.52	48.07	47.51	46.75	49.89	46.33	57.04	572.04	563.12	625.52	692.27	584.01	694.64	28.4367	34.0167	47.4433	51.0867	586.893	656.973
G9606_9516	79639	TMEM53	4.17	3.89	5.58	4.97	5.91	2.74	7.22	6.77	8.62	7.07	8.43	4.53	178.56	167.45	240.58	202.68	234.29	112.62	4.54667	4.54	7.53667	6.67667	195.53	183.197
G9606_14809	396	ARHGDIA	974.08	982.08	1015.1	1113.1	2276.88	862.43	1685.77	1709.4	1569.06	1585.37	3246.34	1424.93	34716	34822	36467	37467	67466	29770	990.42	1417.47	1654.74	2085.55	35335	44901
G9606_3508	135892	TRIM50	0.06	0.04	0.05	0	0	0	0.11	0.07	0.07	0	0	0	1.6	1.16	1.16	0	0	0	0.05	0	0.0833333	0	1.30667	0
G9606_3049	1523	CUX1	35.46	35.51	35.03	53.2	67.78	48.4	61.38	61.81	54.14	75.77	96.64	79.97	2283	2305	2195	3000	3720	2862	35.3333	56.46	59.11	84.1267	2261	3194
G9606_15936	3727	JUND	31.97	32.38	36.39	45.84	59.68	28.84	55.32	56.36	56.25	65.29	85.1	47.65	1191	1200	1369	1640	2071	1043	33.58	44.7867	55.9767	66.0133	1253.33	1584.67
G9606_2994	23198	PSME4	10.65	11.14	8.56	9.16	10.9	13.27	18.43	19.38	13.23	13.04	15.54	21.92	1406	1468	1141	1159	1335	1695	10.1167	11.11	17.0133	16.8333	1338.33	1396.33
G9606_3599	55180	LINS1	2.14	2.03	1.99	1.61	2.16	2.01	3.71	3.54	3.08	2.29	3.08	3.31	196.9	184.23	180.34	136.16	186.22	175.39	2.05333	1.92667	3.44333	2.89333	187.157	165.923
G9606_4521	4311	MME	0	0	0.01	0.02	0.01	0	0	0	0.01	0.02	0.02	0	0	0	1	2	0.32	0	0.00333333	0.01	0.00333333	0.0133333	0.333333	0.773333
G9606_27659	611	OPN1SW	0	0.05	0.05	0	0	0.11	0	0.09	0.08	0	0	0.18	0	1.05	1.08	0	0	2.17	0.0333333	0.0366667	0.0566667	0.06	0.71	0.723333
G9606_12183	153769	SH3RF2	21.31	22.49	20.22	16.12	21.32	22.26	36.88	39.14	31.25	22.96	30.39	36.78	1857.41	1885.04	1704.42	1200.56	1520.87	1734.85	21.34	19.9	35.7567	30.0433	1815.62	1485.43
G9606_9636	4534	MTM1	3.31	3.48	2.47	1.44	0.93	2.06	5.72	6.06	3.83	2.05	1.33	3.41	218	228	164	90	56	131	3.08667	1.47667	5.20333	2.26333	203.333	92.3333
G9606_26437	1551	CYP3A7	0	0	0.12	0	0	0	0	0	0.19	0	0	0	0	0	5.01	0	0	0	0.04	0	0.0633333	0	1.67	0
G9606_32165	127391	TMCO2	0.08	0	0	0.08	0.08	0	0.13	0	0	0.12	0.12	0	1	0	0	1	1	0	0.0266667	0.0533333	0.0433333	0.08	0.333333	0.666667
G9606_5631	196743	PAOX	0.96	1.25	0.76	1.12	1.9	1.02	1.67	2.18	1.17	1.6	2.71	1.69	34	44	27	38	62	35	0.99	1.34667	1.67333	2	35	45
G9606_17255	9993	DGCR2	12.01	12.02	10.21	8.86	11.81	10.27	20.78	20.92	15.78	12.62	16.84	16.97	1032	1035	880	725	931	849	11.4133	10.3133	19.16	15.4767	982.333	835
G9606_32891	125958	OR7D4	0	0.18	0.08	0	0	0	0	0.32	0.12	0	0	0	0	3.5	1.48	0	0	0	0.0866667	0	0.146667	0	1.66	0
G9606_12249	23361	ZNF629	8.97	9.21	7.42	6.48	12.3	9.42	15.53	16.02	11.47	9.22	17.54	15.56	1073	1095	896	744	1370	1093	8.53333	9.4	14.34	14.1067	1021.33	1069
G9606_8713	1030	CDKN2B	16.68	15.82	13.2	3.2	2.03	4.92	28.86	27.54	20.41	4.56	2.89	8.13	1259.98	1190.9	1007.56	232.65	143.23	360.86	15.2333	3.38333	25.6033	5.19333	1152.81	245.58
G9606_26994	9475	ROCK2	5.37	6.13	3.76	2.19	1.35	4.12	9.29	10.67	5.81	3.11	1.92	6.81	839.31	956.27	591.5	327.66	195.39	625.96	5.08667	2.55333	8.59	3.94667	795.693	383.003
G9606_17395	404220	C6orf201	0.11	0.09	0.03	0.03	0.06	0.03	0.2	0.15	0.04	0.04	0.09	0.05	4.25	3.24	1.07	1.06	2.1	1.08	0.0766667	0.04	0.13	0.06	2.85333	1.41333
G9606_33607	2805	GOT1	56.48	56.62	57	54.3	34.55	57.32	97.74	98.56	88.1	77.33	49.26	94.71	2159	2153	2200	1993	1230	2127	56.7	48.7233	94.8	73.7667	2170.67	1783.33
G9606_11939	57060	PCBP4	53.43	53.3	59.71	63.06	54.84	47.21	92.47	92.78	92.29	89.81	78.19	78.01	2077	2049	2322	2286	1877	1760	55.48	55.0367	92.5133	82.0033	2149.33	1974.33
G9606_6592	91452	ACBD5	8.26	8.11	7.07	4.99	5.97	6.95	14.3	14.11	10.93	7.11	8.51	11.49	611.51	590.56	529.55	348.34	395.99	492.51	7.81333	5.97	13.1133	9.03667	577.207	412.28
G9606_32932	101929372	LOC101929372	0.74	0.53	0.67	0.55	2.24	0.5	1.29	0.92	1.04	0.79	3.2	0.83	26.37	18.57	24.14	18.84	74.07	17.22	0.646667	1.09667	1.08333	1.60667	23.0267	36.71
G9606_391	143279	HECTD2	2.63	2.87	2.07	1.76	0.95	2.35	4.55	4.99	3.19	2.5	1.35	3.88	182	190	135	101	52	146	2.52333	1.68667	4.24333	2.57667	169	99.6667
G9606_12282	5901	RAN	277.56	276.14	293.32	261.53	151.83	320.67	480.35	480.65	453.4	372.49	216.48	529.82	13345	13204	14239	12075	6797	14966	282.34	244.677	471.467	372.93	13596	11279.3
G9606_16952	10036	CHAF1A	26.33	25.48	23.14	26.49	37.51	31.52	45.56	44.36	35.76	37.72	53.49	52.07	1731	1666	1536	1672	2297	2011	24.9833	31.84	41.8933	47.76	1644.33	1993.33
G9606_5485	26256	CABYR	2.71	3.21	2.92	2.5	4.43	3.48	4.7	5.59	4.51	3.56	6.32	5.76	68	86	75	54	85	81	2.94667	3.47	4.93333	5.21333	76.3333	73.3333
G9606_9710	246175	CNOT6L	1.24	1.2	0.81	0.78	1.06	1.23	2.15	2.1	1.26	1.12	1.51	2.04	215	209	143	131	171.8	207	1.08333	1.02333	1.83667	1.55667	189	169.933
G9606_12946	51430	SUCO	6.09	6.4	4.57	2.72	2.22	4.97	10.54	11.13	7.07	3.88	3.17	8.22	603	613	449	243	186	449	5.68667	3.30333	9.58	5.09	555	292.667
G9606_12369	5273	SERPINB10	0.11	0.18	0.05	0.14	0.38	0.26	0.19	0.32	0.08	0.19	0.55	0.42	4.63	6.73	2.29	4.88	13.82	10.09	0.113333	0.26	0.196667	0.386667	4.55	9.59667
G9606_4095	200232	FAM209A	0.39	0.21	0.1	0	0.18	0.3	0.68	0.36	0.16	0	0.25	0.49	4.81	2.51	1.26	0	2	3.51	0.233333	0.16	0.4	0.246667	2.86	1.83667
G9606_10426	255231	MCOLN2	2.38	2.25	2.11	1.36	1.6	1.62	4.12	3.91	3.26	1.93	2.28	2.68	141.65	132.53	128.73	77.61	86.59	90.46	2.24667	1.52667	3.76333	2.29667	134.303	84.8867
G9606_21126	340595	RTL4	0.09	0.09	0.03	0.19	0.21	0.06	0.16	0.16	0.05	0.27	0.29	0.1	5.46	5.19	1.78	10.43	11.04	3.32	0.07	0.153333	0.123333	0.22	4.14333	8.26333
G9606_4625	51704	GPRC5B	6.33	6.46	6.28	5.61	3.31	5.32	10.95	11.25	9.7	7.99	4.72	8.8	415.78	458.03	451.28	370.55	261.89	416.12	6.35667	4.74667	10.6333	7.17	441.697	349.52
G9606_1198	1789	DNMT3B	4.34	4.33	3.28	3.2	2.97	4.51	7.52	7.53	5.07	4.56	4.24	7.45	328	323	248	235	209	327	3.98333	3.56	6.70667	5.41667	299.667	257
G9606_10832	8568	RRP1	39.18	39.21	41.98	51.95	88.06	46.5	67.81	68.25	64.89	73.99	125.56	76.82	1343.37	1325.31	1412.03	1711.75	2937.63	1585.34	40.1233	62.17	66.9833	92.1233	1360.24	2078.24
G9606_9683	836	CASP3	10.83	11.05	9.42	8.14	4.88	10.01	18.73	19.24	14.56	11.6	6.96	16.55	541	551	463	370	216	478	10.4333	7.67667	17.51	11.7033	518.333	354.667
G9606_34382	51647	CIAO2B	121.39	110.81	170.59	162.58	121.05	101.79	210.07	192.87	263.69	231.56	172.59	168.18	1489	1352	2113	1915	1383	1212	134.263	128.473	222.21	190.777	1651.33	1503.33
G9606_18139	115560	ZNF501	0.2	0.17	0.09	0.03	0.04	0.09	0.35	0.3	0.14	0.05	0.05	0.16	12.19	10.62	5.36	1.92	2.02	5.52	0.153333	0.0533333	0.263333	0.0866667	9.39	3.15333
G9606_3770	27068	PPA2	14.3	15.41	18.56	15.59	15.49	16.04	24.74	26.81	28.69	22.2	22.08	26.5	454.08	486.68	595.28	463.53	365.72	491.57	16.09	15.7067	26.7467	23.5933	512.013	440.273
G9606_8402	5192	PEX10	26.94	24.84	23.95	26.98	16.06	23.95	46.62	43.23	37.02	38.43	22.89	39.57	1510.46	1379.15	1358.72	1451.48	827.35	1306.61	25.2433	22.33	42.29	33.63	1416.11	1195.15
G9606_33215	50508	NOX3	0.03	0.05	0	0.05	0.03	0	0.05	0.09	0	0.08	0.04	0	1	2	0	2	1	0	0.0266667	0.0266667	0.0466667	0.04	1	1
G9606_2177	9611	NCOR1	9.79	10.33	8.28	8.62	22.71	10.27	16.95	17.98	12.81	12.28	32.38	16.96	1746.06	1810.04	1478.72	1408.63	2819.47	1742.88	9.46667	13.8667	15.9133	20.54	1678.27	1990.33
G9606_26285	388649	C1orf146	0.06	0.06	0.16	0	0	0.06	0.1	0.11	0.25	0	0	0.1	1.05	1.01	2.91	0	0	1.08	0.0933333	0.02	0.153333	0.0333333	1.65667	0.36
G9606_10431	79780	CCDC82	12.47	11.05	8.01	6.95	4.29	11.67	21.58	19.24	12.38	9.89	6.11	19.27	743	681	489	390.07	226.84	656	10.51	7.63667	17.7333	11.7567	637.667	424.303
G9606_22922	3623	INHA	0.16	0.19	0.12	0.04	0.08	0.08	0.27	0.34	0.18	0.06	0.12	0.13	4	5	3	1	2	2	0.156667	0.0666667	0.263333	0.103333	4	1.66667
G9606_16238	2678	GGT1	1.18	1.47	1.67	1.04	0.79	0.86	2.04	2.56	2.58	1.49	1.12	1.42	56	70.65	79.09	45.93	33.64	39.1	1.44	0.896667	2.39333	1.34333	68.58	39.5567
G9606_28258	7150	TOP1	29.28	28.21	22.05	13.95	8.89	23.86	50.67	49.1	34.08	19.86	12.68	39.42	2138	2048.98	1625.56	978	604.97	1691	26.5133	15.5667	44.6167	23.9867	1937.51	1091.32
G9606_12687	7746	ZSCAN9	3.5	3	2.84	2.71	2.2	3.64	6.06	5.22	4.39	3.86	3.14	6.01	118	104	99	82	64	118	3.11333	2.85	5.22333	4.33667	107	88
G9606_3721	3581	IL9R	0.75	0.72	0.59	0.76	1.36	1.05	1.3	1.24	0.92	1.09	1.94	1.74	59.67	53.14	47.48	52.05	101.32	71.39	0.686667	1.05667	1.15333	1.59	53.43	74.92
G9606_1129	10265	IRX5	1.7	1.68	1.34	1.49	1.02	2.25	2.95	2.92	2.07	2.12	1.46	3.71	68.92	68	54.99	57	38	87.99	1.57333	1.58667	2.64667	2.43	63.97	60.9967
G9606_19292	5961	PRPH2	0.02	0.02	0	0	0.02	0	0.03	0.03	0	0	0.03	0	1	1	0	0	1	0	0.0133333	0.00666667	0.02	0.01	0.666667	0.333333
G9606_3641	9187	SLC24A1	1.43	1.81	1.25	1.33	1.13	1.74	2.48	3.15	1.93	1.89	1.61	2.87	167.44	206.52	138.89	149.9	148.37	208.52	1.49667	1.4	2.52	2.12333	170.95	168.93
G9606_3762	80168	MOGAT2	0.02	0	0	0	0.08	0.06	0.03	0	0	0	0.11	0.1	1	0	0	0	1.92	2.01	0.00666667	0.0466667	0.01	0.07	0.333333	1.31
G9606_8316	54413	NLGN3	0.05	0.1	0.07	0.11	0.17	0.11	0.09	0.18	0.11	0.16	0.24	0.19	4.46	9.99	7.71	10.16	15.79	8.36	0.0733333	0.13	0.126667	0.196667	7.38667	11.4367
G9606_31656	503542	SPRN	0.22	0.11	0.09	0.04	0.05	0.06	0.39	0.2	0.14	0.06	0.07	0.1	13.84	7.01	5.56	2.33	2.77	3.74	0.14	0.05	0.243333	0.0766667	8.80333	2.94667
G9606_8289	10693	CCT6B	0.5	0.29	0.25	0.41	0.35	0.33	0.87	0.5	0.39	0.58	0.49	0.55	14	8	8	12	9	10	0.346667	0.363333	0.586667	0.54	10	10.3333
G9606_12518	64167	ERAP2	1.87	1.74	1.4	0.92	1.61	1.14	3.23	3.02	2.16	1.32	2.3	1.89	177.7	172.8	141.36	82.83	147.64	113.27	1.67	1.22333	2.80333	1.83667	163.953	114.58
G9606_31858	51042	ZNF593	157.55	146.34	241.39	269.99	271.26	115.53	272.67	254.72	373.12	384.54	386.76	190.89	1839	1699	2845	3026	2949	1309	181.76	218.927	300.17	320.73	2127.67	2428
G9606_34579	113730	KLHDC7B	0.04	0	0	0.02	0.05	0.02	0.07	0	0	0.03	0.08	0.03	4	0	0	2	5	2	0.0133333	0.03	0.0233333	0.0466667	1.33333	3
G9606_1517	11093	ADAMTS13	0.31	0.29	0.31	0.34	0.69	0.51	0.54	0.51	0.48	0.49	0.98	0.84	23.15	28.04	28.95	26.21	51.58	35.31	0.303333	0.513333	0.51	0.77	26.7133	37.7
G9606_10797	10803	CCR9	0	0.02	0	0	0	0	0	0.04	0	0	0	0	0	1	0	0	0	0	0.00666667	0	0.0133333	0	0.333333	0
G9606_2730	29127	RACGAP1	40.77	39.55	31.99	19.9	9.94	28.6	70.56	68.83	49.44	28.34	14.17	47.26	2380	2297	1868	1093	520	1598	37.4367	19.48	62.9433	29.9233	2181.67	1070.33
G9606_3560	5475	PPEF1	0	0	0.02	0	0	0	0	0	0.03	0	0	0	0	0	1	0	0	0	0.00666667	0	0.01	0	0.333333	0
G9606_5589	84288	EFCAB2	5.05	3.91	4.55	3.85	3.13	5.37	8.74	6.81	7.03	5.49	4.46	8.88	173.15	141.49	151.19	132.63	133.2	178.23	4.50333	4.11667	7.52667	6.27667	155.277	148.02
G9606_29475	90637	ZFAND2A	49.55	45.23	53.9	68.25	62.18	59.86	85.75	78.72	83.31	97.21	88.66	98.9	898.2	802.44	932.22	1129.63	1114.07	1015.56	49.56	63.43	82.5933	94.9233	877.62	1086.42
G9606_10558	538	ATP7A	0.87	1.02	0.67	0.61	0.65	0.93	1.5	1.78	1.04	0.87	0.92	1.54	141.86	166.36	112.38	96.24	98.82	149.58	0.853333	0.73	1.44	1.11	140.2	114.88
G9606_14378	112487	DTD2	7.2	7.68	6.79	5.54	8.49	7.11	12.46	13.36	10.49	7.89	12.1	11.75	379.94	403.04	361.72	280.77	417.42	364.3	7.22333	7.04667	12.1033	10.58	381.567	354.163
G9606_29307	7078	TIMP3	0.01	0.02	0.04	0.12	0.04	0.03	0.02	0.04	0.07	0.16	0.05	0.06	1	2	4	10	3	3	0.0233333	0.0633333	0.0433333	0.09	2.33333	5.33333
G9606_6260	4628	MYH10	0.05	0.05	0.08	0.05	0.01	0.09	0.09	0.09	0.12	0.08	0.01	0.15	8	7.55	12	8	1	13	0.06	0.05	0.1	0.08	9.18333	7.33333
G9606_2423	7416	VDAC1	177.6	180.02	151.98	201.16	125.97	259.99	307.37	313.34	234.92	286.5	179.6	429.56	6314.12	6372.1	5474.28	6885	4175	8969.07	169.867	195.707	285.21	298.553	6053.5	6676.36
G9606_5438	6536	SLC6A9	14.42	15.44	13.09	7.49	13.28	8.81	24.96	26.87	20.23	10.66	18.94	14.56	823	878	755	408	682	482	14.3167	9.86	24.02	14.72	818.667	524
G9606_17218	11112	HIBADH	17.46	17.9	14.79	12.04	5.48	14.55	30.22	31.15	22.86	17.15	7.81	24.04	633	646	542	420	185	512	16.7167	10.69	28.0767	16.3333	607	372.333
G9606_1738	2895	GRID2	0	0	0.01	0	0.01	0	0	0	0.01	0	0.01	0	0	0	1	0	1	0	0.00333333	0.00333333	0.00333333	0.00333333	0.333333	0.333333
G9606_18625	136227	COL26A1	0	0	0.04	0	0	0	0	0	0.06	0	0	0	0	0	2	0	0	0	0.0133333	0	0.02	0	0.666667	0
G9606_1097	4354	MPP1	6.01	5.83	6.01	3.84	4.11	4.88	10.4	10.14	9.29	5.48	5.86	8.07	207	198	202	123	116	151	5.95	4.27667	9.94333	6.47	202.333	130
G9606_17132	63929	XPNPEP3	4.8	4.86	3.64	3.46	5.76	3.92	8.31	8.45	5.62	4.93	8.21	6.47	311.18	343.47	284.13	271.54	602.97	315.28	4.43333	4.38	7.46	6.53667	312.927	396.597
G9606_13047	1298	COL9A2	0.18	0.29	0.23	0.52	0.79	0.35	0.31	0.5	0.36	0.75	1.13	0.58	11	16	13	28	41	19	0.233333	0.553333	0.39	0.82	13.3333	29.3333
G9606_16791	112267971	LOC112267971	0.09	0	0	0	0	0	0.16	0	0	0	0	0	2	0	0	0	0	0	0.03	0	0.0533333	0	0.666667	0
G9606_7780	8372	HYAL3	10.68	10.9	15.15	12.17	7.19	7.46	18.49	18.98	23.42	17.34	10.25	12.32	310.46	328.08	415.17	273.85	140.94	192.08	12.2433	8.94	20.2967	13.3033	351.237	202.29
G9606_7619	27020	NPTN	41.08	42.04	34.19	15.4	7.13	26.18	71.09	73.17	52.85	21.94	10.16	43.26	1646	1667	1371	592	265	1015	39.1033	16.2367	65.7033	25.12	1561.33	624
G9606_30301	123606	NIPA1	5.93	5.78	4.89	4.49	2.39	6.19	10.27	10.05	7.56	6.39	3.41	10.23	752	728	625	542	282	758	5.53333	4.35667	9.29333	6.67667	701.667	527.333
G9606_10617	9440	MED17	6.73	7.49	5.52	3.51	2.1	4.91	11.65	13.03	8.54	5	2.99	8.11	672.1	743.36	556.84	336.47	195.25	475.86	6.58	3.50667	11.0733	5.36667	657.433	335.86
G9606_12175	4072	EPCAM	25.87	26.38	24.92	22.77	14.72	30.3	44.77	45.92	38.52	32.43	20.99	50.06	768	779	747	649	407	873	25.7233	22.5967	43.07	34.4933	764.667	643
G9606_18740	56110	PCDHGA5	0.11	0.14	0.12	0.13	0.32	0.29	0.2	0.24	0.18	0.19	0.46	0.47	10.17	12.4	10.9	11.69	26.95	25.08	0.123333	0.246667	0.206667	0.373333	11.1567	21.24
G9606_23138	107986982	LOC107986982	0.08	0.03	0.08	0.04	0.16	0.1	0.15	0.06	0.12	0.05	0.23	0.16	7.33	3	7	3	13.01	8	0.0633333	0.1	0.11	0.146667	5.77667	8.00333
G9606_5295	6335	SCN9A	0.01	0	0	0	0.02	0.01	0.01	0	0	0	0.03	0.01	1.01	0	0	0	3.29	0.95	0.00333333	0.01	0.00333333	0.0133333	0.336667	1.41333
G9606_10348	1676	DFFA	20.48	19.03	21.34	22.55	36.09	20.7	35.44	33.13	32.98	32.12	51.46	34.2	1933.35	1811.15	1983.48	2004.16	3211.27	1946.72	20.2833	26.4467	33.85	39.26	1909.33	2387.38
G9606_6869	152330	CNTN4	0.08	0.12	0.13	0.09	0.31	0.12	0.15	0.21	0.21	0.13	0.45	0.2	9.06	12.85	15.36	10.46	32.07	13.23	0.11	0.173333	0.19	0.26	12.4233	18.5867
G9606_24892	105376875	LOC105376875	0	0	0	0	0	0.02	0	0	0	0	0	0.04	0	0	0	0	0	2	0	0.00666667	0	0.0133333	0	0.666667
G9606_34639	768239	PSAPL1	0.01	0	0.01	0	0.01	0	0.02	0	0.02	0	0.02	0	1	0	1	0	1	0	0.00666667	0.00333333	0.0133333	0.00666667	0.666667	0.333333
G9606_873	5606	MAP2K3	37.75	40.04	37.02	21.12	22.31	22.65	65.34	69.69	57.22	30.08	31.81	37.43	1646	1707	1579	850	833	933	38.27	22.0267	64.0833	33.1067	1644	872
G9606_9760	1365	CLDN3	0.11	0.41	0.45	0.56	0.71	0.38	0.19	0.72	0.7	0.8	1.01	0.63	2.6	9.97	11.1	13.14	16	9.05	0.323333	0.55	0.536667	0.813333	7.89	12.73
G9606_7047	169834	ZNF883	0.02	0.02	0	0	0	0.02	0.04	0.04	0	0	0	0.04	1	1	0	0	0	1	0.0133333	0.00666667	0.0266667	0.0133333	0.666667	0.333333
G9606_17419	10212	DDX39A	176.98	176.53	207.55	212.53	212.35	190.4	306.29	307.26	320.81	302.7	302.77	314.59	5182	5139	6111	5945	5645	5392	187.02	205.093	311.453	306.687	5477.33	5660.67
G9606_8689	348110	ARPIN	3.08	3.1	2.64	2.52	3.85	3.36	5.34	5.39	4.08	3.59	5.49	5.55	413.1	420.13	365.56	335.38	494.29	443.12	2.94	3.24333	4.93667	4.87667	399.597	424.263
G9606_7682	51705	EMCN	0.06	0.04	0.06	0.26	0.5	0.15	0.11	0.06	0.09	0.36	0.72	0.25	4.98	2.76	4.74	18.66	35.52	11.33	0.0533333	0.303333	0.0866667	0.443333	4.16	21.8367
G9606_17824	146861	SLC35G3	0	0.03	0	0	0.04	0.03	0	0.05	0	0	0.05	0.05	0	1	0	0	1.28	1	0.01	0.0233333	0.0166667	0.0333333	0.333333	0.76
G9606_26669	9075	CLDN2	0.07	0.05	0.14	0.13	0.04	0.04	0.12	0.09	0.21	0.18	0.05	0.06	4	3	8	7	2	2	0.0866667	0.07	0.14	0.0966667	5	3.66667
G9606_782	1734	DIO2	0.03	0.04	0.09	0.04	0.03	0.03	0.06	0.08	0.15	0.06	0.05	0.05	4.15	5.45	12	5	3.96	4	0.0533333	0.0333333	0.0966667	0.0533333	7.2	4.32
G9606_16442	137886	UBXN2B	4.01	5.5	2.93	4	3.74	6	6.94	9.57	4.53	5.69	5.33	9.92	278.36	354	234.55	221.05	201.8	399.78	4.14667	4.58	7.01333	6.98	288.97	274.21
G9606_12257	79782	LRRC31	0	0.02	0	0	0	0.05	0	0.04	0	0	0	0.08	0	1	0	0	0	2	0.00666667	0.0166667	0.0133333	0.0266667	0.333333	0.666667
G9606_964	64800	EFCAB6	0.04	0.01	0.01	0	0.03	0.01	0.07	0.02	0.02	0	0.04	0.02	3	1	1	0	2	1	0.02	0.0133333	0.0366667	0.02	1.66667	1
G9606_10663	64787	EPS8L2	23.18	22.9	21.49	20.79	20.3	20.06	40.12	39.87	33.21	29.61	28.95	33.15	1379.5	1352.99	1290.44	1186.25	1117	1153.2	22.5233	20.3833	37.7333	30.57	1340.98	1152.15
G9606_24404	26157	GIMAP2	0.22	0.15	0.11	0.08	0	0.15	0.38	0.25	0.17	0.11	0	0.25	6	4	3	2	0	4	0.16	0.0766667	0.266667	0.12	4.33333	2
G9606_2602	23583	SMUG1	27.76	23.87	33.08	30.12	29.6	22.3	48.04	41.55	51.13	42.91	42.21	36.84	878.85	757.32	1055.67	917.36	857.36	704.45	28.2367	27.34	46.9067	40.6533	897.28	826.39
G9606_16401	51776	MAP3K20	7.77	7.47	6.12	6.94	10.62	9.35	13.44	13.01	9.45	9.88	15.14	15.44	964.64	930.82	761.97	873.27	1340.67	1187.46	7.12	8.97	11.9667	13.4867	885.81	1133.8
G9606_14787	8131	NPRL3	18.92	19.78	16.24	20.09	27.55	19.06	32.74	34.42	25.11	28.61	39.27	31.5	1123.53	1159.84	980.17	1158.42	1555.01	1080.82	18.3133	22.2333	30.7567	33.1267	1087.85	1264.75
G9606_10603	9670	IPO13	16.05	16.04	13.86	15.62	24.37	17.07	27.78	27.92	21.43	22.24	34.74	28.21	1038	1056	880	844	1200	962	15.3167	19.02	25.71	28.3967	991.333	1002
G9606_5583	8061	FOSL1	505.08	509.24	523.46	497.73	644.79	459.07	874.11	886.39	809.12	708.91	919.33	758.5	15799	15803	16286	14156	16717	13437	512.593	533.863	856.54	795.58	15962.7	14770
G9606_18624	644186	SYCE3	0.12	0.25	0.24	0	0.92	0	0.21	0.43	0.37	0	1.31	0	1	2	2	0	7	0	0.203333	0.306667	0.336667	0.436667	1.66667	2.33333
G9606_6424	286151	FBXO43	2.16	2.39	2.57	1.97	1.77	2.46	3.73	4.16	3.97	2.8	2.52	4.07	117	118	130	96	80	126	2.37333	2.06667	3.95333	3.13	121.667	100.667
G9606_25668	2779	GNAT1	0.06	0.02	0	0.01	0	0.01	0.11	0.04	0	0.02	0	0.02	3	1	0	1.01	0	0.67	0.0266667	0.00666667	0.05	0.0133333	1.33333	0.56
G9606_16083	63901	FAM111A	14.5	13.39	11.46	13.07	13.44	18.34	25.09	23.31	17.72	18.62	19.16	30.3	1023.71	952.06	824.88	879.11	870.8	1247.36	13.1167	14.95	22.04	22.6933	933.55	999.09
G9606_26402	286527	TMSB15B	9.49	10.12	12.24	9.36	4.62	9.98	16.43	17.61	18.91	13.33	6.59	16.5	147.4	157.92	177.85	149.14	79.76	160.03	10.6167	7.98667	17.65	12.14	161.057	129.643
G9606_22498	647166	C13orf42	0.07	0.02	0.02	0.02	0	0.05	0.12	0.03	0.03	0.03	0	0.08	3	1	1	1	0	2	0.0366667	0.0233333	0.06	0.0366667	1.66667	1
G9606_22161	107986211	LOC107986211	0.16	0.21	0.19	0.15	0.31	0.25	0.28	0.37	0.29	0.22	0.45	0.42	19.56	26	23.34	17.83	35.96	30.06	0.186667	0.236667	0.313333	0.363333	22.9667	27.95
G9606_27616	6519	SLC3A1	0.05	0.03	0	0	0	0	0.09	0.06	0	0	0	0	3.17	2.98	0	0	0	0	0.0266667	0	0.05	0	2.05	0
G9606_24640	200350	FOXD4L1	0.74	0.65	0.42	0.07	0.14	0.35	1.28	1.13	0.65	0.1	0.21	0.59	29.5	25.93	16.91	2.69	5.39	13.78	0.603333	0.186667	1.02	0.3	24.1133	7.28667
G9606_5537	9185	REPS2	0.11	0.08	0.11	0.14	0.36	0.12	0.2	0.14	0.17	0.2	0.52	0.19	17.7	12.58	11.11	20.48	52.4	17.73	0.1	0.206667	0.17	0.303333	13.7967	30.2033
G9606_10314	81786	TRIM7	9.89	8.56	11.74	10.65	7.64	8.93	17.12	14.9	18.14	15.17	10.89	14.75	322.53	297.55	376.48	307.2	274.09	281.69	10.0633	9.07333	16.72	13.6033	332.187	287.66
G9606_1432	51507	RTF2	95.75	96.08	91.38	83.56	63.54	112.43	165.7	167.24	141.25	119.01	90.6	185.76	3128	3120	3014	2608	1904	3551	94.4033	86.51	158.063	131.79	3087.33	2687.67
G9606_226	100506144	TMEM35B	16.59	15.46	15.35	17.82	7.11	19.11	28.71	26.91	23.72	25.38	10.14	31.57	288	267	269	297	115	322	15.8	14.68	26.4467	22.3633	274.667	244.667
G9606_18068	284207	METRNL	33.9	31.63	37.65	30.35	34.37	23.8	58.67	55.05	58.19	43.22	49	39.32	1105	1028	1240	953	1042	752	34.3933	29.5067	57.3033	43.8467	1124.33	915.667
G9606_6377	204	AK2	129.4	133.78	167.87	159.59	120.43	128.2	223.94	232.85	259.48	227.3	171.71	211.82	4846.68	4768.02	5470.01	4697.08	3273.55	4359.02	143.683	136.073	238.757	203.61	5028.24	4109.88
G9606_4017	10101	NUBP2	48.64	42.52	72.28	78.15	62.95	37.26	84.18	74.01	111.72	111.31	89.75	61.56	1170.85	996.7	1725.9	1765.08	1403.57	872.09	54.48	59.4533	89.97	87.54	1297.82	1346.91
G9606_34740	11336	EXOC3	36.4	36.41	35.39	28.83	36.09	29.88	62.99	63.37	54.71	41.07	51.45	49.38	1985	1975	1949	1510	1833	1582	36.0667	31.6	60.3567	47.3	1969.67	1641.67
G9606_8702	3921	RPSA	1069.78	1050.46	1369.35	1213.63	856.26	1070.24	1851.4	1828.41	2116.62	1728.55	1220.84	1768.29	23130	22589.9	29895.2	25196	17243.2	22461.8	1163.2	1046.71	1932.14	1572.56	25205	21633.6
G9606_23038	3363	HTR7	2.75	2.06	1.75	1.66	1.35	2.95	4.75	3.59	2.71	2.37	1.93	4.87	184	138	119	108	94	201	2.18667	1.98667	3.68333	3.05667	147	134.333
G9606_10374	8675	STX16	26.78	28.03	21.87	16.8	19.27	24.46	46.34	48.78	33.81	23.92	27.48	40.42	2375.33	2478.07	1973.11	1396.61	1565.96	2086.74	25.56	20.1767	42.9767	30.6067	2275.5	1683.1
G9606_19917	9915	ARNT2	0	0.01	0.01	0	0	0	0	0.01	0.01	0	0	0	0	1	1	0	0	0	0.00666667	0	0.00666667	0	0.666667	0
G9606_20885	50624	CUZD1	0	0.05	0	0	0	0.03	0	0.09	0	0	0	0.04	0	2	0	0	0	1	0.0166667	0.01	0.03	0.0133333	0.666667	0.333333
G9606_21286	173	AFM	0	0.05	0	0	0	0	0	0.09	0	0	0	0	0	2	0	0	0	0	0.0166667	0	0.03	0	0.666667	0
G9606_22926	6497	SKI	8.04	8.3	7	6.6	8.59	8.63	13.91	14.44	10.82	9.4	12.25	14.26	899.95	926.07	794	699	880.15	924.35	7.78	7.94	13.0567	11.97	873.34	834.5
G9606_8327	84080	ENKD1	11.26	10.37	13.8	16.8	20.8	12.59	19.49	18.06	21.33	23.93	29.66	20.8	339	310	419	487	585.59	367.68	11.81	16.73	19.6267	24.7967	356	480.09
G9606_26581	5130	PCYT1A	17.28	16.95	15.08	14.89	16.58	18.46	29.9	29.51	23.31	21.21	23.63	30.5	1884.47	1840.03	1659.94	1557.79	1686.98	1954.27	16.4367	16.6433	27.5733	25.1133	1794.81	1733.01
G9606_19673	4610	MYCL	0.08	0.17	0.08	0.07	0.03	0.07	0.14	0.3	0.12	0.1	0.04	0.12	5	10	4	3	1	3	0.11	0.0566667	0.186667	0.0866667	6.33333	2.33333
G9606_21765	9068	ANGPTL1	0.03	0	0	0	0	0	0.05	0	0	0	0	0	2	0	0	0	0	0	0.01	0	0.0166667	0	0.666667	0
G9606_11729	79819	DNAI4	0.15	0	0.07	0.1	0.17	0.22	0.25	0	0.11	0.14	0.24	0.36	7	0	3	3	5	7	0.0733333	0.163333	0.12	0.246667	3.33333	5
G9606_16796	9751	SNPH	2.56	2.65	1.86	1.46	1.85	1.6	4.43	4.6	2.88	2.08	2.64	2.65	254	262	186	138	170	154	2.35667	1.63667	3.97	2.45667	234	154
G9606_18047	3796	KIF2A	12.57	13.07	10.46	7.33	7.18	10.62	21.76	22.75	16.17	10.44	10.24	17.54	1391.64	1394.49	1194.59	988.89	1032.33	1355.67	12.0333	8.37667	20.2267	12.74	1326.91	1125.63
G9606_11319	55644	OSGEP	7.25	7.16	8.71	8.5	6.74	7.55	12.55	12.46	13.46	12.1	9.6	12.47	276.99	272	335.72	311.59	239.6	279.79	7.70667	7.59667	12.8233	11.39	294.903	276.993
G9606_3159	441631	TSPAN11	0.04	0.04	0.07	0	0.04	0	0.07	0.07	0.12	0	0.06	0	4	3	6	0	4	0	0.05	0.0133333	0.0866667	0.02	4.33333	1.33333
G9606_34791	83903	HASPIN	4.89	4.48	4.3	2.71	1.41	3.7	8.46	7.8	6.64	3.86	2.01	6.11	266.11	242.69	236.33	141.73	71.59	195.52	4.55667	2.60667	7.63333	3.99333	248.377	136.28
G9606_21138	11266	DUSP12	31.7	32.29	32.45	34.41	19.25	36.95	54.86	56.2	50.16	49.01	27.45	61.05	772	783	792	808	431	865	32.1467	30.2033	53.74	45.8367	782.333	701.333
G9606_16651	23192	ATG4B	29.67	30.47	32.32	32.95	37.71	31.24	51.35	53.04	49.95	46.92	53.76	51.61	1212	1282	1338	1359	1587	1278	30.82	33.9667	51.4467	50.7633	1277.33	1408
G9606_10337	51315	KRCC1	2.36	3.35	2.05	2.73	0.67	2.89	4.08	5.84	3.16	3.88	0.96	4.77	83	117	73	88	21	95	2.58667	2.09667	4.36	3.20333	91	68
G9606_26116	83716	CRISPLD2	0.33	0.26	0.32	0.19	0.39	0.1	0.57	0.45	0.49	0.26	0.56	0.17	29.36	22.95	30.39	15.98	32.87	9.16	0.303333	0.226667	0.503333	0.33	27.5667	19.3367
G9606_8173	2580	GAK	22.41	21.73	20.02	18.17	23.34	19.45	38.78	37.83	30.95	25.87	33.28	32.14	1905.97	1827.16	1714.09	1463.01	1807.72	1594.1	21.3867	20.32	35.8533	30.43	1815.74	1621.61
G9606_19786	646262	LACTBL1	0	0	0	0.03	0	0	0	0	0	0.04	0	0	0	0	0	1	0	0	0	0.01	0	0.0133333	0	0.333333
G9606_10006	11025	LILRB3	0.77	0.55	0.55	0.85	2.91	0.52	1.33	0.95	0.85	1.21	4.16	0.85	41.23	28.99	29.73	43.75	146.03	26.84	0.623333	1.42667	1.04333	2.07333	33.3167	72.2067
G9606_21832	64854	USP46	1.27	1.27	1	0.94	0.85	1.21	2.2	2.2	1.54	1.34	1.22	2	198.92	197.26	157.01	141.5	124.67	183.22	1.18	1	1.98	1.52	184.397	149.797
G9606_2479	27098	CLUL1	0.09	0.18	0.08	0.03	0.51	0.17	0.16	0.32	0.13	0.05	0.73	0.28	3.92	7.96	3.58	1.41	20.27	7.07	0.116667	0.236667	0.203333	0.353333	5.15333	9.58333
[truncated: 15,703 more rows]
