# Supplementary material for: IGF2BP3 promotes progression of gallbladder carcinoma by stabilizing KLK5 mRNA in N6-methyladenosine-dependent binding
Source: Front Oncol. 2022 Oct 13;12:1035871. doi: 10.3389/fonc.2022.1035871 (PMC9606626; doi:10.3389/fonc.2022.1035871)
Supplement: Supplementary file 3 [file DataSheet_3.xlsx]

## Sheet: Data Sheet 2 (2)
st_rna_id	rna_id	gene_id	fpkm_shIGF2BP3_r1	fpkm_shIGF2BP3_r2	fpkm_shIGF2BP3_r3	fpkm_shNC_r1	fpkm_shNC_r2	fpkm_shNC_r3	tpm_shIGF2BP3_r1	tpm_shIGF2BP3_r2	tpm_shIGF2BP3_r3	tpm_shNC_r1	tpm_shNC_r2	tpm_shNC_r3	read_count_shIGF2BP3_r1	read_count_shIGF2BP3_r2	read_count_shIGF2BP3_r3	read_count_shNC_r1	read_count_shNC_r2	read_count_shNC_r3	average_fpkm_shIGF2BP3	average_fpkm_shNC	average_tpm_shIGF2BP3	average_tpm_shNC	average_read_count_shIGF2BP3	average_read_count_shNC
R9606_115293.2	NM_032607.3	84699	0	0	0	0	0	0	0	0	0	0	0	0	0	0.04	0	0	0	0	0	0	0	0	0.0133333	0
R9606_89815.5	NM_001549.6	3437	25.5	26.64	22.92	13.24	12.93	14.73	44.13	46.37	35.43	18.85	18.44	24.34	1183.01	1229.22	1073.76	589.63	558.9	663.42	25.02	13.6333	41.9767	20.5433	1162	603.983
R9606_137212.4	XM_006718141.4	120071	0	0.08	0	0	0	0	0	0.13	0	0	0	0	0	3	0	0	0	0	0.0266667	0	0.0433333	0	1	0
R9606_135886.3	NM_020456.4	57213	13.16	12.79	11.44	9.58	6.73	12.71	22.78	22.26	17.69	13.65	9.6	21.01	784.61	758.14	688.72	548.44	373.86	735.69	12.4633	9.67333	20.91	14.7533	743.823	552.663
R9606_40081.4	XM_005257822.4	9400	0	0.43	0.07	0.15	0.83	0.04	0	0.75	0.1	0.21	1.18	0.07	0	25.95	4.09	8.5	46.58	2.39	0.166667	0.34	0.283333	0.486667	10.0133	19.1567
R9606_77763.1	XM_017015987.1	23185	0	0	0	0	0.06	0	0	0	0	0	0.09	0	0	0	0	0	9.16	0	0	0.02	0	0.03	0	3.05333
R9606_81803.1	XM_017027063.1	5794	0.98	0	0.58	0.57	0	0	1.7	0	0.9	0.81	0	0	73.75	0	44.11	40.94	0	0	0.52	0.19	0.866667	0.27	39.2867	13.6467
R9606_2886.1	NM_001286497.2	80119	0.14	0	0	0.13	0	0	0.23	0	0	0.18	0	0	5.92	0	0	5.3	0	0	0.0466667	0.0433333	0.0766667	0.06	1.97333	1.76667
R9606_58251.1	XM_024447796.1	120	0	0.49	0	0.1	0	0	0	0.85	0	0.15	0	0	0	41.1	0	8.51	0	0	0.163333	0.0333333	0.283333	0.05	13.7	2.83667
R9606_75606.1	XM_017023039.1	197358	0	0	0	0.02	0	0	0	0	0	0.02	0	0	0	0	0	1	0	0	0	0.00666667	0	0.00666667	0	0.333333
R9606_30553.4	NM_000407.5	2812	0.06	0	0.05	0.17	0.12	0.06	0.1	0	0.08	0.25	0.17	0.09	1	0	1	3	2	1	0.0366667	0.116667	0.06	0.17	0.666667	2
R9606_59956.5	NM_003763.6	8675	5.33	3.7	5.94	0.75	1.32	2.27	9.22	6.44	9.19	1.07	1.88	3.76	509.36	351.67	573.98	68.87	117.6	211.11	4.99	1.44667	8.28333	2.23667	478.337	132.527
R9606_62751.1	XM_017014558.1	23404	2.82	2.84	4.11	5.38	19.09	5.85	4.88	4.94	6.36	7.66	27.22	9.67	138.95	139.17	204.89	254.61	877.2	280.21	3.25667	10.1067	5.39333	14.85	161.003	470.673
R9606_71748.1	XM_024450862.1	60528	2.38	0.69	2.68	1.47	3.19	0	4.12	1.2	4.14	2.09	4.55	0	166.71	47.83	189.04	98.47	208.07	0	1.91667	1.55333	3.15333	2.21333	134.527	102.18
R9606_65010.1	NM_001243765.2	9910	0	0.11	0.33	0	0.02	0	0	0.19	0.5	0	0.03	0	0	14.95	45.4	0	2.38	0	0.146667	0.00666667	0.23	0.01	20.1167	0.793333
R9606_139283.2	XM_017019342.2	4753	0	0	0	0	0.03	0	0	0	0	0	0.05	0	0	0	0	0	2	0	0	0.01	0	0.0166667	0	0.666667
R9606_46487.1	XM_024447591.1	54981	0.99	0.69	0.86	0.85	1.4	0.7	1.72	1.21	1.34	1.21	1.99	1.15	83.38	57.92	73.39	68.41	109.3	56.8	0.846667	0.983333	1.42333	1.45	71.5633	78.17
R9606_143207.2	NM_016060.3	51003	5.87	6.12	7.57	5.41	2.63	4.8	10.17	10.66	11.69	7.7	3.76	7.93	183.91	190.7	239.2	162.63	76.81	145.95	6.52	4.28	10.84	6.46333	204.603	128.463
R9606_98865.1	NM_001143909.1	729020	0.06	0	0.03	0.1	0	0.05	0.11	0	0.05	0.14	0	0.09	2.62	0	1.34	3.77	0	2.07	0.03	0.05	0.0533333	0.0766667	1.32	1.94667
R9606_132795.4	NM_016952.4	50937	0	0.36	0.21	0	0.24	0.38	0	0.63	0.32	0	0.34	0.63	0	56.94	33.49	0	35.27	58.31	0.19	0.206667	0.316667	0.323333	30.1433	31.1933
R9606_80333.1	NM_001346603.1	60561	0	0	0	0.38	0	0	0	0	0	0.54	0	0	0	0	0	17.57	0	0	0	0.126667	0	0.18	0	5.85667
R9606_38736.1	XM_024446723.1	285989	0.71	0.61	0.54	0	0	0.41	1.22	1.07	0.84	0	0	0.67	24.65	21.25	19.02	0	0	13.72	0.62	0.136667	1.04333	0.223333	21.64	4.57333
R9606_10050.4	XM_006717236.4	64794	0	0	0.27	0	0	0	0	0	0.42	0	0	0	0	0	23.38	0.05	0	0	0.09	0	0.14	0	7.79333	0.0166667
R9606_135779.2	XM_017025440.2	9772	0	0	0	0	0	0	0.01	0	0	0	0	0	0.48	0	0	0	0	0	0	0	0.00333333	0	0.16	0
R9606_118524.3	XM_011518786.3	53358	0.16	0.23	0.21	0.02	0.36	0.38	0.27	0.39	0.32	0.03	0.51	0.62	5.47	7.81	7.28	0.81	11.54	12.67	0.2	0.253333	0.326667	0.386667	6.85333	8.34
R9606_66693.2	NM_139266.2	6772	5.27	5.41	4.61	1.52	1.7	1.72	9.12	9.41	7.13	2.17	2.43	2.85	286.96	293.01	253.62	79.74	86.43	91.07	5.09667	1.64667	8.55333	2.48333	277.863	85.7467
R9606_21606.3	NM_004544.4	4705	9.08	10.07	10.42	13.76	15.09	12.34	15.72	17.52	16.11	19.6	21.52	20.4	865.19	953.7	1002.54	1258.33	1338.58	1141.2	9.85667	13.73	16.45	20.5067	940.477	1246.04
R9606_408954.1	NM_001378429.1	2052	0.92	0	0	0	0	0	1.59	0	0	0	0	0	27.99	0	0	0	0	0	0.306667	0	0.53	0	9.33	0
R9606_4016.3	NM_174967.4	6487	0.65	0.42	0	0	0.82	0.39	1.13	0.74	0	0	1.16	0.65	20.19	13.06	0	0	23.57	11.85	0.356667	0.403333	0.623333	0.603333	11.0833	11.8067
R9606_112820.4	NM_024795.4	79853	0	0	0	0	0.13	0	0	0	0	0	0.19	0	0	0	0	0	5.8	0	0	0.0433333	0	0.0633333	0	1.93333
R9606_70298.3	XM_005267310.3	122416	2.67	2.88	2.79	3.94	0.06	1.74	4.63	5.02	4.32	5.61	0.08	2.88	286.63	307.72	302.55	405.48	5.74	181.25	2.78	1.91333	4.65667	2.85667	298.967	197.49
R9606_12394.1	XM_017011176.1	6257	4.77	2.79	4.48	1.93	0.89	3.81	8.25	4.85	6.93	2.76	1.27	6.29	233.18	135.63	221.36	90.85	40.68	180.84	4.01333	2.21	6.67667	3.44	196.723	104.123
R9606_137394.3	NM_006802.4	10946	52.61	54.3	50.65	29.72	5.45	56.19	91.05	94.51	78.3	42.33	7.77	92.85	2841.21	2916.51	2762.01	1541.01	274.07	2945.57	52.52	30.4533	87.9533	47.65	2839.91	1586.88
R9606_99139.1	NM_001322426.2	339778	0	0	0.34	1.43	0	0	0	0	0.52	2.04	0	0	0	0	4.75	19.2	0	0	0.113333	0.476667	0.173333	0.68	1.58333	6.4
R9606_129775.2	NM_001080480.3	154141	0.16	0	0.1	0.06	0.28	0.11	0.28	0	0.16	0.08	0.4	0.18	13.59	0	8.72	4.8	22.33	9.16	0.0866667	0.15	0.146667	0.22	7.43667	12.0967
R9606_125434.3	NM_001958.5	1917	0.12	0.09	0.14	0.18	0.06	0.09	0.2	0.15	0.22	0.26	0.09	0.15	4	3	5	6	2	3	0.116667	0.11	0.19	0.166667	4	3.66667
R9606_119293.4	XM_005261019.4	59271	0	0	0	0.77	0	0	0	0	0	1.1	0	0	0	0	0	27.04	0	0	0	0.256667	0	0.366667	0	9.01333
R9606_3290.2	XM_017009827.2	7518	0	0	0	0.13	0	0	0	0	0	0.19	0	0	0	0	0	2.58	0	0	0	0.0433333	0	0.0633333	0	0.86
R9606_99383.3	XM_011544342.3	9859	0	0.19	0.05	0	0	0	0	0.33	0.07	0	0	0	0	26.03	6.29	0	0	0	0.08	0	0.133333	0	10.7733	0
R9606_104680.3	NM_002518.4	4862	0	0.01	0	0	0	0	0	0.02	0	0	0	0	0	0.92	0	0	0	0	0.00333333	0	0.00666667	0	0.306667	0
R9606_120883.2	NM_001300946.2	54815	2.76	2.21	1.71	0.77	0	0.94	4.77	3.85	2.64	1.1	0	1.55	314.11	250.26	196.5	84.49	0	103.67	2.22667	0.57	3.75333	0.883333	253.623	62.72
R9606_27706.1	NM_001356499.2	89866	0.06	0.03	0.2	0.02	0.04	0.05	0.11	0.06	0.31	0.03	0.06	0.08	3.54	2.01	11.89	1.09	2.37	2.6	0.0966667	0.0366667	0.16	0.0566667	5.81333	2.02
R9606_79500.3	NM_002056.4	2673	2.23	2.32	1.14	0.52	0.89	1.79	3.86	4.04	1.76	0.74	1.27	2.96	378.92	392.04	195.21	84.21	140.86	294.96	1.89667	1.06667	3.22	1.65667	322.057	173.343
R9606_84180.3	XM_006724826.3	541578	0.19	0	0	0	0	0.29	0.32	0	0	0	0	0.47	5.26	0	0	0	0	7.83	0.0633333	0.0966667	0.106667	0.156667	1.75333	2.61
R9606_44557.4	NM_174899.5	130888	0.58	0.59	0.26	0	0.07	0	1	1.03	0.4	0	0.09	0	31.56	32.09	14.42	0	3.37	0	0.476667	0.0233333	0.81	0.03	26.0233	1.12333
R9606_132575.1	XM_024450726.1	2873	0.95	1.22	0	0	1.66	0	1.65	2.12	0	0	2.37	0	36.59	46.67	0	0	59.45	0	0.723333	0.553333	1.25667	0.79	27.7533	19.8167
R9606_41219.3	NM_001029882.3	27245	1.58	0.41	0	0	0	0	2.73	0.72	0	0	0	0	196.98	51.14	0	0	0	0	0.663333	0	1.15	0	82.7067	0
R9606_121798.1	NM_001160104.2	79882	0.05	0	0	0	0.03	0.04	0.09	0	0	0	0.04	0.07	18.9	0	0.91	0	10.34	13.72	0.0166667	0.0233333	0.03	0.0366667	6.60333	8.02
R9606_67575.2	XM_005251243.2	444	0.96	0	1.67	0.13	0.51	0.39	1.66	0	2.58	0.19	0.73	0.64	98.56	0	173.41	12.94	49.28	38.51	0.876667	0.343333	1.41333	0.52	90.6567	33.5767
R9606_96887.3	NM_170739.3	65003	0.23	0	0.47	0	0.41	0.95	0.4	0	0.72	0	0.58	1.57	7.61	0	15.43	0	12.49	30.17	0.233333	0.453333	0.373333	0.716667	7.68	14.22
R9606_72882.1	NM_001145784.2	729991	39.55	39.9	45.51	52.54	49.86	37.04	68.45	69.45	70.35	74.83	71.09	61.2	739.18	741.7	858.82	942.77	867.87	671.85	41.6533	46.48	69.4167	69.04	779.9	827.497
R9606_94858.2	NM_001142784.3	3590	3.11	2.88	3.14	4.71	2.46	3.01	5.38	5.01	4.85	6.71	3.51	4.98	103	95	105	150	76	97	3.04333	3.39333	5.08	5.06667	101	107.667
R9606_107310.1	XM_017006401.1	4134	4.94	5.58	4.49	3.7	4.59	5.69	8.56	9.72	6.94	5.27	6.55	9.4	557.85	626.65	511.54	401.02	482.89	623.43	5.00333	4.66	8.40667	7.07333	565.347	502.447
R9606_4188.1	XM_011530316.1	64800	0.01	0	0	0	0	0	0.02	0	0	0	0	0	1	0	0	0	0	0	0.00333333	0	0.00666667	0	0.333333	0
R9606_77215.1	XM_024451754.1	90007	0.42	0.78	0.35	0.12	0.15	0.27	0.72	1.36	0.54	0.17	0.21	0.45	33.97	63.06	28.78	9.49	11.11	21.71	0.516667	0.18	0.873333	0.276667	41.9367	14.1033
R9606_96040.2	XM_017025028.2	782	0.11	0.07	0.07	0	0.06	0	0.19	0.11	0.11	0	0.08	0	8.41	5.12	5.73	0	4.16	0	0.0833333	0.02	0.136667	0.0266667	6.42	1.38667
R9606_39561.4	XM_005268301.4	23250	0.1	0.06	0	0.07	0	0.02	0.18	0.1	0	0.09	0	0.03	8.11	4.38	0	4.88	0	1.36	0.0533333	0.03	0.0933333	0.04	4.16333	2.08
R9606_101954.2	NM_001862.3	1329	237.75	223.03	345.38	403.69	403.17	291.07	411.45	388.21	533.85	574.97	574.84	480.92	3020	2818	4430	4924	4770	3589	268.72	365.977	444.503	543.577	3422.67	4427.67
R9606_411217.1	NM_001368130.1	7957	0	0.14	0	0.12	0	0	0	0.25	0	0.17	0	0	0	2.4	0	1.96	0	0	0.0466667	0.04	0.0833333	0.0566667	0.8	0.653333
R9606_17831.1	NM_001330984.1	29058	0.72	2.66	2.7	1.25	0	0	1.25	4.62	4.17	1.78	0	0	24.08	88.24	90.91	40.1	0	0	2.02667	0.416667	3.34667	0.593333	67.7433	13.3667
R9606_24163.3	XM_011531724.3	201973	0.14	0	0	0.38	0.2	0.36	0.24	0	0	0.55	0.28	0.59	5.13	0	0	13.61	6.76	12.84	0.0466667	0.313333	0.08	0.473333	1.71	11.07
R9606_63152.1	XM_017029364.1	23229	0	0	0	0.13	0	0	0	0	0	0.18	0	0	0	0	0	12.84	0	0	0	0.0433333	0	0.06	0	4.28
R9606_147761.1	NM_001321533.2	10208	0	0.04	0	1.93	0	1.1	0.01	0.07	0	2.75	0	1.81	0.32	3.23	0	148.55	0	85.12	0.0133333	1.01	0.0266667	1.52	1.18333	77.89
R9606_62827.5	NM_018480.7	55863	20.22	18.01	18.01	15.86	2.06	16.08	34.99	31.35	27.83	22.59	2.93	26.57	387.09	342.98	348.06	291.53	36.69	298.79	18.7467	11.3333	31.39	17.3633	359.377	209.003
R9606_147528.2	NM_001001555.3	2887	0.87	1.31	1.36	0.82	0.8	0.74	1.51	2.27	2.09	1.16	1.14	1.22	85.82	127.85	134.75	77.09	73.62	70.86	1.18	0.786667	1.95667	1.17333	116.14	73.8567
R9606_37301.1	NM_001352054.2	24139	0	0.61	0.37	0	0	0	0	1.06	0.57	0	0	0	0	26.99	16.58	0	0	0	0.326667	0	0.543333	0	14.5233	0
R9606_138564.1	NM_001254752.2	7381	0.65	0.84	0.63	1.24	1.2	1.09	1.12	1.46	0.97	1.77	1.71	1.81	109.44	141.03	107.33	201.62	189.43	179.88	0.706667	1.17667	1.18333	1.76333	119.267	190.31
R9606_151795.2	XM_011535000.2	23047	1.64	2.28	1.53	0.68	0	1.89	2.83	3.96	2.36	0.97	0	3.12	241	333.67	227.33	96.26	0	270.26	1.81667	0.856667	3.05	1.36333	267.333	122.173
R9606_104133.1	NM_001111284.2	3479	0.03	0.07	0.06	0	0.08	0	0.06	0.13	0.1	0	0.11	0	4.81	10.07	8.67	0	10.02	0	0.0533333	0.0266667	0.0966667	0.0366667	7.85	3.34
R9606_29539.3	XM_011524326.3	125061	0.35	0.55	0.51	0.43	0.4	0	0.61	0.95	0.79	0.61	0.57	0	12.15	18.73	17.75	14.29	12.87	0	0.47	0.276667	0.783333	0.393333	16.21	9.05333
R9606_94868.4	NM_012310.5	24137	16.6	16.93	14.82	14.98	13.81	22.01	28.73	29.48	22.9	21.33	19.69	36.36	1427.66	1448.37	1286.55	1236.59	1105.82	1836.93	16.1167	16.9333	27.0367	25.7933	1387.53	1393.11
R9606_99543.1	NM_001350168.2	84196	0	0.21	0.3	0	0	0	0	0.37	0.46	0	0	0	0	18.05	25.91	0	0	0	0.17	0	0.276667	0	14.6533	0
R9606_4308.2	NM_006455.3	10609	20.83	20.52	23.99	21.16	25.63	18.38	36.05	35.72	37.08	30.14	36.54	30.36	950.66	931.64	1105.43	927.38	1089.42	814.08	21.78	21.7233	36.2833	32.3467	995.91	943.627
R9606_52917.2	XM_017029797.2	7543	0.03	0	0	0	0.01	0	0.05	0	0	0	0.01	0	4.6	0	0	0	1.19	0	0.01	0.00333333	0.0166667	0.00333333	1.53333	0.396667
R9606_51781.1	XM_017005156.1	85461	0.13	0.68	0	0.14	0.15	0.32	0.22	1.18	0	0.19	0.21	0.52	16.97	89.49	0	17.22	18.06	40.53	0.27	0.203333	0.466667	0.306667	35.4867	25.27
R9606_137863.4	XM_006714675.4	6583	3.2	2.42	2.79	6.58	4.44	6.35	5.54	4.21	4.31	9.37	6.34	10.49	97.75	73.57	86.07	193.02	126.49	188.25	2.80333	5.79	4.68667	8.73333	85.7967	169.253
R9606_41112.2	XM_011514011.2	2533	0.07	0.1	0.09	0.05	0.09	0.03	0.11	0.17	0.13	0.06	0.13	0.06	6	9	8	4	7.77	3	0.0866667	0.0566667	0.136667	0.0833333	7.66667	4.92333
R9606_85953.2	XM_017022595.2	79895	0.01	0.01	0	0	0	0.01	0.01	0.01	0	0	0	0.01	1	0.99	0	0	0	1	0.00666667	0.00333333	0.00666667	0.00333333	0.663333	0.333333
R9606_20108.1	XM_005264723.1	23150	0.09	0	0	0	0	0	0.16	0	0	0	0	0	8.03	0	0	0	0	0	0.03	0	0.0533333	0	2.67667	0
R9606_94561.1	NM_001323042.1	10745	0.11	0.04	0	1.71	0.59	3.84	0.18	0.07	0	2.44	0.84	6.34	6.02	2.33	0	94.01	31.53	213.19	0.05	2.04667	0.0833333	3.20667	2.78333	112.91
R9606_127547.1	NM_001330511.1	208	0	0	0	1.16	4.64	0.75	0	0	0	1.66	6.62	1.25	0	0	0	108.63	420.49	71.13	0	2.18333	0	3.17667	0	200.083
R9606_6912.3	XM_011518509.3	26147	1.17	0.59	1.99	0.77	0.37	3.99	2.02	1.03	3.07	1.09	0.53	6.59	95.48	48.3	164.1	60.28	28.16	317.03	1.25	1.71	2.04	2.73667	102.627	135.157
R9606_66803.3	NM_172071.4	149041	0	0.09	0.13	0	0.15	0.12	0	0.15	0.2	0	0.22	0.19	0	19.52	30.17	0	32.09	25.88	0.0733333	0.09	0.116667	0.136667	16.5633	19.3233
R9606_35997.1	NM_001320954.1	7775	0	0.3	1.65	0.93	0.41	1.03	0	0.52	2.55	1.32	0.58	1.71	0	12.19	68.1	36.38	15.55	40.99	0.65	0.79	1.02333	1.20333	26.7633	30.9733
R9606_137689.2	NM_024623.3	79676	0.2	0.76	0.35	0.18	0.46	0.49	0.35	1.32	0.54	0.26	0.66	0.81	8.36	31.56	14.86	7.35	18.09	19.85	0.436667	0.376667	0.736667	0.576667	18.26	15.0967
R9606_21067.2	NM_144617.3	126393	0.32	0.32	0.35	0.45	1.23	0.81	0.56	0.56	0.55	0.64	1.75	1.34	9	9	10	12	32	22	0.33	0.83	0.556667	1.24333	9.33333	22
R9606_45391.1	NM_001286211.1	84216	0	0	0	0.29	0	0	0	0	0	0.42	0	0	0	0	0	15.79	0	0	0	0.0966667	0	0.14	0	5.26333
R9606_26556.2	XM_011535230.2	79621	0.4	0	0	0	0.13	0.26	0.7	0	0	0	0.18	0.43	23.37	0	0	0	6.83	14.63	0.133333	0.13	0.233333	0.203333	7.79	7.15333
R9606_23074.3	NM_206809.4	4340	0	0	0.15	0	0.1	0.11	0	0	0.23	0	0.14	0.19	0	0	6.05	0	3.64	4.39	0.05	0.07	0.0766667	0.11	2.01667	2.67667
R9606_109955.1	XM_017018380.1	81930	8.73	7.35	5.27	6.24	4.2	8.92	15.1	12.8	8.15	8.89	5.98	14.74	363.35	304.5	221.65	249.54	162.68	360.45	7.11667	6.45333	12.0167	9.87	296.5	257.557
R9606_76559.1	NM_001284362.2	66037	0	0.04	0.1	0	0	0.02	0	0.07	0.15	0	0	0.03	0	2.64	6.11	0	0	1.19	0.0466667	0.00666667	0.0733333	0.01	2.91667	0.396667
R9606_72849.1	NM_001288953.2	57217	0.26	0.21	0.14	0.2	0.13	0.15	0.45	0.36	0.21	0.29	0.19	0.24	27.67	21.74	14.75	20.49	12.83	15.06	0.203333	0.16	0.34	0.24	21.3867	16.1267
R9606_32280.4	XM_005246300.4	130507	0	0.51	0	0	0	0	0	0.88	0	0	0	0	0	79.3	0	0	0	0	0.17	0	0.293333	0	26.4333	0
R9606_124805.1	NM_201439.2	51535	0	1.54	1.42	0.49	0.21	0.7	0	2.69	2.19	0.7	0.3	1.15	0	55.11	51.32	16.93	7.04	24.22	0.986667	0.466667	1.62667	0.716667	35.4767	16.0633
R9606_72762.1	XM_005245764.1	2035	0.12	0.15	0.03	0	0	0	0.2	0.26	0.05	0	0	0	13.66	17.07	3.96	0	0	0	0.1	0	0.17	0	11.5633	0
R9606_38371.1	XM_017018690.1	10445	0.11	0.08	0.25	0.05	0	0.04	0.2	0.14	0.38	0.08	0	0.06	5.21	3.55	11.46	2.36	0	1.65	0.146667	0.03	0.24	0.0466667	6.74	1.33667
R9606_414056.1	NM_001370537.1	55159	0.43	0.71	0.29	0	1.03	1.12	0.75	1.23	0.45	0	1.46	1.86	43.36	70.56	29.26	0	96.02	109.6	0.476667	0.716667	0.81	1.10667	47.7267	68.54
R9606_134646.1	NM_001303279.2	4642	0	0	0	0	0.02	0	0	0	0	0	0.03	0	0	0	0	0	1.33	0	0	0.00666667	0	0.01	0	0.443333
R9606_62760.3	XM_011534804.3	57666	0.95	0.78	0.38	0.2	0	1.01	1.65	1.35	0.59	0.29	0	1.67	90.25	73.43	36.27	18.46	0	93.34	0.703333	0.403333	1.19667	0.653333	66.65	37.2667
R9606_145496.4	NM_139169.5	142940	12.28	11.06	10.12	5.78	1.6	8.72	21.25	19.26	15.65	8.23	2.28	14.41	817	732	680	369	99	563	11.1533	5.36667	18.72	8.30667	743	343.667
R9606_102542.1	NM_001353070.2	2934	2.73	4.26	6.08	3.5	3.88	6.52	4.72	7.42	9.4	4.99	5.54	10.78	140.57	218.71	316.52	173.44	186.51	326.44	4.35667	4.63333	7.18	7.10333	225.267	228.797
R9606_66722.1	XM_024451038.1	9520	0.44	0.79	0.21	0.31	0	0	0.77	1.38	0.32	0.44	0	0	42.72	76.14	20.2	28.43	0	0	0.48	0.103333	0.823333	0.146667	46.3533	9.47667
R9606_147922.2	XM_011521192.2	1143	0.02	0	0	0	0	0	0.03	0	0	0	0	0	1.23	0	0	0	0	0	0.00666667	0	0.01	0	0.41	0
R9606_9746.1	XM_017026049.1	85019	0	0.08	0.09	0	0.29	0	0	0.15	0.14	0	0.42	0	0	9.3	10	0	30.04	0	0.0566667	0.0966667	0.0966667	0.14	6.43333	10.0133
R9606_411908.2	NM_001363229.2	138050	0	0	0.25	0.28	0	0	0	0	0.38	0.4	0	0	0	0	25.51	27.39	0	0	0.0833333	0.0933333	0.126667	0.133333	8.50333	9.13
R9606_40601.1	NM_001350417.2	22999	0	0	0.01	0	0	0	0	0	0.01	0	0	0	0	0	0.69	0	0	0	0.00333333	0	0.00333333	0	0.23	0
R9606_34409.2	XM_005256196.2	84166	0.49	0.14	0	0	0	0	0.85	0.24	0	0	0	0	64.39	18.14	0	0	0	0	0.21	0	0.363333	0	27.51	0
R9606_109075.1	XM_011540428.1	9886	0.03	0.06	0.01	0.01	0.04	0.03	0.06	0.11	0.02	0.02	0.05	0.05	3.03	5.81	1	1.01	3.06	3	0.0333333	0.0266667	0.0633333	0.04	3.28	2.35667
R9606_84732.2	NM_145792.2	4257	0	0	0	5.78	11.59	0	0	0	0	8.23	16.52	0	0	0	0	93.78	182.46	0	0	5.79	0	8.25	0	92.08
R9606_37479.1	NM_001165966.2	83394	3.33	1.89	1.34	0.86	0.76	0.56	5.76	3.28	2.07	1.23	1.09	0.93	461.27	259.98	187.42	114.46	98.7	75.87	2.18667	0.726667	3.70333	1.08333	302.89	96.3433
R9606_15958.3	NM_153259.4	255231	1.78	2.25	0.84	0	0.25	0.87	3.07	3.91	1.29	0	0.36	1.44	105.39	132.53	50.18	0	13.78	50.15	1.62333	0.373333	2.75667	0.6	96.0333	21.31
R9606_153838.1	XM_017022462.1	60490	0.06	0	0.43	0.11	0.07	0.14	0.11	0	0.66	0.16	0.09	0.23	1.82	0	12.96	3.27	1.86	4.12	0.163333	0.106667	0.256667	0.16	4.92667	3.08333
R9606_133831.3	NM_000346.4	6662	27.15	26.41	21.52	19.13	14.17	23.72	46.99	45.97	33.27	27.24	20.2	39.19	2089	2021	1672	1413	1015	1771	25.0267	19.0067	42.0767	28.8767	1927.33	1399.67
R9606_70060.2	XM_011520212.2	55367	1.05	1.24	0.74	0	0.06	0.47	1.81	2.16	1.14	0	0.09	0.77	72.07	85.03	51.38	0	3.97	31.17	1.01	0.176667	1.70333	0.286667	69.4933	11.7133
R9606_75496.3	NM_001103.4	88	0	0.01	0	0	0	0	0	0.01	0	0	0	0	0	0.5	0	0	0	0	0.00333333	0	0.00333333	0	0.166667	0
R9606_151686.1	XM_017019078.1	23306	4.46	3.79	3.19	2.83	0.66	5.17	7.71	6.59	4.94	4.04	0.94	8.53	466.47	394.13	337.53	284.78	64.18	524.82	3.81333	2.88667	6.41333	4.50333	399.377	291.26
R9606_82554.1	NM_001330125.1	6844	0.62	0.48	0.37	0.52	0.43	0.51	1.07	0.84	0.58	0.74	0.61	0.84	29.94	23.14	18.21	24.19	19.41	23.94	0.49	0.486667	0.83	0.73	23.7633	22.5133
R9606_412927.1	NM_001376660.1	8567	0.31	0	0.23	0	0	0.06	0.54	0	0.36	0	0	0.1	34.13	0	25.63	0	0	6.38	0.18	0.02	0.3	0.0333333	19.92	2.12667
R9606_60239.2	NM_001242406.2	2690	0.07	0	0	0	0	0	0.12	0	0	0	0	0	6.7	0	0	0	0	0	0.0233333	0	0.04	0	2.23333	0
R9606_116902.1	XM_017004676.1	64172	0.33	0.68	1.02	1.12	0.87	0.67	0.57	1.18	1.58	1.6	1.24	1.11	16.89	34.75	53.1	55.58	41.83	33.62	0.676667	0.886667	1.11	1.31667	34.9133	43.6767
R9606_147505.1	XM_017010721.1	26054	8.67	8.23	6.08	5.33	2.69	9.2	15.01	14.32	9.4	7.59	3.83	15.2	842.54	795.02	596.74	497.31	243.31	867.28	7.66	5.74	12.91	8.87333	744.767	535.967
R9606_46655.4	XM_006721966.4	55028	0	0.38	0	0	0.78	0.07	0	0.66	0	0	1.11	0.11	0	14.2	0	0	27.24	2.45	0.126667	0.283333	0.22	0.406667	4.73333	9.89667
R9606_27191.3	XM_011520372.3	79841	0.68	0.53	0.62	0.15	0.05	0.39	1.17	0.91	0.95	0.21	0.07	0.64	43.29	33.37	39.74	9.08	2.95	23.94	0.61	0.196667	1.01	0.306667	38.8	11.99
R9606_137912.2	XM_011530420.2	83746	0	0	0	0	0.01	0	0	0	0	0	0.01	0	0	0	0	0	0.5	0	0	0.00333333	0	0.00333333	0	0.166667
R9606_153677.2	XM_011516664.2	8910	0.12	0.09	0	0	0	0	0.21	0.16	0	0	0	0	8.81	6.7	0	0	0	0	0.07	0	0.123333	0	5.17	0
R9606_146599.2	NM_001142466.3	84706	0.42	0.11	0.29	0.11	0.14	0.32	0.72	0.19	0.44	0.15	0.2	0.53	35.73	9.09	24.82	8.68	11.03	26.61	0.273333	0.19	0.45	0.293333	23.2133	15.44
R9606_60994.3	NM_014931.4	22870	78.52	75.8	69.72	71.9	82.27	72.65	135.89	131.93	107.77	102.41	117.29	120.03	6123	5879	5490	5384	5975	5499	74.68	75.6067	125.197	113.243	5830.67	5619.33
R9606_88476.1	NM_001318718.1	55709	0	0	1.14	0	0	0	0	0	1.76	0	0	0	0	0	54.88	0	0	0	0.38	0	0.586667	0	18.2933	0
R9606_57446.2	NM_031854.3	83755	0	0	0	0	0.05	0	0.01	0	0	0	0.07	0	0.1	0	0	0	1	0	0	0.0166667	0.00333333	0.0233333	0.0333333	0.333333
R9606_57290.3	NM_022148.4	64109	0.93	1.05	1.17	0	0	0	1.61	1.82	1.82	0	0	0.01	27.49	30.75	35	0	0	0.11	1.05	0	1.75	0.00333333	31.08	0.0366667
R9606_25458.2	NM_170664.3	146183	0.42	0.32	0.55	1.36	1	0.66	0.72	0.56	0.85	1.93	1.43	1.08	21.9	16.85	29.1	68.58	49	33.47	0.43	1.00667	0.71	1.48	22.6167	50.35
R9606_105990.3	XM_011542167.3	79871	0.3	0.49	0.58	0.36	1.09	0.49	0.52	0.85	0.9	0.51	1.56	0.82	30.04	47.96	58.33	34.44	101.16	47.62	0.456667	0.646667	0.756667	0.963333	45.4433	61.0733
R9606_148118.1	NM_001349221.2	10425	0	0	0	0	0	0.27	0	0	0	0	0	0.44	0	0	0	0	0	23.47	0	0.09	0	0.146667	0	7.82333
R9606_85073.1	XM_024451000.1	84282	0.49	0.74	0.36	0.52	0.35	0.42	0.85	1.28	0.56	0.75	0.5	0.7	27.18	40.72	20.23	27.9	18.15	22.85	0.53	0.43	0.896667	0.65	29.3767	22.9667
R9606_413569.1	NM_001377932.1	79758	0	0	0.09	0.08	0	0.06	0	0	0.14	0.11	0	0.11	0	0	2.96	2.43	0	2.08	0.03	0.0466667	0.0466667	0.0733333	0.986667	1.50333
R9606_101470.1	XM_024453075.1	7145	0	0.02	0	0	0	0	0	0.04	0	0	0	0	0	4.82	0	0	0	0	0.00666667	0	0.0133333	0	1.60667	0
R9606_49663.2	XM_011519208.2	9414	1.45	0	1.25	0.18	0	0	2.51	0	1.93	0.25	0	0	128.51	0	111.88	14.92	0	0	0.9	0.06	1.48	0.0833333	80.13	4.97333
R9606_23382.3	XM_011524868.3	51	0.18	0.59	1.01	0.57	1.13	0.79	0.31	1.03	1.55	0.82	1.61	1.31	26.62	86.94	149.9	81.17	155.38	113.47	0.593333	0.83	0.963333	1.24667	87.82	116.673
R9606_30486.1	XM_017005933.1	23023	0.15	0.59	0.36	0.3	0.16	0.21	0.26	1.03	0.55	0.43	0.23	0.34	18.28	70.85	43.35	34.94	18.06	24.06	0.366667	0.223333	0.613333	0.333333	44.16	25.6867
R9606_128977.1	NM_001105198.1	80775	2	2.36	1.65	1.02	0.51	1.8	3.46	4.11	2.55	1.45	0.73	2.97	66.86	78.57	55.85	32.77	15.86	58.34	2.00333	1.11	3.37333	1.71667	67.0933	35.6567
R9606_67090.2	XM_017004888.2	785	0.08	0.05	0.1	0.07	0.33	0.11	0.14	0.08	0.15	0.1	0.48	0.18	9.99	5.64	12.16	8.22	39.12	13.39	0.0766667	0.17	0.123333	0.253333	9.26333	20.2433
R9606_77324.1	NM_001349018.2	347736	0.07	0	0.16	0	0.28	0.07	0.11	0	0.25	0	0.4	0.11	2.73	0	6.67	0	11.01	2.66	0.0766667	0.116667	0.12	0.17	3.13333	4.55667
R9606_415016.1	NM_001370194.1	3476	3.61	3.59	0	7.34	20.34	6.22	6.25	6.26	0	10.45	29.01	10.28	75.21	74.46	0.02	146.8	394.64	125.75	2.4	11.3	4.17	16.58	49.8967	222.397
R9606_12146.3	NM_005880.4	10294	45.38	45.33	41.26	35.48	23.09	40.25	78.54	78.9	63.78	50.54	32.92	66.5	2661	2644	2443	1998	1261	2291	43.99	32.94	73.74	49.9867	2582.67	1850
R9606_42105.5	XM_005262208.5	84187	0	0	0	0.51	0	0	0	0	0	0.72	0	0	0	0	0	47.48	0	0	0	0.17	0	0.24	0	15.8267
R9606_111762.1	XM_024448244.1	84930	0	0.01	0.53	0	0.21	0	0	0.02	0.81	0	0.29	0	0	0.95	38.94	0	14.12	0	0.18	0.07	0.276667	0.0966667	13.2967	4.70667
R9606_127122.1	NM_001352695.2	5747	0	0	0.25	0	0.04	0.01	0	0	0.38	0	0.06	0.02	0	0	24.61	0	3.96	1.14	0.0833333	0.0166667	0.126667	0.0266667	8.20333	1.7
R9606_3904.1	XM_017007289.1	80723	0.3	6.3	4.49	7.15	0.71	8.83	0.51	10.97	6.94	10.18	1.01	14.59	8.65	183.19	132.47	200.43	19.21	250.4	3.69667	5.56333	6.14	8.59333	108.103	156.68
R9606_26050.1	NM_001348066.1	10540	0	0	0	0.4	0	0	0	0	0	0.57	0	0	0	0	0	16.18	0	0	0	0.133333	0	0.19	0	5.39333
R9606_102726.1	XM_011530011.1	23151	0	0	0	0.01	0	0.27	0	0	0	0.01	0	0.45	0	0	0	0.41	0	20.3	0	0.0933333	0	0.153333	0	6.90333
R9606_18216.1	NM_001328664.2	9411	0.07	0.44	0	0	0	0	0.12	0.77	0	0	0	0	12.41	77.58	0	0	0	0	0.17	0	0.296667	0	29.9967	0
R9606_67346.3	NM_016058.5	51002	35.66	29.68	36.11	45.81	20.8	38.7	61.72	51.65	55.81	65.25	29.65	63.93	434.65	359.75	444.34	536.12	236.08	457.78	33.8167	35.1033	56.3933	52.9433	412.913	409.993
R9606_136687.1	NM_001160418.2	81030	0.5	1	1.22	0.08	0.99	0.22	0.86	1.74	1.88	0.12	1.41	0.36	18.34	36.86	45.56	2.91	34.15	7.89	0.906667	0.43	1.49333	0.63	33.5867	14.9833
R9606_65346.1	XM_011538544.1	55591	0.39	0.05	0.33	0.39	0.17	0.38	0.67	0.08	0.52	0.55	0.24	0.62	33.73	4.17	29.59	32.74	13.69	31.98	0.256667	0.313333	0.423333	0.47	22.4967	26.1367
R9606_35191.1	XM_011525886.1	23239	0	0	0	0	0.02	0	0	0	0	0	0.02	0	0	0	0	0	1	0	0	0.00666667	0	0.00666667	0	0.333333
R9606_136324.1	NM_001198690.2	692312	20.82	22.06	22.38	23.94	37.25	21.55	36.03	38.4	34.59	34.09	53.11	35.61	1264.55	1332.71	1372.63	1396.15	2107.3	1270.55	21.7533	27.58	36.34	40.9367	1323.3	1591.33
R9606_89833.1	XM_011528501.1	10953	39.6	37.58	66.15	133.54	112.88	89.95	68.54	65.42	102.25	190.2	160.95	148.63	1427.57	1347.59	2407.88	4622.26	3789.9	3147.53	47.7767	112.123	78.7367	166.593	1727.68	3853.23
R9606_19468.2	XM_011545875.2	55114	0.58	0.64	0.2	0.66	0.21	1	1	1.11	0.31	0.94	0.3	1.65	41.06	45.29	14.46	45.08	13.95	69.03	0.473333	0.623333	0.806667	0.963333	33.6033	42.6867
R9606_82863.5	NM_000554.6	1406	0.35	0.22	0.29	0.63	2.76	0.47	0.61	0.39	0.45	0.9	3.93	0.77	29.97	18.88	25.21	51.77	219.77	38.66	0.286667	1.28667	0.483333	1.86667	24.6867	103.4
R9606_53136.3	NM_014670.3	9689	11.15	11.22	8.41	2.34	0.24	6.23	19.3	19.53	13	3.33	0.34	10.29	693.17	693.63	527.86	139.46	13.98	375.69	10.26	2.93667	17.2767	4.65333	638.22	176.377
R9606_93935.3	XM_006710798.3	5792	0.27	0.54	0	0.16	0	0	0.46	0.94	0	0.23	0	0	40.73	81.9	0	23.24	0	0	0.27	0.0533333	0.466667	0.0766667	40.8767	7.74667
R9606_24344.1	XM_024450460.1	80205	0.88	0.87	0.33	0.03	0	0.23	1.53	1.51	0.51	0.04	0	0.39	179.33	175.6	67.01	6.11	0	45.99	0.693333	0.0866667	1.18333	0.143333	140.647	17.3667
R9606_156726.1	XM_017003670.1	23332	0.35	0.02	0	0.44	0.27	0.42	0.61	0.03	0	0.63	0.39	0.7	55.35	3.09	0	66.67	40.05	64.49	0.123333	0.376667	0.213333	0.573333	19.48	57.07
R9606_136160.2	XM_011530475.2	85377	0	0	0.81	5.64	6.59	4.26	0	0	1.25	8.04	9.39	7.03	0	0	57.95	383.93	434.92	292.85	0.27	5.49667	0.416667	8.15333	19.3167	370.567
R9606_410195.1	NM_001377189.1	1487	0.69	1.44	0.85	0.68	0	0.04	1.2	2.5	1.31	0.97	0	0.07	33.33	68.7	41.08	31.54	0	2.04	0.993333	0.24	1.67	0.346667	47.7033	11.1933
R9606_23202.2	XM_006715267.2	93643	1.16	0.56	0	0	0.93	0	2.01	0.97	0	0	1.33	0	61.8	29.44	0	0	46.25	0	0.573333	0.31	0.993333	0.443333	30.4133	15.4167
R9606_155559.2	XM_017015353.2	9830	0	0.05	0.11	0.05	0.2	0.05	0	0.1	0.17	0.07	0.28	0.07	0	1.85	3.84	1.49	6.24	1.48	0.0533333	0.1	0.09	0.14	1.89667	3.07
R9606_137589.2	NM_003816.3	8754	11.43	10.41	5.83	3.94	3	4.93	19.79	18.12	9.02	5.62	4.27	8.14	920.57	833.9	474.32	304.85	224.78	385.27	9.22333	3.95667	15.6433	6.01	742.93	304.967
R9606_63701.1	XM_017006170.1	27136	0.03	0	0	0	0	0	0.06	0	0	0	0	0	2	0	0	0	0	0	0.01	0	0.02	0	0.666667	0
R9606_17384.2	XM_017017416.2	23201	1.27	0	0	0.3	4.32	2.73	2.19	0	0	0.43	6.16	4.52	167.01	0	0	38.3	530.98	350.26	0.423333	2.45	0.73	3.70333	55.67	306.513
R9606_34789.1	XM_017014918.1	55667	0.04	0	0	0	0	0	0.06	0	0	0	0	0	5.5	0	0	0	0	0	0.0133333	0	0.02	0	1.83333	0
R9606_100588.1	XM_005262239.1	101928589	7.29	8.18	7.68	13.31	18.27	14.54	12.62	14.24	11.87	18.96	26.06	24.03	270.05	301.4	287.21	473.44	630.41	522.92	7.71667	15.3733	12.91	23.0167	286.22	542.257
R9606_114010.4	XM_006710881.4	7804	0.01	0	0	0	0	0	0.01	0	0	0	0	0	0.71	0	0	0	0	0	0.00333333	0	0.00333333	0	0.236667	0
R9606_103415.2	NM_005102.3	9637	39.03	40.92	27.9	21.34	4.39	32.3	67.55	71.22	43.12	30.39	6.26	53.37	1503.59	1567.81	1085.17	789.34	157.59	1207.92	35.95	19.3433	60.63	30.0067	1385.52	718.283
R9606_146927.3	XM_011515933.3	222236	0.26	0	0	0	0.14	0.48	0.44	0	0	0	0.21	0.8	25.66	0	0	0	13.51	47.18	0.0866667	0.206667	0.146667	0.336667	8.55333	20.23
R9606_50679.3	NM_000728.4	797	0	0	0	0	0	0.05	0	0	0	0	0	0.09	0	0	0	0	0	1	0	0.0166667	0	0.03	0	0.333333
R9606_155142.3	NM_016062.4	51647	121.39	110.81	170.59	162.58	121.05	101.79	210.07	192.87	263.69	231.56	172.59	168.18	1489	1352	2113	1915	1383	1212	134.263	128.473	222.21	190.777	1651.33	1503.33
R9606_70306.1	NM_001301022.2	11163	0.07	0	0.03	0.02	0.23	0	0.12	0	0.05	0.02	0.33	0	13.36	0	5.66	2.96	40.53	0	0.0333333	0.0833333	0.0566667	0.116667	6.34	14.4967
R9606_31526.1	XM_011538352.1	41	2.33	4.95	4.16	4.34	5.2	5.14	4.04	8.62	6.44	6.18	7.41	8.49	165.61	349.73	298.68	295.68	343.67	354.34	3.81333	4.89333	6.36667	7.36	271.34	331.23
R9606_102079.1	NM_001282807.2	64844	0.65	0.24	0.25	0.41	0.34	0.5	1.12	0.42	0.39	0.59	0.49	0.83	73.6	26.98	28.51	44.89	36.26	55.17	0.38	0.416667	0.643333	0.636667	43.03	45.44
R9606_89487.1	XM_017015817.1	1793	1.04	0.94	0.7	0.96	1	1.61	1.8	1.64	1.08	1.37	1.42	2.65	141.71	128.08	95.91	125.69	126.52	212.47	0.893333	1.19	1.50667	1.81333	121.9	154.893
R9606_90735.1	NM_001319299.2	140461	0.69	0.72	0	0.27	0.26	0	1.2	1.26	0	0.38	0.37	0	35.37	36.78	0	13.02	12.25	0	0.47	0.176667	0.82	0.25	24.05	8.42333
R9606_86820.2	XM_017011929.2	256130	0	0	0.01	0	0	0	0	0	0.02	0	0	0	0	0	1	0	0	0	0.00333333	0	0.00666667	0	0.333333	0
R9606_410230.1	NM_001374400.1	3516	0.52	0.3	1.82	0	0	0.73	0.9	0.52	2.82	0	0	1.21	58.45	33.55	206.63	0	0	79.56	0.88	0.243333	1.41333	0.403333	99.5433	26.52
R9606_95294.1	XM_017023695.1	80011	0.89	1.73	1.34	0	1.87	0	1.54	3.01	2.08	0	2.67	0	55.83	107.96	84.98	0	109.21	0	1.32	0.623333	2.21	0.89	82.9233	36.4033
R9606_143496.3	XM_006724566.3	8573	0	0.06	0.1	0.32	0.27	0.13	0	0.1	0.15	0.45	0.39	0.22	0	9.64	16.98	52.29	43.46	21.63	0.0533333	0.24	0.0833333	0.353333	8.87333	39.1267
R9606_8648.3	XM_006717723.3	22978	1.57	1.55	0.68	1.45	0.55	1.49	2.72	2.7	1.06	2.07	0.78	2.47	100.82	99.05	44.25	89.36	32.59	92.93	1.26667	1.16333	2.16	1.77333	81.3733	71.6267
R9606_102636.3	XM_011532305.3	83891	0	0	0	0	0	0	0	0	0	0	0	0	0	0	0	0	0.21	0	0	0	0	0	0	0.07
R9606_51805.2	XM_011533363.2	132014	0.06	0.08	0	0	0	0.06	0.11	0.14	0	0	0	0.11	1.69	2.09	0	0	0	1.63	0.0466667	0.02	0.0833333	0.0366667	1.26	0.543333
R9606_83039.2	XM_017020457.2	23077	0	0	0	0	0.2	0.29	0	0	0	0	0.28	0.48	0	0	0	0	55.28	84.7	0	0.163333	0	0.253333	0	46.66
R9606_97426.4	XM_005261111.4	3275	0.09	0.32	0.1	0.18	0.13	0	0.15	0.56	0.15	0.25	0.18	0	5.95	21.2	6.62	11.25	7.91	0	0.17	0.103333	0.286667	0.143333	11.2567	6.38667
R9606_61866.4	XM_005254422.4	50804	0	0	0.05	0.05	0	0.07	0	0	0.08	0.07	0	0.11	0	0	5.89	5.19	0	6.91	0.0166667	0.04	0.0266667	0.06	1.96333	4.03333
R9606_131414.2	XM_017016225.2	387640	0.04	0.05	0.03	0.06	0.04	0.03	0.07	0.09	0.04	0.09	0.06	0.05	6.96	9.07	5.33	10.99	7.57	5.44	0.04	0.0433333	0.0666667	0.0666667	7.12	8
R9606_67330.2	XM_011542725.2	23387	0.62	0.16	0.33	0	0	0.44	1.08	0.28	0.51	0	0	0.73	72.98	18.42	38.7	0	0	50.42	0.37	0.146667	0.623333	0.243333	43.3667	16.8067
R9606_86355.1	NM_001145258.1	51135	0	0.59	0.82	0.26	0.19	0.41	0	1.03	1.27	0.37	0.27	0.67	0	45.61	64.72	19.23	13.77	30.64	0.47	0.286667	0.766667	0.436667	36.7767	21.2133
R9606_61216.3	NM_024112.4	79095	231.41	229.25	321.57	532.96	743.13	249.65	400.48	399.03	497.06	759.08	1059.54	412.47	3003.71	2959.81	4214.72	6642.72	8984.07	3145.44	260.743	508.58	432.19	743.697	3392.75	6257.41
R9606_138052.3	NM_173531.4	163227	0.41	0	0.23	0.16	0.51	0.58	0.72	0	0.35	0.23	0.73	0.96	46.2	0	25.6	17.1	53.14	63.36	0.213333	0.416667	0.356667	0.64	23.9333	44.5333
R9606_58428.1	NM_001130107.1	3831	12.74	14.28	15.04	13.44	12.35	13.17	22.04	24.85	23.24	19.14	17.61	21.76	621.9	693.38	741.32	630	561.6	624.22	14.02	12.9867	23.3767	19.5033	685.533	605.273
R9606_51645.1	XM_017001428.1	51375	0.24	1.77	0	0	0	0	0.42	3.08	0	0	0	0	6.19	45.17	0	0	0	0	0.67	0	1.16667	0	17.12	0
R9606_63721.4	NM_000199.5	6448	4.02	2.68	5.07	5.76	8.96	6.68	6.95	4.66	7.84	8.21	12.77	11.04	211.34	140.16	269.61	291.36	439.14	341.32	3.92333	7.13333	6.48333	10.6733	207.037	357.273
R9606_114462.2	NM_001001483.2	54503	0.94	1.96	1.43	0.7	0.88	4.24	1.63	3.41	2.21	1	1.26	7.01	41.8	86.53	64.14	29.79	36.48	182.78	1.44333	1.94	2.41667	3.09	64.1567	83.0167
R9606_142743.1	NM_001289986.1	54962	4.13	5.28	2.95	1.95	0	6.73	7.16	9.19	4.56	2.77	0	11.11	94.64	120.23	68.13	42.79	0	149.46	4.12	2.89333	6.97	4.62667	94.3333	64.0833
R9606_97862.1	NM_001278559.2	100131017	0.6	0.44	0.35	0.62	2.4	0.42	1.05	0.77	0.54	0.89	3.43	0.69	86.24	62.57	50.23	85.42	319.07	57.43	0.463333	1.14667	0.786667	1.67	66.3467	153.973
R9606_94331.1	XM_024453633.1	55486	2.99	0	0	0	2.47	4.24	5.17	0	0	0	3.52	7	85.02	0	0	0	65.34	116.98	0.996667	2.23667	1.72333	3.50667	28.34	60.7733
R9606_38392.4	XM_005272675.4	8239	0.55	0.36	0	0.41	0.59	0.12	0.95	0.63	0	0.59	0.84	0.2	136.49	89.94	0	98.42	136.73	29.01	0.303333	0.373333	0.526667	0.543333	75.4767	88.0533
R9606_56710.2	XM_017023036.2	197358	0	0.04	0	0	0	0	0	0.07	0	0	0	0	0	5.42	0	0	0	0	0.0133333	0	0.0233333	0	1.80667	0
R9606_3077.1	NM_001203246.1	65056	0.88	0.24	0.32	0	0	0	1.53	0.42	0.5	0	0	0	78.06	21.02	28.83	0	0	0	0.48	0	0.816667	0	42.6367	0
R9606_44404.4	NM_018688.6	55909	2.24	3.43	2.78	1.01	0.58	0	3.88	5.96	4.29	1.43	0.83	0	79.36	120.7	99.3	34.2	19.26	0	2.81667	0.53	4.71	0.753333	99.7867	17.82
R9606_137839.1	NM_001321530.1	150763	0	0	0	0.28	0	0	0	0	0	0.39	0	0	0	0	0	14.43	0	0	0	0.0933333	0	0.13	0	4.81
R9606_22858.3	NM_017924.4	55017	1.48	1.65	2.43	1.37	1.1	1.28	2.57	2.87	3.76	1.95	1.56	2.12	84.2	93.17	139.34	74.65	58	70.79	1.85333	1.25	3.06667	1.87667	105.57	67.8133
R9606_76319.2	NM_001297623.3	92283	0	0	0	0.04	0.22	0	0	0	0	0.05	0.31	0	0	0	0	2.59	15.42	0	0	0.0866667	0	0.12	0	6.00333
R9606_143412.1	XM_024452449.1	79868	0	0.12	0	0.28	0.13	0	0	0.21	0	0.39	0.18	0	0	7.77	0	16.92	7.68	0	0.04	0.136667	0.07	0.19	2.59	8.2
R9606_40394.1	XM_017003518.1	165324	3.71	3.46	1.25	3.29	0	2.27	6.42	6.02	1.92	4.68	0	3.76	142.56	132.29	48.31	121.35	0	84.8	2.80667	1.85333	4.78667	2.81333	107.72	68.7167
R9606_32218.2	XM_011545960.2	80270	0	0	0	0	0	0	0	0	0	0	0	0	0.03	0	0	0	0	0	0	0	0	0	0.01	0
R9606_42977.1	XM_017011221.1	667	0.5	0.7	0.34	0.43	0.21	0.44	0.86	1.22	0.52	0.61	0.3	0.73	175.94	247.91	120.32	146.82	70.06	152.88	0.513333	0.36	0.866667	0.546667	181.39	123.253
R9606_118691.1	XM_024447851.1	159195	0	0.08	0.13	0.1	0.17	0.26	0	0.14	0.2	0.15	0.24	0.43	0	14.76	23.4	18.08	28.02	46.33	0.07	0.176667	0.113333	0.273333	12.72	30.81
R9606_77120.1	NM_001272108.2	79957	0	0	0	0	0.07	0.69	0	0	0	0	0.09	1.14	0	0	0	0	1.91	21.12	0	0.253333	0	0.41	0	7.67667
R9606_19760.1	XM_017003072.1	107985115	0.37	0.32	0.3	0.19	0.51	0.29	0.65	0.55	0.46	0.27	0.73	0.48	27.98	23.5	22.41	13.65	35.71	21.01	0.33	0.33	0.553333	0.493333	24.63	23.4567
R9606_152322.1	XM_017027312.1	79760	1.35	3.71	4.66	0.11	0.47	0.65	2.33	6.46	7.2	0.15	0.67	1.07	29.2	80.08	102.02	2.19	9.53	13.62	3.24	0.41	5.33	0.63	70.4333	8.44667
R9606_56371.1	XM_017018896.1	160518	0.35	0.3	0	0	0.08	0	0.61	0.51	0	0	0.11	0	64.57	53.88	0	0	12.89	0	0.216667	0.0266667	0.373333	0.0366667	39.4833	4.29667
R9606_51883.4	NM_199135.4	286380	0.21	0	0	0	0.09	0.41	0.36	0	0	0	0.13	0.67	8.93	0	0	0	3.64	16.92	0.07	0.166667	0.12	0.266667	2.97667	6.85333
R9606_62221.1	NM_001127487.2	2318	0	0.02	0.01	0.03	0.01	0.01	0	0.04	0.01	0.05	0.01	0.02	0	4	1	6	1	2	0.01	0.0166667	0.0166667	0.0266667	1.66667	3
R9606_47620.1	XM_017005956.1	23122	0.01	0	0	0	0	0	0.02	0	0	0	0	0	2	0	0	0	0	0	0.00333333	0	0.00666667	0	0.666667	0
R9606_52633.4	XM_005244856.4	11022	0.26	0.24	0.19	0	0.23	0.26	0.46	0.41	0.3	0	0.33	0.43	12.43	11.03	9.08	0	10.1	11.95	0.23	0.163333	0.39	0.253333	10.8467	7.35
R9606_52308.1	XM_017004413.1	55041	9.25	10.32	5.01	7.93	4.39	7.87	16.01	17.97	7.75	11.3	6.26	13	675.28	749.69	369.51	556.19	298.76	557.41	8.19333	6.73	13.91	10.1867	598.16	470.787
R9606_135863.1	XM_017000142.1	11146	0	0	1.27	0	0	0	0	0	1.97	0	0	0	0	0	65.13	0	0	0	0.423333	0	0.656667	0	21.71	0
R9606_72835.2	XM_011534848.2	65110	1.37	0.13	0	0	0	0	2.37	0.22	0	0	0	0	76.58	6.99	0	0	0	0	0.5	0	0.863333	0	27.8567	0
R9606_22060.3	NM_182505.5	138241	6.09	6.59	6.76	5.51	5.9	7.84	10.53	11.46	10.45	7.85	8.41	12.96	137	147.49	153.72	119.16	123.7	171.43	6.48	6.41667	10.8133	9.74	146.07	138.097
R9606_116109.2	XM_017010736.2	266977	0	0.58	0	0	0	0	0	1.02	0	0	0	0	0	60.3	0	0	0	0	0.193333	0	0.34	0	20.1	0
R9606_88689.4	NM_016226.5	51699	2.35	3.15	3.16	2.88	11.62	3.27	4.07	5.48	4.88	4.11	16.56	5.41	69.03	91.89	93.64	81.31	317.76	93.26	2.88667	5.92333	4.81	8.69333	84.8533	164.11
R9606_92550.1	NM_001351173.1	22978	0	0.04	0	0	0	0.28	0	0.06	0	0	0	0.47	0	2.77	0	0	0	21.41	0.0133333	0.0933333	0.02	0.156667	0.923333	7.13667
R9606_55314.1	NM_001305020.1	65988	1.65	1.95	2.54	0	1.18	0.47	2.86	3.39	3.93	0	1.68	0.78	114.94	134.68	178.31	0	76.17	31.98	2.04667	0.55	3.39333	0.82	142.643	36.05
R9606_128436.2	XM_017023243.2	4363	0.47	0.39	0.29	0.18	0.15	0.36	0.82	0.69	0.45	0.26	0.21	0.59	31.28	25.93	19.6	11.44	9.01	23	0.383333	0.23	0.653333	0.353333	25.6033	14.4833
R9606_411033.1	NM_001366293.1	1347	230.29	213.75	325.9	325.69	248.04	234.78	398.56	372.06	503.74	463.87	353.64	387.91	2395.97	2212	3423.67	3253.67	2403.48	2371.02	256.647	269.503	424.787	401.807	2677.21	2676.06
R9606_107274.3	NM_013400.3	29803	0	0	0.22	0	0.32	0	0	0	0.35	0	0.46	0	0	0	14.55	0	19.13	0	0.0733333	0.106667	0.116667	0.153333	4.85	6.37667
R9606_62357.1	NM_001348543.2	161145	0	0	0	0	0	0.06	0	0	0	0	0	0.11	0	0	0	0	0	4.95	0	0.02	0	0.0366667	0	1.65
R9606_65984.2	NM_002735.2	5575	0.58	0	0	0	0	0	1.01	0	0	0	0	0	28.36	0	0	0	0	0	0.193333	0	0.336667	0	9.45333	0
R9606_135288.2	NM_194272.3	348093	3.03	3.79	3.28	1.84	1.49	1.64	5.24	6.6	5.06	2.62	2.12	2.71	118	147	129	69	54	62	3.36667	1.65667	5.63333	2.48333	131.333	61.6667
R9606_4789.1	XM_017013835.1	79660	0.03	0.06	0.06	0.14	0.59	0.19	0.05	0.11	0.09	0.21	0.84	0.32	3.01	6.9	6.75	15.43	61.23	20.69	0.05	0.306667	0.0833333	0.456667	5.55333	32.45
R9606_62098.2	NM_201403.2	148932	4.37	4.28	3.25	2.88	0	3.41	7.56	7.45	5.03	4.1	0	5.64	240	233.98	180.56	151.86	0	182	3.96667	2.09667	6.68	3.24667	218.18	111.287
R9606_61954.1	XM_017027669.1	140688	0.39	0.33	0.53	0.38	0.95	0.54	0.68	0.57	0.82	0.54	1.36	0.9	19.53	16.31	26.71	18.26	44.01	26.22	0.416667	0.623333	0.69	0.933333	20.85	29.4967
R9606_2437.1	XM_024453585.1	51447	0	0.68	0	0	0.2	0.64	0	1.18	0	0	0.28	1.06	0	38.72	0	0	10.48	35.88	0.226667	0.28	0.393333	0.446667	12.9067	15.4533
R9606_121932.3	NM_004526.4	4171	55.18	60.56	53.33	45.1	30.23	55.63	95.49	105.42	82.43	64.24	43.11	91.91	3701.29	4041	3611.95	2905	1889	3622	56.3567	43.6533	94.4467	66.42	3784.75	2805.33
R9606_414021.1	NM_001369686.1	653319	1.42	1.97	0.66	5.03	5.35	4.12	2.46	3.44	1.02	7.16	7.63	6.81	82.23	113.65	38.61	279.59	288.54	231.58	1.35	4.83333	2.30667	7.2	78.1633	266.57
R9606_38768.3	XM_005266183.3	7574	0	0.75	0	0	0	0.74	0	1.31	0	0	0	1.23	0	50.7	0	0	0	48.89	0.25	0.246667	0.436667	0.41	16.9	16.2967
R9606_125971.1	NM_001317825.2	54974	0	0	0	0.41	1.51	0.73	0	0	0	0.58	2.16	1.21	0	0	0	22	79.17	39.76	0	0.883333	0	1.31667	0	46.9767
R9606_110597.1	NM_001286581.2	57661	6.22	2.31	0	3.46	0	0	10.77	4.03	0	4.94	0	0	677.19	250.43	0	361.98	0	0	2.84333	1.15333	4.93333	1.64667	309.207	120.66
R9606_84726.2	NM_080751.2	117532	0.05	0.21	0.13	0.02	0	0.08	0.08	0.37	0.2	0.02	0	0.14	3	13	8	1	0	5	0.13	0.0333333	0.216667	0.0533333	8	2
R9606_114452.2	XM_017020792.2	84056	0.07	0.05	0	0	0.03	0	0.12	0.08	0	0	0.04	0	13.71	9.54	0	0	5.11	0	0.04	0.01	0.0666667	0.0133333	7.75	1.70333
R9606_147509.1	XM_024453196.1	8609	0	0	0.02	0	0	0.02	0	0	0.03	0	0	0.03	0	0	3.25	0	0	3.48	0.00666667	0.00666667	0.01	0.01	1.08333	1.16
R9606_98581.4	XM_006717732.4	23232	0.15	0	0.17	0	0	0	0.26	0	0.27	0	0	0	15.25	0	18.21	0	0	0	0.106667	0	0.176667	0	11.1533	0
R9606_151464.1	NM_001352794.2	6867	0.43	0.04	0.12	0.09	0.39	0.28	0.75	0.08	0.18	0.13	0.56	0.47	62.73	6.46	16.95	12.35	53.01	39.87	0.196667	0.253333	0.336667	0.386667	28.7133	35.0767
R9606_83828.3	XM_006724593.3	65267	0	0	0	0.02	0	0	0	0	0	0.02	0	0	0	0	0	3.42	0	0	0	0.00666667	0	0.00666667	0	1.14
R9606_82383.1	NM_001178139.2	7029	0	0.14	0	0.2	0.3	0.18	0	0.24	0	0.28	0.43	0.3	0	26.86	0	36.83	54.64	34.08	0.0466667	0.226667	0.08	0.336667	8.95333	41.85
R9606_44078.1	NM_001143937.1	5682	2.06	2.93	2.32	0.79	0.32	2.19	3.57	5.1	3.58	1.12	0.46	3.62	35.83	50.7	40.66	13.12	5.21	36.98	2.43667	1.1	4.08333	1.73333	42.3967	18.4367
R9606_64899.2	XM_011518270.2	153090	0.51	0	0.1	0	0	0	0.89	0	0.16	0	0	0	68.62	0	13.72	0	0	0	0.203333	0	0.35	0	27.4467	0
R9606_25160.2	XM_011535935.2	5570	25.56	22.9	26.77	32.51	26.67	31.35	44.24	39.85	41.38	46.31	38.02	51.81	461.49	411.14	488.05	563.61	448.41	549.46	25.0767	30.1767	41.8233	45.38	453.56	520.493
R9606_27956.2	NM_133337.3	26509	9.5	19.02	20.44	12.25	2.59	17.58	16.44	33.11	31.59	17.45	3.69	29.05	1274.54	2539.33	2769.71	1579	323.75	2290.63	16.32	10.8067	27.0467	16.73	2194.53	1397.79
R9606_6796.1	NM_001164277.1	2542	2.86	4.72	3.43	1.2	1.54	1.83	4.95	8.22	5.31	1.71	2.2	3.02	145	238.05	175.64	58.41	72.68	89.78	3.67	1.52333	6.16	2.31	186.23	73.6233
R9606_93425.2	XM_011519920.2	159963	0	0	0	0.03	0.01	0	0	0	0	0.05	0.01	0	0	0	0	3.59	1	0	0	0.0133333	0	0.02	0	1.53
R9606_12087.1	XM_017019176.1	26259	0.69	0.34	0.41	0.35	0.14	0.48	1.19	0.59	0.64	0.49	0.2	0.8	84.06	41.26	50.96	40.47	16.01	57.39	0.48	0.323333	0.806667	0.496667	58.76	37.9567
R9606_128646.1	XM_024448032.1	51008	2.19	1.69	1.86	1.62	5.7	1.97	3.8	2.94	2.88	2.31	8.13	3.26	169.91	130.2	145.63	120.5	411.18	148.42	1.91333	3.09667	3.20667	4.56667	148.58	226.7
R9606_38243.1	NM_001267870.2	374875	0	0.18	0.66	0.47	1.25	0.46	0	0.31	1.02	0.67	1.78	0.76	0	4.57	17.28	11.82	30.2	11.57	0.28	0.726667	0.443333	1.07	7.28333	17.8633
R9606_109382.3	NM_002212.4	3692	406.12	396.7	491.41	474.05	67.38	408.36	702.84	690.49	759.58	675.17	96.06	674.71	8209.03	7975.74	10029.9	9200.88	1268.43	8012.34	431.41	316.597	717.637	481.98	8738.21	6160.55
R9606_120444.1	NM_001206426.2	84833	303.93	301.66	340.5	367.79	421.72	415.1	525.99	525.06	526.32	523.83	601.28	685.84	1951.44	1926.52	2207.6	2267.52	2521.93	2587.08	315.363	401.537	525.79	603.65	2028.52	2458.84
R9606_83682.1	XM_024450582.1	125058	0.05	0	0.06	0.06	0.07	0	0.08	0	0.1	0.09	0.1	0	9.8	0	13.17	12.15	13.58	0	0.0366667	0.0433333	0.06	0.0633333	7.65667	8.57667
R9606_414147.1	NM_001369615.1	7703	2.37	2.55	0.47	1.74	1.39	0	4.11	4.43	0.72	2.47	1.99	0	118.12	126.11	23.49	83	64.62	0	1.79667	1.04333	3.08667	1.48667	89.24	49.2067
R9606_47930.1	XM_017029629.1	55593	0	1.49	0	0	0	0	0	2.59	0	0	0	0	0	64.23	0	0	0	0	0.496667	0	0.863333	0	21.41	0
R9606_129724.2	NM_134269.3	6525	19.82	22.64	19.23	20.35	0	18.52	34.3	39.4	29.73	28.99	0	30.6	1275.47	1448.72	1249.51	1257.45	0	1156.83	20.5633	12.9567	34.4767	19.8633	1324.57	804.76
R9606_71570.1	XM_011534491.1	23286	0	0	0	0.3	0	0	0	0	0	0.43	0	0	0	0	0	24.7	0	0	0	0.1	0	0.143333	0	8.23333
R9606_122640.1	XM_017006705.1	54946	0	0	0.22	1.02	0	2.7	0	0	0.34	1.45	0	4.47	0	0	7.09	31.33	0	84.18	0.0733333	1.24	0.113333	1.97333	2.36333	38.5033
R9606_96548.1	NM_001351315.2	25875	1.16	0	0	0	0	0	2.01	0	0	0	0	0	47.78	0	0	0	0	0	0.386667	0	0.67	0	15.9267	0
R9606_412626.1	NM_001377258.1	59338	0	0	0	0.07	0.07	0.02	0	0	0	0.1	0.09	0.03	0	0	0	19.05	16.99	4.75	0	0.0533333	0	0.0733333	0	13.5967
R9606_412630.1	NM_001372124.1	64376	0	1.28	0	1.01	0	0	0	2.23	0	1.44	0	0	0	113.25	0	85.92	0	0	0.426667	0.336667	0.743333	0.48	37.75	28.64
R9606_71654.1	NM_032086.1	56109	0	0	0	0	0	0.07	0	0	0	0	0	0.11	0	0	0	0	0	3.22	0	0.0233333	0	0.0366667	0	1.07333
R9606_29320.1	NM_001346033.1	85015	0	0	0	0	0.16	0	0	0	0	0	0.22	0	0	0	0	0	5.26	0	0	0.0533333	0	0.0733333	0	1.75333
R9606_412351.2	NM_001370116.2	10771	0.15	0.66	0.91	0.73	0.23	0.97	0.27	1.15	1.41	1.04	0.32	1.61	11.95	51.01	71.16	54.05	16.35	73.01	0.573333	0.643333	0.943333	0.99	44.7067	47.8033
R9606_95588.1	XM_017026448.1	1891	0	0.73	0	2.07	2.61	0	0	1.27	0	2.95	3.72	0	0	16.71	0	45.89	56.11	0	0.243333	1.56	0.423333	2.22333	5.57	34
R9606_48158.3	NM_003503.4	8317	0	3.18	1.95	0.02	0	0	0	5.54	3.02	0.02	0	0	0	198.45	123.59	1	0	0	1.71	0.00666667	2.85333	0.00666667	107.347	0.333333
R9606_40523.1	NM_001255983.1	78989	0.9	0.18	0.99	0	0	0	1.56	0.32	1.54	0	0	0	28.29	5.66	31.5	0	0	0	0.69	0	1.14	0	21.8167	0
R9606_55110.1	XM_024447376.1	50809	0.44	0.41	0.39	0.32	0.53	0.63	0.76	0.72	0.6	0.46	0.75	1.04	59.94	56.19	53.41	42.34	67.15	83.59	0.413333	0.493333	0.693333	0.75	56.5133	64.36
R9606_63551.2	XM_011545390.2	9404	0.22	0.34	0.22	0.09	0	0.17	0.38	0.58	0.33	0.13	0	0.29	12.4	18.95	12.37	5.03	0	9.61	0.26	0.0866667	0.43	0.14	14.5733	4.88
R9606_122874.2	XM_017027297.2	79147	2.09	1.3	0.73	2.1	1.97	1.41	3.61	2.26	1.14	3	2.81	2.33	144.41	89.3	51.35	139.86	126.83	94.71	1.37333	1.82667	2.33667	2.71333	95.02	120.467
R9606_107638.1	NM_001353245.1	51571	0.82	0.73	0	0.89	0.09	0	1.43	1.27	0	1.27	0.13	0	61.73	54.51	0	64.18	6.47	0	0.516667	0.326667	0.9	0.466667	38.7467	23.55
R9606_66731.1	XM_024449252.1	8738	0	0	1.7	0	0	0	0	0	2.62	0	0	0	0.02	0	27.93	0	0	0	0.566667	0	0.873333	0	9.31667	0
R9606_72347.3	XM_011542981.3	79684	0	0.2	0	0	0	0	0	0.35	0	0	0	0	0	6.21	0	0	0	0	0.0666667	0	0.116667	0	2.07	0
R9606_122891.1	XM_024451993.1	7692	0.55	0	1.01	0.36	0.66	0.75	0.96	0	1.55	0.52	0.94	1.23	25.03	0	46.03	15.79	27.83	32.88	0.52	0.59	0.836667	0.896667	23.6867	25.5
R9606_129196.2	XM_006711359.2	51043	0	0	0	0	0	0	0	0	0	0	0	0	0.15	0.01	0	0	0.01	0	0	0	0	0	0.0533333	0.00333333
R9606_147907.2	XM_006714859.2	2870	3.43	3.67	4.04	1.73	0	1.48	5.93	6.39	6.24	2.46	0	2.45	176.02	187.39	209.22	85.06	0	73.85	3.71333	1.07	6.18667	1.63667	190.877	52.97
R9606_17400.2	NM_198535.3	374879	0.57	0.47	0.4	0.42	1.27	0.65	0.99	0.81	0.61	0.6	1.82	1.08	76.43	61.6	53.4	53.42	157.76	84.11	0.48	0.78	0.803333	1.16667	63.81	98.43
R9606_37580.4	XM_005259580.4	5442	1.07	1.78	2.02	1.25	3.69	2.39	1.85	3.1	3.12	1.79	5.26	3.95	78.68	130.36	150.21	88.72	253.06	171.01	1.62333	2.44333	2.69	3.66667	119.75	170.93
R9606_122633.2	NM_001363580.1	79946	2.15	1.62	1.81	1.78	1.24	1.34	3.73	2.82	2.8	2.53	1.76	2.21	60.57	45.32	51.54	47.99	32.41	36.62	1.86	1.45333	3.11667	2.16667	52.4767	39.0067
R9606_13391.1	NM_001350161.2	65979	0.56	0.63	1.32	0.59	1.34	1.3	0.96	1.09	2.05	0.84	1.91	2.15	66.52	74.62	159.62	67.47	149.04	150.54	0.836667	1.07667	1.36667	1.63333	100.253	122.35
R9606_109488.3	XM_011510594.3	130074	1.57	0.01	2.25	3.76	0.25	5.68	2.73	0.01	3.47	5.35	0.35	9.38	162.28	0.52	233.62	371.77	23.55	567.93	1.27667	3.23	2.07	5.02667	132.14	321.083
R9606_86394.4	XM_006719325.4	25766	0.06	0.02	0.32	0	1.15	0.27	0.1	0.04	0.49	0	1.63	0.44	5.68	1.99	30.55	0	101.5	24.55	0.133333	0.473333	0.21	0.69	12.74	42.0167
R9606_410446.1	NM_001363341.1	5188	4.66	4.07	1.99	2.4	2.54	2.47	8.06	7.08	3.08	3.43	3.62	4.08	189.17	164.25	81.63	93.76	95.95	97.41	3.57333	2.47	6.07333	3.71	145.017	95.7067
R9606_12910.1	XM_017026991.1	5605	1.38	0.77	0.56	0.98	1.05	1.39	2.39	1.35	0.86	1.39	1.5	2.3	35.96	20.04	14.61	24.49	25.48	35.15	0.903333	1.14	1.53333	1.73	23.5367	28.3733
R9606_98866.1	NM_001257400.1	967	558.38	485.37	830	999.62	580.35	684.9	966.36	844.84	1282.95	1423.73	827.45	1131.61	8376.57	7242.43	12572.6	14399.2	8108.69	9973.24	624.583	754.957	1031.38	1127.6	9397.22	10827.1
R9606_60569.3	XM_006711369.3	51377	0	0.12	0	0	0	0	0	0.21	0	0	0	0	0	5.57	0	0	0	0	0.04	0	0.07	0	1.85667	0
R9606_8296.3	NM_005060.4	6097	0.07	0.02	0.07	0.02	0	0	0.12	0.03	0.1	0.03	0	0	4	1	4	1	0	0	0.0533333	0.00666667	0.0833333	0.01	3	0.333333
R9606_27659.1	NM_001143998.2	6397	5.84	5.96	0.02	0	0	5.95	10.11	10.38	0.03	0	0	9.83	631.02	640.49	2.26	0	0	623.59	3.94	1.98333	6.84	3.27667	424.59	207.863
R9606_61160.3	NM_002764.4	5631	47.95	48.74	39.49	33.62	12.79	45.76	82.99	84.84	61.04	47.89	18.23	75.61	1920.55	1941.78	1597.09	1293	477.01	1778.97	45.3933	30.7233	76.29	47.2433	1819.81	1182.99
R9606_46541.4	NM_002721.5	5537	15.51	13.94	13.11	3.52	1.4	8.44	26.84	24.27	20.27	5.02	2	13.95	1245.76	1114.19	1063.75	271.86	104.71	658.52	14.1867	4.45333	23.7933	6.99	1141.23	345.03
R9606_106836.2	XM_017011608.2	107986554	0.06	0.17	0.1	0	0	0.05	0.1	0.29	0.15	0	0	0.09	6.89	20.21	12.21	0	0	6.46	0.11	0.0166667	0.18	0.03	13.1033	2.15333
R9606_135393.2	NM_152496.2	149175	0.3	0.27	0.7	3.42	11.03	2.16	0.53	0.47	1.08	4.87	15.72	3.57	14.14	12.55	32.71	153.01	478.33	97.76	0.423333	5.53667	0.693333	8.05333	19.8	243.033
R9606_23556.1	XM_011511669.1	653192	0	0	0.51	0	0	0.26	0	0	0.79	0	0	0.43	0	0	16	0	0	7.78	0.17	0.0866667	0.263333	0.143333	5.33333	2.59333
R9606_89362.1	XM_017009703.1	64283	13.41	13.25	7.6	6.68	7.78	9.65	23.21	23.06	11.74	9.51	11.09	15.94	1339.78	1316.29	766.16	640.52	723.51	935.66	11.42	8.03667	19.3367	12.18	1140.74	766.563
R9606_137768.1	XM_024451921.1	54963	0.28	0.16	0	0	0.56	0	0.48	0.27	0	0	0.8	0	10.72	6.05	0	0	20.27	0	0.146667	0.186667	0.25	0.266667	5.59	6.75667
R9606_28164.1	NM_001042537.1	10479	0	0.38	0.48	0	0	0.01	0	0.66	0.74	0	0	0.01	0.22	35.17	44.98	0	0	0.65	0.286667	0.00333333	0.466667	0.00333333	26.79	0.216667
R9606_115396.1	XM_017025287.1	90799	1.09	0.82	0.87	1.09	2.36	1.54	1.88	1.43	1.35	1.56	3.36	2.55	95.05	71.46	77.35	92.05	192.18	131.24	0.926667	1.66333	1.55333	2.49	81.2867	138.49
R9606_63242.4	XM_006718638.4	56946	0	0.03	0	0.49	0	0.26	0	0.05	0	0.7	0	0.43	0	4.24	0	64.08	0	34.78	0.01	0.25	0.0166667	0.376667	1.41333	32.9533
R9606_99382.3	NM_018697.3	55915	6.23	6.24	6.08	6.25	5.78	7.72	10.77	10.85	9.4	8.9	8.24	12.75	531	529	524	512	459	639	6.18333	6.58333	10.34	9.96333	528	536.667
R9606_76928.4	NM_002393.5	4194	0.48	0.47	0.31	0	0.66	0.53	0.83	0.81	0.49	0	0.94	0.87	95.55	92	63.04	0.02	121.72	101.66	0.42	0.396667	0.71	0.603333	83.53	74.4667
R9606_99317.3	NM_198564.3	201625	0	0	0	0.05	0.04	0	0	0	0	0.07	0.06	0	0	0	0	1.84	1.66	0	0	0.03	0	0.0433333	0	1.16667
R9606_1740.1	NM_001166158.1	8050	0.26	0	0	0	1.61	0	0.46	0	0	0	2.29	0	11.82	0	0	0	66.9	0	0.0866667	0.536667	0.153333	0.763333	3.94	22.3
R9606_121926.4	NM_001376.5	1778	20.75	20.97	18.13	15.85	19.97	20.03	35.91	36.5	28.03	22.58	28.48	33.09	8179.12	8221.56	7216.93	5999.91	7332.38	7662.49	19.95	18.6167	33.48	28.05	7872.54	6998.26
R9606_411161.1	NM_001378362.1	254394	0.05	0	0	0	0	0	0.08	0	0	0	0	0	2.42	0	0	0	0	0	0.0166667	0	0.0266667	0	0.806667	0
R9606_67775.1	XM_017019990.1	81539	0	0	0	0.08	0	0.11	0	0	0	0.11	0	0.18	0	0	0	3.34	0	4.63	0	0.0633333	0	0.0966667	0	2.65667
R9606_17242.6	NM_152906.7	128989	0	0.48	0.48	0.46	0	0.27	0	0.84	0.74	0.65	0	0.45	0	32.86	33.13	30.07	0	17.94	0.32	0.243333	0.526667	0.366667	21.9967	16.0033
R9606_26409.2	XM_011509701.2	55154	0.24	0.76	1.08	0.52	0.35	0.92	0.41	1.33	1.67	0.74	0.5	1.51	11.04	35.4	50.93	23.13	15.1	41.41	0.693333	0.596667	1.13667	0.916667	32.4567	26.5467
R9606_60178.1	XM_024449383.1	55608	2.63	2.67	1.95	0.98	0.98	1.14	4.56	4.65	3.02	1.39	1.4	1.89	410.44	413.93	307.2	146.18	142.42	173.14	2.41667	1.03333	4.07667	1.56	377.19	153.913
R9606_49736.2	XM_017011455.2	89845	0.6	0.58	0.62	0.5	0	0.92	1.03	1.02	0.96	0.71	0	1.53	42.23	41.21	44.37	33.84	0	63.57	0.6	0.473333	1.00333	0.746667	42.6033	32.47
R9606_73980.3	NM_016556.4	29893	6.63	7.17	7.27	4.71	12.97	12.18	11.47	12.49	11.24	6.71	18.49	20.12	171.52	184.67	190.11	117.15	312.6	305.93	7.02333	9.95333	11.7333	15.1067	182.1	245.227
R9606_72398.2	NM_178441.2	53349	0	0	0	0	0	2.76	0	0	0	0	0	4.56	0	0	0	0	0	137.26	0	0.92	0	1.52	0	45.7533
R9606_122388.2	XM_011544604.2	57805	23.89	22.72	19.36	18.25	11.28	22.53	41.35	39.54	29.93	25.99	16.08	37.22	1672.69	1582.02	1368.9	1226.6	735.4	1531.12	21.99	17.3533	36.94	26.43	1541.2	1164.37
R9606_58888.1	NM_001242854.2	23647	0.76	1.31	0.73	0.32	0.78	0.17	1.31	2.28	1.13	0.46	1.11	0.29	54.91	94.13	53.26	22.33	52.37	12.19	0.933333	0.423333	1.57333	0.62	67.4333	28.9633
R9606_131175.4	NM_030968.5	114897	1.08	1.07	1.03	0	0	0	1.88	1.86	1.6	0	0	0	60.99	59.71	58.66	0	0	0	1.06	0	1.78	0	59.7867	0
R9606_91604.1	XM_017025476.1	9905	4.26	4.8	3.46	7.1	22.64	7.14	7.38	8.36	5.35	10.11	32.28	11.8	280.59	314.5	229.99	448.92	1388.08	456.5	4.17333	12.2933	7.03	18.0633	275.027	764.5
R9606_29639.1	XM_024451732.1	826	0.17	0	0	0	0.19	0.36	0.3	0	0	0	0.27	0.59	4.96	0	0	0	4.96	9.92	0.0566667	0.183333	0.1	0.286667	1.65333	4.96
R9606_76491.2	NM_001145031.3	5328	1.07	2.75	1.99	0.99	0.69	0.82	1.85	4.79	3.07	1.42	0.99	1.35	54.56	139.91	102.52	48.8	32.96	40.54	1.93667	0.833333	3.23667	1.25333	98.9967	40.7667
R9606_107277.4	NM_022486.5	64420	2.01	5.57	2.64	3.1	1.29	2.78	3.49	9.69	4.09	4.42	1.84	4.59	118.38	325.58	156.94	175	70.62	158.53	3.40667	2.39	5.75667	3.61667	200.3	134.717
R9606_26116.1	XM_017024805.1	54903	1.18	0	0	0	0	0.53	2.04	0	0	0	0	0.87	55.12	0	0	0	0	23.86	0.393333	0.176667	0.68	0.29	18.3733	7.95333
R9606_118001.3	XM_011517395.3	9699	0	0	0	0	0	0	0.01	0	0	0	0	0	0.64	0	0	0	0	0	0	0	0.00333333	0	0.213333	0
R9606_148995.4	NM_003899.5	8874	0.52	1.05	0.82	0.41	0	0.6	0.9	1.82	1.27	0.58	0	0.99	51.94	104.31	82.9	39	0	57.99	0.796667	0.336667	1.33	0.523333	79.7167	32.33
R9606_128055.1	XM_024450445.1	79726	0.2	0.16	0.22	0.28	1.36	0.17	0.35	0.29	0.34	0.4	1.94	0.28	19.58	15.66	21.45	25.78	121.38	15.76	0.193333	0.603333	0.326667	0.873333	18.8967	54.3067
R9606_89736.1	NM_001145523.1	26064	0	0	0	0	1.02	0	0	0	0	0	1.46	0	0	0	0	0	91.87	0	0	0.34	0	0.486667	0	30.6233
R9606_66648.5	XM_005271963.5	27125	0.18	0	0	0	0	0	0.31	0	0	0	0	0	32.33	0	0	0	0	0	0.06	0	0.103333	0	10.7767	0
R9606_102161.1	XM_024446742.1	340252	0	0.35	0	0	0	0.69	0	0.6	0	0	0	1.13	0	19.65	0	0	0	37.93	0.116667	0.23	0.2	0.376667	6.55	12.6433
R9606_125449.1	XM_017029742.1	65267	0	0	0	0	0	0	0	0	0	0	0	0	0	0	0.34	0	0	0	0	0	0	0	0.113333	0
R9606_88323.4	XM_005252127.4	60560	0	0	0	0.28	0.74	0	0	0	0	0.4	1.05	0	0	0	0	24.47	61.74	0	0	0.34	0	0.483333	0	28.7367
R9606_564.3	NM_025080.4	80150	0	0	0	0	0	0.07	0	0	0	0	0	0.11	0	0	0	0	0	2.78	0	0.0233333	0	0.0366667	0	0.926667
R9606_84211.3	NM_004508.3	3422	5.16	4.82	3.34	1.86	0.39	3.37	8.94	8.38	5.17	2.65	0.55	5.56	300.59	278.76	196.44	104.11	20.9	190.26	4.44	1.87333	7.49667	2.92	258.597	105.09
R9606_5393.3	XM_011545396.3	9600	0	1.06	0	1.55	3.87	0	0	1.85	0	2.21	5.52	0	0	87.45	0	123.62	298.76	0	0.353333	1.80667	0.616667	2.57667	29.15	140.793
R9606_3446.1	XM_017027509.1	945	0	0.35	0	0.32	0	0.41	0	0.61	0	0.46	0	0.67	0	17.44	0	15.63	0	19.7	0.116667	0.243333	0.203333	0.376667	5.81333	11.7767
R9606_99659.1	NM_001318002.1	201514	0	0.1	2.04	2.19	0	4.83	0	0.18	3.15	3.11	0	7.99	0	4.73	95.15	97.02	0	216.89	0.713333	2.34	1.11	3.7	33.2933	104.637
R9606_58259.5	XM_005246891.5	841	0.12	0	0	0.13	0.02	0.16	0.21	0	0	0.18	0.03	0.26	5.62	0	0	5.81	0.78	7.07	0.04	0.103333	0.07	0.156667	1.87333	4.55333
R9606_117019.3	NM_001012508.3	503542	0.22	0.11	0.09	0.04	0.05	0.06	0.39	0.2	0.14	0.06	0.07	0.1	13.84	7.01	5.56	2.33	2.77	3.74	0.14	0.05	0.243333	0.0766667	8.80333	2.94667
R9606_127642.5	NM_005915.6	4175	20.83	20.94	16.54	21.15	16.82	30.23	36.05	36.45	25.57	30.13	23.98	49.95	1529	1529	1226	1491	1150	2154	19.4367	22.7333	32.69	34.6867	1428	1598.33
R9606_11679.1	NM_001346382.2	92715	0	0	1.2	0.01	0	0	0	0	1.86	0.02	0	0	0	0	63.24	0.63	0	0	0.4	0.00333333	0.62	0.00666667	21.08	0.21
R9606_47914.3	XM_011531921.3	345062	0	0.03	0	0	0	0	0	0.05	0	0	0	0	0	1	0	0	0	0	0.01	0	0.0166667	0	0.333333	0
R9606_24636.3	NM_024771.4	79829	9.59	10.56	7.98	7.24	2.9	5.84	16.6	18.38	12.34	10.31	4.14	9.64	684.19	749.5	575.01	496.09	192.91	404.22	9.37667	5.32667	15.7733	8.03	669.567	364.407
R9606_56903.1	NM_001135557.1	1780	0.66	0.63	0.52	0.25	0.19	0.34	1.15	1.1	0.8	0.36	0.27	0.56	38	35.85	30	14	10	18.8	0.603333	0.26	1.01667	0.396667	34.6167	14.2667
R9606_134845.2	XM_011529000.2	64900	0	0.62	0	0	0	0	0	1.08	0	0	0	0	0	55.85	0	0	0	0	0.206667	0	0.36	0	18.6167	0
R9606_125161.3	NM_173491.4	134353	2.81	2.2	2.38	2.15	2.7	2.68	4.86	3.84	3.68	3.07	3.86	4.43	362.6	283.24	310.53	267.19	325.39	336.13	2.46333	2.51	4.12667	3.78667	318.79	309.57
R9606_29865.3	NM_138960.4	90316	0.12	0	0	0	0	0	0.21	0	0	0	0	0	2	0	0	0	0	0	0.04	0	0.07	0	0.666667	0
R9606_110256.3	NM_176822.4	338323	0	0	0	0	0.01	0	0	0	0	0	0.02	0	0	0	0	0	1	0	0	0.00333333	0	0.00666667	0	0.333333
R9606_61467.1	NM_001277120.2	90333	0	0	0	0	0.09	0.04	0	0	0	0	0.13	0.06	0	0	0	0	7.46	3.11	0	0.0433333	0	0.0633333	0	3.52333
R9606_75512.6	NM_002520.6	4869	386.78	455.74	331.43	177.3	0	230.57	669.38	793.25	512.3	252.52	0	380.96	10730.8	12576.3	9284.8	4723.28	0	6209.42	391.317	135.957	658.31	211.16	10864	3644.23
R9606_26600.1	NM_001135699.1	7534	350.79	341.3	284.63	324.99	339.01	433	607.08	594.06	439.95	462.87	483.36	715.42	20583.5	19919.9	16864.2	18311.1	18527.6	24662.7	325.573	365.667	547.03	553.883	19122.5	20500.5
R9606_66470.1	XM_024451040.1	9526	2.01	1.93	3.83	2.01	0.85	2.92	3.47	3.35	5.92	2.86	1.21	4.82	57.22	54.67	110.34	55.05	22.55	80.78	2.59	1.92667	4.24667	2.96333	74.0767	52.7933
R9606_140203.3	XM_011541726.3	55268	0	0	0.03	0	0	0.05	0	0	0.04	0	0	0.09	0	0	2.49	0	0	4.43	0.01	0.0166667	0.0133333	0.03	0.83	1.47667
R9606_127815.5	NM_003654.6	8534	0.11	0.13	0	0.14	0.27	0.12	0.19	0.23	0	0.2	0.38	0.2	8.61	9.85	0	10.09	19.19	9.14	0.08	0.176667	0.14	0.26	6.15333	12.8067
R9606_414437.1	NM_001374799.1	8943	11.03	12.82	8.25	3.4	2	6.46	19.1	22.31	12.76	4.84	2.85	10.67	1088.94	1258.39	822.47	322.2	183.88	618.62	10.7	3.95333	18.0567	6.12	1056.6	374.9
R9606_410845.1	NM_001363996.1	821	0	0	0	0	0.1	0	0	0	0	0	0.14	0	0	0	0	0	8.69	0	0	0.0333333	0	0.0466667	0	2.89667
R9606_12967.4	XM_005247914.4	9666	0	0	0.11	0	0	0.16	0	0	0.17	0	0	0.27	0	0	10.76	0	0	14.89	0.0366667	0.0533333	0.0566667	0.09	3.58667	4.96333
R9606_141061.5	XM_005274358.5	8501	0	0.28	0	0	0	0	0	0.48	0	0	0	0	0	14.35	0	0	0	0	0.0933333	0	0.16	0	4.78333	0
R9606_36078.3	XM_006720246.3	728635	0	0	0.08	0	0	0	0	0	0.12	0	0	0	0	0	1.71	0	0	0	0.0266667	0	0.04	0	0.57	0
R9606_134009.2	XM_011543260.2	202243	0.05	0	0.05	0	0	0.09	0.09	0	0.07	0	0	0.15	1.53	0	1.37	0	0	2.56	0.0333333	0.03	0.0533333	0.05	0.966667	0.853333
R9606_58196.1	NM_181514.2	219927	78.05	79.99	126.85	152.11	99.17	82	135.07	139.22	196.08	216.64	141.4	135.48	996.06	1015.36	1634.72	1864	1178.79	1015.75	94.9633	111.093	156.79	164.507	1215.38	1352.85
R9606_124554.2	XM_011544471.2	23362	0.32	0.09	0.11	0.24	0.1	0.16	0.56	0.16	0.16	0.34	0.14	0.27	20.63	5.99	6.8	14.34	5.84	9.96	0.173333	0.166667	0.293333	0.25	11.14	10.0467
R9606_408741.1	NM_001366407.1	6273	1.6	0.6	1.72	4.63	1.58	1.28	2.77	1.04	2.66	6.59	2.26	2.12	28.31	10.51	30.84	78.69	26.15	22.04	1.30667	2.49667	2.15667	3.65667	23.22	42.2933
R9606_61255.1	XM_017019046.1	23041	1.33	1.18	0.53	0.64	0.42	0.83	2.31	2.05	0.83	0.92	0.6	1.37	287.22	252.4	116.23	133.42	84.89	173.53	1.01333	0.63	1.73	0.963333	218.617	130.613
R9606_61101.1	NM_001319168.2	1802	6.64	1.14	4.13	4.3	1	4.58	11.5	1.98	6.39	6.12	1.43	7.57	311.4	52.94	195.53	193.49	43.79	208.45	3.97	3.29333	6.62333	5.04	186.623	148.577
R9606_413140.1	NM_001378096.1	55107	2.28	0.74	4.77	2.93	0	0	3.95	1.29	7.38	4.17	0	0	199.44	64.4	421.66	246.14	0	0	2.59667	0.976667	4.20667	1.39	228.5	82.0467
R9606_44807.3	NM_012423.4	23521	2495.65	2402.72	3261.44	3734.6	2890.8	2789.81	4319.05	4182.15	5041.26	5319.11	4121.66	4609.42	53313.9	51054.4	70352.7	76607.6	57518.3	57850.5	2719.94	3138.4	4514.15	4683.4	58240.3	63992.1
R9606_59439.2	XM_011519538.2	55388	3.05	0.63	2.44	2.34	2.71	7.31	5.28	1.09	3.78	3.33	3.86	12.07	270.44	55.35	219.01	199.24	223.79	629.24	2.04	4.12	3.38333	6.42	181.6	350.757
R9606_40424.2	NM_001330520.3	27327	5.6	4.79	3.69	4.3	5.77	6	9.68	8.35	5.7	6.13	8.23	9.92	919.74	784	612.48	679.3	883.72	958	4.69333	5.35667	7.91	8.09333	772.073	840.34
R9606_46876.1	NM_001256756.2	51555	0	0	0	0	0.02	0.04	0	0	0	0	0.03	0.06	0	0	0	0	3.63	6.49	0	0.02	0	0.03	0	3.37333
R9606_82087.2	XM_011512599.2	23355	6.11	5.69	4.04	3.51	1.97	5.43	10.58	9.91	6.24	5	2.81	8.97	454.99	421.35	303.52	250.87	136.39	392.36	5.28	3.63667	8.91	5.59333	393.287	259.873
R9606_149492.1	NM_001271849.2	10263	2.09	1.95	2.02	1.78	3.07	2.36	3.61	3.4	3.12	2.53	4.38	3.91	41.4	38.52	40.44	33.89	56.73	45.53	2.02	2.40333	3.37667	3.60667	40.12	45.3833
R9606_90697.1	XM_017009944.1	83734	0.04	0.11	0	0	0	0.06	0.07	0.19	0	0	0	0.1	4.5	11.72	0	0	0	6.57	0.05	0.02	0.0866667	0.0333333	5.40667	2.19
R9606_125829.3	XM_005269806.3	387680	0.31	0.76	0.43	0	0	0	0.54	1.32	0.66	0	0	0	27.94	67.83	38.84	0	0	0	0.5	0	0.84	0	44.87	0
R9606_136948.2	NM_001556.3	3551	4.2	4.54	5.12	0	0	2.45	7.27	7.9	7.92	0	0	4.05	323.89	347.94	398.83	0	0	183.28	4.62	0.816667	7.69667	1.35	356.887	61.0933
R9606_37750.2	NM_007260.3	11313	90.33	87.58	87.08	90.97	119.93	74.72	156.32	152.44	134.6	129.57	171	123.46	2838.94	2737.98	2763.65	2745.41	3510.82	2279.61	88.33	95.2067	147.787	141.343	2780.19	2845.28
R9606_69374.2	NM_001257325.2	322	0.13	1.29	0.32	0	1.43	0.65	0.23	2.25	0.5	0	2.04	1.07	4.94	47.26	11.94	0	49	23.1	0.58	0.693333	0.993333	1.03667	21.38	24.0333
R9606_153046.2	XM_017001629.2	55223	0	0.02	0.05	0	0	0.11	0	0.03	0.08	0	0	0.18	0	1.42	3.84	0	0	7.45	0.0233333	0.0366667	0.0366667	0.06	1.75333	2.48333
R9606_23448.1	NM_001330411.2	94097	0	0.18	0.31	0	0	0.32	0	0.32	0.48	0	0	0.53	0	14.63	24.94	0	0	25.23	0.163333	0.106667	0.266667	0.176667	13.19	8.41
R9606_107951.2	XM_017009998.2	85007	0	0	0	0	0	0.14	0	0	0	0	0	0.24	0	0	0	0	0	6.29	0	0.0466667	0	0.08	0	2.09667
R9606_115111.5	XM_005272111.5	83989	0.22	0	0.11	0.14	0.23	0.32	0.38	0	0.17	0.19	0.32	0.53	23.71	0	12.03	14.12	22.84	33.59	0.11	0.23	0.183333	0.346667	11.9133	23.5167
R9606_66675.1	XM_005270621.1	2135	0	1.51	1.31	0.76	0	1.67	0	2.64	2.02	1.09	0	2.77	0	89.08	78.01	43.41	0	96.07	0.94	0.81	1.55333	1.28667	55.6967	46.4933
R9606_10287.2	XM_011539132.2	10579	0	0.28	0.15	0.34	0.17	0.27	0	0.48	0.23	0.48	0.24	0.45	0.03	20.79	11.42	24.57	11.77	19.71	0.143333	0.26	0.236667	0.39	10.7467	18.6833
R9606_75398.2	XM_017022164.2	374618	0.64	0.24	0	0	0	0	1.11	0.42	0	0	0	0	38.97	14.73	0	0	0	0	0.293333	0	0.51	0	17.9	0
R9606_132168.2	XM_011527675.2	125988	0.93	1.34	0.9	3.2	3.16	2.72	1.6	2.34	1.39	4.55	4.5	4.5	12.19	17.62	11.98	40.45	38.73	34.86	1.05667	3.02667	1.77667	4.51667	13.93	38.0133
R9606_73663.2	XM_011516040.2	27010	0.02	0	0	0	0.02	0.02	0.04	0	0	0	0.03	0.04	1.32	0	0	0	1.4	1.28	0.00666667	0.0133333	0.0133333	0.0233333	0.44	0.893333
R9606_92871.1	XM_011536112.1	7803	0	0.42	0	0	0	0	0	0.73	0	0	0	0	0	40.49	0	0	0	0	0.14	0	0.243333	0	13.4967	0
R9606_46670.2	NM_184043.2	226	63.05	56.06	65.96	68.24	51.25	54.72	109.11	97.59	101.96	97.2	73.08	90.4	1876.62	1659.86	1982.58	1950.46	1420.89	1580.87	61.69	58.07	102.887	86.8933	1839.69	1650.74
R9606_95095.3	NM_006273.4	6354	0	0	0	0	0	0.07	0	0	0	0	0	0.11	0	0	0	0	0	1	0	0.0233333	0	0.0366667	0	0.333333
R9606_132548.2	XM_011513000.2	56987	0	0	0	0	0.17	0	0	0	0	0	0.24	0	0	0	0	0	12.15	0	0	0.0566667	0	0.08	0	4.05
R9606_24463.2	XM_011538859.2	84660	0.04	0	0	0	0.1	0	0.07	0	0	0	0.14	0	2	0	0	0	4.77	0	0.0133333	0.0333333	0.0233333	0.0466667	0.666667	1.59
R9606_103062.3	NM_032433.4	84449	0	0	0.06	0	0.02	0.07	0	0	0.09	0	0.03	0.11	0	0	5.18	0	1.82	5.99	0.02	0.03	0.03	0.0466667	1.72667	2.60333
R9606_137543.2	XM_005256696.2	5338	5.18	4.34	5.07	7.92	12.42	7.01	8.97	7.55	7.84	11.28	17.71	11.59	257.59	214.45	254.56	377.67	574.62	338.22	4.86333	9.11667	8.12	13.5267	242.2	430.17
R9606_113194.1	XM_017015499.1	10579	1.15	0.97	0.81	0.7	0.11	0.69	1.99	1.68	1.25	1	0.16	1.14	91.25	76.32	64.74	53.63	8.35	53.03	0.976667	0.5	1.64	0.766667	77.4367	38.3367
R9606_72712.3	XM_006724426.3	91289	2.58	2.37	2.38	1.52	0.24	2.66	4.47	4.12	3.67	2.17	0.34	4.4	153.37	139.7	142.41	86.69	13.34	153.38	2.44333	1.47333	4.08667	2.30333	145.16	84.47
R9606_133843.1	NM_001353039.2	79858	0	0	0	0.01	0	0	0	0	0	0.02	0	0	0	0	0	0.63	0	0	0	0.00333333	0	0.00666667	0	0.21
R9606_59627.1	NM_001320365.2	26001	1.16	1.24	1.57	0	0.3	0	2.01	2.15	2.42	0	0.43	0	35.27	37.28	48	0	8.45	0	1.32333	0.1	2.19333	0.143333	40.1833	2.81667
R9606_91421.2	NM_182916.3	51095	3.13	3.64	0.09	0.64	0	5.25	5.42	6.34	0.14	0.91	0	8.67	136.7	158.23	3.92	26.84	0	222.33	2.28667	1.96333	3.96667	3.19333	99.6167	83.0567
R9606_37532.2	XM_017026791.2	388512	0	0	0	0	0	0.05	0	0	0	0	0	0.08	0	0	0	0	0	3.26	0	0.0166667	0	0.0266667	0	1.08667
R9606_144121.1	NM_001321921.2	57184	10.04	8.46	11.52	9.86	3.53	5.24	17.38	14.72	17.81	14.05	5.04	8.65	151.22	126.73	175.18	142.64	49.56	76.57	10.0067	6.21	16.6367	9.24667	151.043	89.59
R9606_59252.5	NM_005654.6	7025	3.42	4.26	3.35	2.5	1.2	3.92	5.92	7.41	5.17	3.57	1.71	6.47	257.36	318.55	254.13	180.75	83.98	285.8	3.67667	2.54	6.16667	3.91667	276.68	183.51
R9606_71363.2	XM_006710724.2	55116	0	0	0.82	0	0	0	0	0	1.27	0	0	0	0	0	28.79	0	0	0	0.273333	0	0.423333	0	9.59667	0
R9606_91445.1	XM_017006770.1	55209	0.04	0	0	0.33	0.06	0	0.07	0	0.01	0.47	0.09	0	8.05	0	1.06	67.25	12.48	0	0.0133333	0.13	0.0266667	0.186667	3.03667	26.5767
R9606_32798.2	XM_017009299.2	23567	1.27	0.7	2.02	1.23	0	0.8	2.21	1.23	3.13	1.75	0	1.32	74.18	40.78	118.87	68.7	0	45.18	1.33	0.676667	2.19	1.02333	77.9433	37.96
R9606_28490.1	NM_001251845.2	7220	0.17	0.1	0.1	0	0	0.12	0.29	0.18	0.16	0	0	0.2	15.07	9.17	9.17	0	0	10.6	0.123333	0.04	0.21	0.0666667	11.1367	3.53333
R9606_66721.1	NM_001031803.2	3993	0	0	0.09	0	0	0	0	0	0.13	0	0	0	0	0	6.01	0	0	0	0.03	0	0.0433333	0	2.00333	0
R9606_119358.2	XM_011517206.2	57623	0	0	0	0	0	0.03	0	0	0	0	0	0.05	0	0	0	0	0	2.26	0	0.01	0	0.0166667	0	0.753333
R9606_130579.1	NM_001077484.2	81539	2.04	1.54	1.28	0	0.23	0	3.53	2.67	1.98	0	0.33	0	311.52	233.47	197.51	0	32.86	0	1.62	0.0766667	2.72667	0.11	247.5	10.9533
R9606_75431.1	NM_001042545.2	8425	23.26	22.04	17.27	28.1	47.07	28.6	40.26	38.36	26.7	40.02	67.11	47.25	2264.62	2133.81	1697.53	2626.06	4267.6	2702.36	20.8567	34.59	35.1067	51.46	2031.99	3198.67
R9606_58853.4	NM_002787.5	5683	73.34	77.36	81.87	93.08	108.24	94.55	126.93	134.66	126.55	132.57	154.33	156.22	2013	2112	2269	2453	2767	2519	77.5233	98.6233	129.38	147.707	2131.33	2579.67
R9606_133809.2	NM_153280.3	7317	78.95	86.39	86.56	98.14	129.37	111.11	136.63	150.37	133.8	139.77	184.45	183.57	5367.85	5842.63	5942.88	6407.12	8192.55	7332.8	83.9667	112.873	140.267	169.263	5717.79	7310.82
R9606_67926.1	XM_011518777.1	51531	0.46	0.72	0.48	0.75	0.3	0.57	0.8	1.26	0.74	1.06	0.43	0.94	14.93	23.35	15.61	23.25	9.04	17.86	0.553333	0.54	0.933333	0.81	17.9633	16.7167
R9606_78306.1	NM_001272067.1	51246	0	0.3	0.26	0	0.32	0.3	0	0.53	0.4	0	0.46	0.5	0	13.75	11.79	0	13.56	13.41	0.186667	0.206667	0.31	0.32	8.51333	8.99
R9606_409900.1	NM_001377332.1	25890	0	0.02	0.02	0	0	0	0	0.03	0.02	0	0	0	0	1.93	1.81	0	0	0	0.0133333	0	0.0166667	0	1.24667	0
R9606_147850.1	NM_001142623.2	84514	2.45	2.41	1.76	4.19	4.66	3.44	4.24	4.2	2.72	5.96	6.64	5.68	118.84	116.43	86.34	194.97	210.33	161.86	2.20667	4.09667	3.72	6.09333	107.203	189.053
R9606_156974.1	NM_001159286.2	83933	0	0	0	0	28.86	1.13	0	0	0	0	41.15	1.87	0	0	0	0	1309.23	53.53	0	9.99667	0	14.34	0	454.253
R9606_96565.4	XM_005248474.4	23398	4.57	8.3	8.04	12.72	10.5	17.49	7.91	14.45	12.43	18.12	14.97	28.9	116.62	210.73	207.18	311.84	249.63	433.42	6.97	13.57	11.5967	20.6633	178.177	331.63
R9606_66730.3	NM_004681.4	9086	0	0	0	0	0.04	0	0	0	0	0	0.06	0	0	0	0	0	1	0	0	0.0133333	0	0.02	0	0.333333
R9606_37453.1	NM_001304428.2	202309	0	0	0.02	0	0	0	0	0	0.03	0	0	0	0	0	1	0	0	0	0.00666667	0	0.01	0	0.333333	0
R9606_5859.1	XM_017027684.1	149840	0	0	0	0	0	0.32	0	0	0	0	0	0.52	0	0	0	0	0	7.39	0	0.106667	0	0.173333	0	2.46333
R9606_22137.2	XM_017007770.2	152485	1.22	0.33	0.71	0.75	0	0.29	2.11	0.57	1.1	1.07	0	0.48	174.59	47.04	103.36	103.03	0	40.78	0.753333	0.346667	1.26	0.516667	108.33	47.9367
R9606_97760.2	XM_017020941.2	11169	0.4	0	0	1.4	2.11	0	0.7	0	0	1.99	3	0	46.11	0	0	153.58	224.05	0	0.133333	1.17	0.233333	1.66333	15.37	125.877
R9606_10219.1	NM_001352017.2	64788	0.25	0	0	0.34	0	0	0.43	0	0	0.48	0	0	14.62	0	0	19.31	0	0	0.0833333	0.113333	0.143333	0.16	4.87333	6.43667
R9606_410063.1	NM_001369782.1	4291	0	0	0.06	0.59	0	0	0	0	0.09	0.84	0	0	0	0	2.25	21.99	0	0	0.02	0.196667	0.03	0.28	0.75	7.33
R9606_46835.4	XM_005263355.4	9429	0	0	0	0	0	0	0	0	0	0	0	0	0.14	0	0	0	0	0	0	0	0	0	0.0466667	0
R9606_96439.2	XM_017016846.2	84893	5.07	3.92	3.3	1.03	0.75	4.09	8.77	6.82	5.11	1.47	1.07	6.75	343.25	263.87	226.09	66.93	47.15	268.77	4.09667	1.95667	6.9	3.09667	277.737	127.617
R9606_107484.2	NM_144499.3	2779	0	0	0	0.01	0	0	0	0	0	0.02	0	0	0	0	0	1.01	0	0	0	0.00333333	0	0.00666667	0	0.336667
R9606_69303.4	XM_005271713.4	85016	1.4	1.57	1.56	0.51	0.15	0.9	2.42	2.73	2.42	0.73	0.21	1.48	30.22	33.61	34.05	10.62	2.93	18.79	1.51	0.52	2.52333	0.806667	32.6267	10.78
R9606_101017.1	NM_001129742.2	119395	6.52	5.82	7.39	6.13	4.83	5.93	11.28	10.14	11.42	8.73	6.89	9.81	207	184	237	187	143	183	6.57667	5.63	10.9467	8.47667	209.333	171
R9606_41346.4	XM_005255800.4	1459	13.91	17.85	17.89	24.66	33.54	25.41	24.08	31.07	27.65	35.13	47.83	41.98	372.46	475.37	483.57	634.03	836.44	660.36	16.55	27.87	27.6	41.6467	443.8	710.277
R9606_1650.2	NM_003168.3	6827	80.65	80.98	88.35	78.26	53.84	72.79	139.58	140.96	136.56	111.47	76.76	120.27	2300	2297	2544	2143	1430	2015	83.3267	68.2967	139.033	102.833	2380.33	1862.67
R9606_107530.1	NM_203292.1	5932	0	0.67	0	0	0.21	0.54	0	1.17	0	0	0.3	0.89	0	41.95	0	0	12.22	32.84	0.223333	0.25	0.39	0.396667	13.9833	15.02
R9606_57177.4	XM_006714953.4	10385	0.26	0	0	0.42	0	0	0.46	0	0	0.6	0	0	13.95	0	0	21.34	0	0	0.0866667	0.14	0.153333	0.2	4.65	7.11333
R9606_25125.2	NM_012089.3	23456	1.56	2.03	1.16	0.44	0	0.43	2.7	3.53	1.79	0.62	0	0.72	118.3	152.8	88.72	31.86	0	31.94	1.58333	0.29	2.67333	0.446667	119.94	21.2667
R9606_123679.1	XM_017029449.1	286410	2.04	2.4	0	1.43	0	1.61	3.53	4.17	0	2.04	0	2.66	243.37	284.28	0	163.94	0	186.17	1.48	1.01333	2.56667	1.56667	175.883	116.703
R9606_411968.2	NM_001363182.2	90390	0.27	0.36	0.29	0.25	0.07	0.11	0.47	0.63	0.45	0.36	0.1	0.18	15.15	20.15	16.42	13.56	3.81	5.89	0.306667	0.143333	0.516667	0.213333	17.24	7.75333
R9606_151882.1	XM_006722928.1	8498	0	0	0	0	0	0.08	0	0	0	0	0	0.13	0	0	0	0	0.09	5.15	0	0.0266667	0	0.0433333	0	1.74667
R9606_26721.1	XM_017011483.1	91749	0.52	0.12	0.05	0.23	0.64	0.34	0.9	0.21	0.07	0.33	0.91	0.57	38.78	8.83	3.64	16.35	44.14	24.72	0.23	0.403333	0.393333	0.603333	17.0833	28.4033
R9606_85076.2	XM_017024480.2	284001	0	0.04	0	0	0	0	0	0.06	0	0	0	0	0	1.3	0	0	0	0	0.0133333	0	0.02	0	0.433333	0
R9606_28179.3	NM_152416.4	137682	1.44	1.66	1.24	2.36	0	0.7	2.49	2.89	1.92	3.36	0	1.16	49.81	57.2	43.39	78.38	0	23.56	1.44667	1.02	2.43333	1.50667	50.1333	33.98
R9606_84510.2	XM_017017224.2	143570	0.19	0.31	0	0.07	0	0.08	0.33	0.54	0	0.1	0	0.13	17.4	28.44	0	6.39	0	6.93	0.166667	0.05	0.29	0.0766667	15.28	4.44
R9606_66987.1	NM_001350788.1	55154	0.56	0	0.63	1.6	0.72	0	0.96	0	0.97	2.28	1.03	0	27.83	0	31.73	77.04	33.71	0	0.396667	0.773333	0.643333	1.10333	19.8533	36.9167
R9606_80659.5	NM_024536.6	79586	83.18	90.21	76.17	55.09	9.85	38.92	143.95	157.02	117.74	78.46	14.04	64.31	4910.44	5297.26	4540.54	3122.85	541.6	2230.38	83.1867	34.62	139.57	52.27	4916.08	1964.94
R9606_146400.2	XM_016999989.2	100191040	0	0.5	0	0.74	1.59	0	0	0.86	0	1.05	2.27	0	0	20.57	0	29.46	61.94	0	0.166667	0.776667	0.286667	1.10667	6.85667	30.4667
R9606_130635.2	XM_017001592.2	55105	1.71	1.63	0.78	0.68	0	1.27	2.97	2.83	1.21	0.97	0	2.1	73.54	69.34	33.8	28.1	0	52.84	1.37333	0.65	2.33667	1.02333	58.8933	26.98
R9606_63867.1	NM_001318329.2	284898	0	0	0	0.02	0	0	0	0	0	0.03	0	0	0	0	0	1	0	0	0	0.00666667	0	0.01	0	0.333333
R9606_17814.2	XM_011523428.2	89970	0.31	0	0	0	0	0.14	0.53	0	0	0	0	0.23	23.62	0	0	0	0	10.25	0.103333	0.0466667	0.176667	0.0766667	7.87333	3.41667
R9606_84451.1	NM_001348691.1	127703	1.55	3.3	1.68	1.58	6.27	4.45	2.69	5.74	2.59	2.25	8.95	7.35	86.66	183	94.37	84.75	325.78	240.66	2.17667	4.1	3.67333	6.18333	121.343	217.063
R9606_51012.2	NM_181455.2	128308	0	0	1.2	0	1.11	0	0	0	1.85	0	1.59	0	0	0	15.24	0	13.08	0	0.4	0.37	0.616667	0.53	5.08	4.36
R9606_126932.1	XM_017026588.1	27033	0	0.13	0	0	0	0.1	0	0.23	0	0	0	0.16	0	4.9	0	0	0	3.5	0.0433333	0.0333333	0.0766667	0.0533333	1.63333	1.16667
R9606_99875.2	XM_011532237.2	79633	0	0.02	0	0	0	0.01	0	0.04	0	0	0.01	0.01	0.68	5	0.68	0	1	2	0.00666667	0.00333333	0.0133333	0.00666667	2.12	1
R9606_94369.3	XM_005248280.3	25836	0.04	0.04	0	0	0	0.08	0.07	0.07	0	0	0	0.13	8.14	7.49	0	0	0	14.9	0.0266667	0.0266667	0.0466667	0.0433333	5.21	4.96667
R9606_5305.2	XM_017018635.2	107987158	0	0.07	0	0	0	0	0	0.11	0	0	0	0	0	8.66	0	0	0	0	0.0233333	0	0.0366667	0	2.88667	0
R9606_150193.1	NM_001330470.1	57509	2.99	5.16	3.99	1.78	1.78	2.94	5.17	8.98	6.17	2.54	2.54	4.87	194.6	333.83	262.5	111.27	108	186.03	4.04667	2.16667	6.77333	3.31667	263.643	135.1
R9606_111347.1	NM_001322007.1	5395	0.76	0.25	0.58	1	1.06	1.6	1.31	0.44	0.89	1.42	1.51	2.65	74.95	25.11	57.61	94.94	97.39	154.02	0.53	1.22	0.88	1.86	52.5567	115.45
R9606_66618.1	NM_001201401.1	2581	0	0.4	0	0	0	0	0	0.7	0	0	0	0	0	29.88	0	0	0	0	0.133333	0	0.233333	0	9.96	0
R9606_110657.1	XM_017011381.1	85015	0	0.14	0	0	0	0.31	0	0.25	0	0	0	0.51	0	14.8	0	0	0	30.74	0.0466667	0.103333	0.0833333	0.17	4.93333	10.2467
R9606_36284.2	XM_011536968.2	56339	0.88	0	0	0	0	0	1.53	0	0	0	0	0	32.02	0	0	0	0	0	0.293333	0	0.51	0	10.6733	0
R9606_651.1	NM_001083613.2	124446	40.81	31.85	45.93	56.05	18.47	30.36	70.63	55.44	71	79.83	26.34	50.16	725.47	563.19	824.49	956.74	305.81	523.81	39.53	34.96	65.69	52.11	704.383	595.453
R9606_79962.2	XM_011534059.2	7182	0	0	0	0	0	0.09	0	0	0	0	0	0.14	0	0	0	0	0	15.5	0	0.03	0	0.0466667	0	5.16667
R9606_106298.1	XM_017007277.1	80321	0	0.17	0	0	0	0	0	0.3	0	0	0	0	0	7.37	0	0	0	0	0.0566667	0	0.1	0	2.45667	0
R9606_145834.1	NM_001193306.2	2357	0	0.13	0	0.29	0.67	0.36	0	0.22	0	0.41	0.96	0.6	0	4.72	0	10.4	23.68	13.31	0.0433333	0.44	0.0733333	0.656667	1.57333	15.7967
R9606_45106.1	XM_024446107.1	51306	0.37	0.32	0.55	0	1.59	0.84	0.63	0.56	0.85	0	2.26	1.38	38.94	34.14	59.09	0	157.03	86.13	0.413333	0.81	0.68	1.21333	44.0567	81.0533
R9606_79533.1	NM_001321992.2	148268	0.14	0	0	0.06	0.23	0.34	0.25	0	0	0.09	0.33	0.56	14.45	0	0	6.22	22.22	33.45	0.0466667	0.21	0.0833333	0.326667	4.81667	20.63
R9606_47668.1	NM_001331030.2	8566	0	0	0.27	0.08	4.36	0	0	0	0.42	0.11	6.21	0	0	0	38.2	10.22	568.48	0	0.09	1.48	0.14	2.10667	12.7333	192.9
R9606_108588.1	XM_024451627.1	57794	0.83	0.99	0.62	0.47	0.12	0.64	1.44	1.73	0.95	0.67	0.17	1.06	69.19	82.39	51.9	37.95	9.31	52.16	0.813333	0.41	1.37333	0.633333	67.8267	33.14
R9606_128265.2	XM_017021307.2	4140	0	0	0.93	0.42	0	0	0	0	1.44	0.6	0	0	0	0	61.96	26.65	0	0	0.31	0.14	0.48	0.2	20.6533	8.88333
R9606_126133.1	XM_017008888.1	107986217	0	0	0	0.01	0	0	0	0	0	0.02	0	0	0	0	0	1	0	0	0	0.00333333	0	0.00666667	0	0.333333
R9606_57355.3	NM_033655.5	79937	5.73	5.77	4.07	3	2.14	4.18	9.91	10.05	6.29	4.28	3.04	6.9	1487.23	1490.86	1066.91	748.32	516.41	1052.37	5.19	3.10667	8.75	4.74	1348.33	772.367
R9606_48335.3	XM_006714858.3	2870	0	0.07	0	0	0	0.13	0	0.12	0	0	0	0.21	0	4.36	0	0	0	8.3	0.0233333	0.0433333	0.04	0.07	1.45333	2.76667
R9606_80518.1	XM_024449214.1	81566	0	0	0.86	0.24	0	0.39	0	0	1.33	0.35	0	0.65	0	0	80.07	21.45	0	35.01	0.286667	0.21	0.443333	0.333333	26.69	18.82
R9606_1148.2	XM_011536434.2	123016	0.61	1.33	0	2.67	0.96	0.13	1.06	2.32	0	3.8	1.36	0.21	25.62	55.66	0	107.5	37.36	5.1	0.646667	1.25333	1.12667	1.79	27.0933	49.9867
R9606_2817.4	NM_003020.4	6447	0	1.99	1.29	0	0	0	0	3.46	1.99	0	0	0	0	48.96	32.18	0	0	0	1.09333	0	1.81667	0	27.0467	0
R9606_68463.2	XM_017028973.2	83733	0.11	0	0	0	0	0	0.2	0	0	0	0	0	5.25	0	0	0	0	0	0.0366667	0	0.0666667	0	1.75	0
R9606_141834.2	NM_006630.3	10780	0	0.54	0.95	0.26	1.03	0.4	0	0.93	1.47	0.37	1.47	0.67	0	48.08	86.78	22.55	87.02	35.5	0.496667	0.563333	0.8	0.836667	44.9533	48.3567
R9606_72367.4	NM_199340.4	374819	0.32	0.27	0.34	0.49	0.35	0.22	0.55	0.46	0.52	0.7	0.5	0.37	38.09	31.44	40.35	56.31	38.47	25.85	0.31	0.353333	0.51	0.523333	36.6267	40.21
R9606_6321.3	XM_011523223.3	55697	0	0.34	0.2	0.21	0.27	0	0	0.59	0.31	0.3	0.39	0	0	28.26	17.04	16.8	21.23	0	0.18	0.16	0.3	0.23	15.1	12.6767
R9606_411210.1	NM_001366346.1	51390	0.31	0.55	0.6	0.77	0.57	0.75	0.53	0.96	0.93	1.09	0.81	1.24	12.08	21.54	23.9	28.81	20.83	28.53	0.486667	0.696667	0.806667	1.04667	19.1733	26.0567
R9606_129944.3	NM_006311.4	9611	0.39	0.24	0.31	0.38	0.45	0.82	0.67	0.41	0.49	0.54	0.65	1.35	81.71	49.68	67.04	77.19	89	167.48	0.313333	0.55	0.523333	0.846667	66.1433	111.223
R9606_49404.1	NM_001198994.2	65220	0.08	0.08	0	0.21	0.1	0.18	0.15	0.14	0	0.29	0.15	0.3	5.95	5.8	0	14.05	6.79	12.25	0.0533333	0.163333	0.0966667	0.246667	3.91667	11.03
R9606_4360.1	NM_001136558.1	57720	1.66	3.03	1.59	1.19	1.01	0.59	2.88	5.27	2.46	1.69	1.43	0.97	228.61	414.65	221.36	156.73	128.89	78.47	2.09333	0.93	3.53667	1.36333	288.207	121.363
R9606_112100.1	XM_024454362.1	134359	1.82	2.29	2.35	1.24	1.35	2.1	3.15	3.98	3.63	1.76	1.93	3.48	59.89	74.96	78.2	39.18	41.51	67.33	2.15333	1.56333	3.58667	2.39	71.0167	49.34
R9606_86478.2	NM_153333.3	90843	36.87	30.57	29.54	28.84	10.84	29.65	63.81	53.2	45.66	41.08	15.45	48.98	822	677.82	665	617.48	225	641.55	32.3267	23.11	54.2233	35.17	721.607	494.677
R9606_140876.4	NM_031896.4	59284	1.03	1.57	1.23	0.51	0.47	0.68	1.79	2.73	1.9	0.72	0.66	1.13	47	71	56.43	22.13	19.74	30.15	1.27667	0.553333	2.14	0.836667	58.1433	24.0067
R9606_17403.1	NM_001042635.2	25983	25.02	27.08	26.47	26.99	16.06	28.18	43.3	47.14	40.92	38.45	22.89	46.57	525.1	565.36	560.98	543.96	313.83	574.12	26.19	23.7433	43.7867	35.97	550.48	477.303
R9606_121425.1	NM_001324341.2	54925	0.96	0	0	0	0	0	1.65	0	0	0	0	0	54.8	0	0	0	0	0	0.32	0	0.55	0	18.2667	0
R9606_24358.1	NM_001315531.2	6154	8.91	6.63	6.27	6.49	3.14	6.55	15.41	11.53	9.69	9.25	4.48	10.82	136.61	101.1	97.08	95.62	44.89	97.52	7.27	5.39333	12.21	8.18333	111.597	79.3433
R9606_141710.1	XM_017008609.1	79725	0	0	0.22	0	0	0.06	0	0	0.34	0	0	0.11	0	0	18.38	0	0	5.18	0.0733333	0.02	0.113333	0.0366667	6.12667	1.72667
R9606_86049.3	NM_001294.4	1209	105.14	110.39	90.17	91.47	92.99	90.44	181.96	192.14	139.38	130.27	132.59	149.43	5044.42	5267.66	4368.48	4213.68	4155.38	4212	101.9	91.6333	171.16	137.43	4893.52	4193.69
R9606_68347.1	NM_001354919.1	5727	0	0	0	0.01	0	0	0	0	0	0.02	0	0	0	0	0	0.3	0	0	0	0.00333333	0	0.00666667	0	0.1
R9606_32599.2	XM_005246887.2	841	0.47	1.25	1.34	0.16	0	0.26	0.82	2.18	2.07	0.23	0	0.42	21.67	57.04	61.88	7.05	0	11.42	1.02	0.14	1.69	0.216667	46.8633	6.15667
R9606_412961.1	NM_001376385.1	10658	0.01	0.04	0.03	0.09	0	0.1	0.02	0.07	0.05	0.12	0	0.16	2.12	6.76	5.42	13.04	0	14.93	0.0266667	0.0633333	0.0466667	0.0933333	4.76667	9.32333
R9606_409745.1	NM_001375715.1	23122	0.05	0.33	0.07	0.24	0.24	0.12	0.08	0.57	0.11	0.34	0.35	0.19	5.74	40.82	8.65	28.42	28.41	14.23	0.15	0.2	0.253333	0.293333	18.4033	23.6867
R9606_59.1	NM_001301083.1	9337	2.16	2.34	4.25	1.64	0.38	3.2	3.74	4.07	6.56	2.34	0.54	5.29	92.03	99.11	182.55	67.15	15.13	132.4	2.91667	1.74	4.79	2.72333	124.563	71.56
R9606_52041.1	NM_001243787.1	23583	0	0	0	0	0.09	0	0	0	0	0	0.13	0	0	0	0	0	4.35	0	0	0.03	0	0.0433333	0	1.45
R9606_415075.1	NM_001370149.1	441519	0	0	0	0.13	0	0	0	0	0	0.19	0	0	0	0	0	2	0	0	0	0.0433333	0	0.0633333	0	0.666667
R9606_88521.1	XM_024451246.1	7525	0.27	0.26	0.11	0.33	0.6	0.47	0.46	0.46	0.16	0.47	0.86	0.77	24.21	23.72	9.62	28.44	50.9	41.02	0.213333	0.466667	0.36	0.7	19.1833	40.12
R9606_153515.1	XM_017024121.1	114826	0.64	0	0.5	0.69	1.44	0.28	1.1	0	0.77	0.98	2.05	0.47	56.89	0	44.68	59.18	119.56	24.62	0.38	0.803333	0.623333	1.16667	33.8567	67.7867
R9606_80134.1	XM_017006614.1	5210	0.48	0	0.48	0	0	0.25	0.82	0	0.74	0	0	0.41	35.43	0	36.03	0	0	17.73	0.32	0.0833333	0.52	0.136667	23.82	5.91
R9606_15223.3	NM_001002261.3	118813	1.02	1.96	3.35	1.67	0.25	1.02	1.76	3.41	5.18	2.38	0.35	1.69	56.54	108.51	188.37	89.39	12.84	55.16	2.11	0.98	3.45	1.47333	117.807	52.4633
R9606_134283.2	XM_011545908.2	57149	0	0	0	0	0.15	0	0	0	0	0	0.21	0	0	0	0	0	3.63	0.06	0	0.05	0	0.07	0	1.23
R9606_11894.1	NM_001199286.1	493911	0.69	1.21	0.78	0.84	0.18	0.71	1.2	2.11	1.21	1.19	0.25	1.18	16.52	28.85	18.87	19.22	3.96	16.52	0.893333	0.576667	1.50667	0.873333	21.4133	13.2333
R9606_89523.1	XM_017023050.1	22980	3.22	6.55	6.78	7.68	2.63	3.09	5.58	11.4	10.47	10.94	3.75	5.11	137.96	278.62	292.74	315.57	104.72	128.45	5.51667	4.46667	9.15	6.6	236.44	182.913
R9606_27565.4	NM_021980.4	10133	29.63	24.6	23.54	22.5	27.64	23.92	51.28	42.81	36.39	32.05	39.41	39.52	1953.64	1613	1567.28	1424.41	1697.26	1530.94	25.9233	24.6867	43.4933	36.9933	1711.31	1550.87
R9606_88782.2	XM_017000123.2	11022	3.59	2.72	2.7	2.33	2.54	2.84	6.22	4.73	4.18	3.32	3.62	4.69	212.37	159.75	161.36	132.32	139.89	162.98	3.00333	2.57	5.04333	3.87667	177.827	145.063
R9606_410240.1	NM_001371113.1	54502	0.46	0.27	0.6	0.15	0.56	0.4	0.8	0.48	0.92	0.22	0.81	0.66	41.82	24.73	54.51	13.26	47.72	34.92	0.443333	0.37	0.733333	0.563333	40.3533	31.9667
R9606_120576.3	XM_011524224.3	11011	0	0	0.11	0	0	0	0	0	0.17	0	0	0	0	0	12.34	0	0	0	0.0366667	0	0.0566667	0	4.11333	0
R9606_125838.1	XM_017016649.1	79741	0	0	0.04	0	0	0	0	0	0.06	0	0	0	0	0	2.49	0	0	0	0.0133333	0	0.02	0	0.83	0
R9606_86591.3	XM_011512675.3	26984	0	0	0.38	0	0	0	0	0	0.58	0	0	0	0	0	14.51	0	0	0	0.126667	0	0.193333	0	4.83667	0
R9606_90858.3	NM_014020.3	28959	0	0.04	0	0	0	0	0	0.06	0	0	0	0	0	1	0	0	0	0	0.0133333	0	0.02	0	0.333333	0
R9606_107656.3	NM_005536.4	3612	4.49	4.73	3.5	3.41	0.48	3.39	7.77	8.23	5.4	4.86	0.69	5.61	295.47	309.44	232.19	215.46	29.51	216.79	4.24	2.42667	7.13333	3.72	279.033	153.92
R9606_147431.1	XM_011515775.1	113878	0	0.66	0.23	0.66	0	1.3	0	1.14	0.35	0.94	0	2.15	0	34.59	12.25	33.49	0	66.97	0.296667	0.653333	0.496667	1.03	15.6133	33.4867
R9606_5480.1	NM_001349199.2	23175	0.04	0.33	0.39	0.01	0.12	0.31	0.08	0.57	0.6	0.02	0.16	0.51	4.79	35.04	41.82	1.33	11.51	32.07	0.253333	0.146667	0.416667	0.23	27.2167	14.97
R9606_52757.1	NM_001017981.2	200312	6.43	6.28	7.08	8.2	5.14	6.57	11.13	10.94	10.95	11.67	7.32	10.86	250	243	278	306	186	248	6.59667	6.63667	11.0067	9.95	257	246.667
R9606_8223.1	NM_001302996.2	3909	0.22	0.03	0.04	0.12	0	0	0.38	0.05	0.06	0.18	0	0	7.44	1	1.41	4.04	0	0	0.0966667	0.04	0.163333	0.06	3.28333	1.34667
R9606_130583.1	XM_024450948.1	79672	1.34	1.82	1.19	0	1.24	1.57	2.31	3.17	1.84	0	1.77	2.6	50.18	68.09	45.17	0	43.45	57.41	1.45	0.936667	2.44	1.45667	54.48	33.62
R9606_151711.4	XM_005269572.4	1488	3.38	3.34	1.42	2.75	0.6	3.6	5.85	5.81	2.2	3.92	0.85	5.95	187.82	184.4	79.9	147.03	30.86	194.22	2.71333	2.31667	4.62	3.57333	150.707	124.037
R9606_147032.1	XM_017002750.1	8934	0.8	0.71	0	0	0.97	0.77	1.39	1.24	0	0	1.39	1.27	48.9	43.23	0	0	55.1	45.48	0.503333	0.58	0.876667	0.886667	30.71	33.5267
R9606_409844.1	NM_001377562.1	7871	0.1	0	0.01	0.06	0	0.34	0.18	0	0.02	0.08	0	0.56	12.57	0	1.45	6.6	0	40.34	0.0366667	0.133333	0.0666667	0.213333	4.67333	15.6467
R9606_63115.2	NM_152612.3	164592	0	0	0.12	0.22	0.14	0.05	0	0	0.19	0.31	0.19	0.08	0	0	5.43	9	5.5	1.97	0.04	0.136667	0.0633333	0.193333	1.81	5.49
R9606_105278.3	NM_033140.4	800	13.4	13.63	9.44	6.11	1.18	10.6	23.19	23.72	14.58	8.7	1.68	17.51	1087.97	1100.49	773.51	476.01	89.18	835.12	12.1567	5.96333	20.4967	9.29667	987.323	466.77
R9606_90336.1	XM_017017664.1	347862	2.67	4.46	4.41	0	0	0	4.62	7.76	6.81	0	0	0	99.13	164.69	165.23	0	0	0	3.84667	0	6.39667	0	143.017	0
R9606_4133.2	XM_011516140.2	346689	0.04	0.04	0	0	0.04	0.18	0.07	0.07	0	0	0.06	0.29	1	1	0	0	1.04	4.4	0.0266667	0.0733333	0.0466667	0.116667	0.666667	1.81333
R9606_65439.1	XM_024453587.1	51447	1.46	1.05	0.5	1.25	1.17	0.82	2.52	1.82	0.77	1.78	1.67	1.36	76.84	54.76	26.44	63.19	57.49	42.12	1.00333	1.08	1.70333	1.60333	52.68	54.2667
R9606_11264.2	XM_011522345.2	10131	0	1.35	1.14	0	0.18	0	0	2.35	1.76	0	0.26	0	0	56.79	48.7	0	7.11	0.02	0.83	0.06	1.37	0.0866667	35.1633	2.37667
R9606_75089.1	NM_001321166.2	9912	0	0	0.19	0	0	0	0	0	0.29	0	0	0	0	0	15.98	0	0	0	0.0633333	0	0.0966667	0	5.32667	0
R9606_70905.1	NM_001170780.1	159091	0	0.28	0.36	0	0	0.46	0	0.48	0.55	0	0	0.76	0	11.49	15.08	0	0	18.69	0.213333	0.153333	0.343333	0.253333	8.85667	6.23
R9606_43780.1	NM_001350131.2	5498	0	0	0.18	0.39	0.92	0	0	0	0.28	0.56	1.31	0	0	0	5.56	11.57	26.04	0	0.06	0.436667	0.0933333	0.623333	1.85333	12.5367
R9606_20666.1	NM_139283.2	160760	1.33	1.23	1.09	0.13	0.13	0.25	2.31	2.14	1.68	0.18	0.19	0.42	130.78	119.73	107.76	11.97	11.97	23.95	1.21667	0.17	2.04333	0.263333	119.423	15.9633
R9606_410185.1	NM_001378062.1	84179	0	0	0.17	0.62	0	0	0	0	0.26	0.89	0	0	0	0	4.83	16.94	0	0.07	0.0566667	0.206667	0.0866667	0.296667	1.61	5.67
R9606_93343.1	XM_011519169.1	883	0	0	0.15	0	0	0	0	0	0.23	0	0	0	0	0	5.9	0	0	0	0.05	0	0.0766667	0	1.96667	0
R9606_53996.2	XM_017026874.2	5348	2.16	0	0	0	0	0	3.73	0	0	0	0	0	18.17	0	0	0	0	0	0.72	0	1.24333	0	6.05667	0
R9606_41488.3	XM_011532233.3	79071	1.26	1.59	1.2	1.41	0.62	0.83	2.19	2.77	1.85	2.01	0.89	1.37	159.35	199.76	152.74	171.15	73.11	101.88	1.35	0.953333	2.27	1.42333	170.617	115.38
R9606_68.3	XM_005273504.3	427	10.32	11.66	7.2	5	3.07	7.88	17.86	20.3	11.13	7.13	4.38	13.02	472.37	530.98	332.97	219.99	131	350.15	9.72667	5.31667	16.43	8.17667	445.44	233.713
R9606_86162.1	XM_024450790.1	51321	0	0	0	0	0.77	2.62	0	0	0	0	1.09	4.33	0	0	0	0	19.09	68.05	0	1.13	0	1.80667	0	29.0467
R9606_12112.3	XM_006717080.3	29941	5.37	3.38	1.09	4.13	0	5.81	9.29	5.88	1.68	5.89	0	9.6	363.09	227.27	74.36	268.52	0	381.69	3.28	3.31333	5.61667	5.16333	221.573	216.737
R9606_106213.1	XM_024451519.1	4294	2.8	0.67	3.07	1.35	0.94	2.25	4.84	1.17	4.74	1.93	1.34	3.72	163.52	39.06	181.16	76.02	51.15	127.64	2.18	1.51333	3.58333	2.33	127.913	84.9367
R9606_80369.1	XM_017023387.1	55066	1.14	0.96	0.58	0.34	0.72	1.55	1.97	1.68	0.89	0.48	1.03	2.56	193.5	162.51	99.05	54.67	114.35	255.52	0.893333	0.87	1.51333	1.35667	151.687	141.513
R9606_35993.1	NM_001131027.1	8572	9.43	9.3	9.08	11.72	6.52	4.68	16.31	16.19	14.03	16.69	9.3	7.73	397.46	390.2	386.61	474.57	256.06	191.51	9.27	7.64	15.51	11.24	391.423	307.38
R9606_153992.5	NM_000016.6	34	8.66	7.33	5.45	5.35	2.4	8.6	14.99	12.75	8.43	7.62	3.42	14.22	379.72	319.41	241.26	225.17	98	366.13	7.14667	5.45	12.0567	8.42	313.463	229.767
R9606_408817.1	NM_001377300.1	4720	0	0	0	0	0	0.02	0	0	0	0	0	0.03	0	0	0	0	0	0.83	0	0.00666667	0	0.01	0	0.276667
R9606_7613.1	NM_001320122.1	6490	0.09	0	0.68	0	0	0.7	0.16	0	1.06	0	0	1.16	3.71	0	27	0.06	0	26.61	0.256667	0.233333	0.406667	0.386667	10.2367	8.89
R9606_156543.2	XM_017027863.2	51098	0.46	0	0	0	0.81	0	0.8	0	0	0	1.16	0	17.05	0	0	0	27.71	0	0.153333	0.27	0.266667	0.386667	5.68333	9.23667
R9606_50758.2	XM_017014251.2	114991	0	0	0	0	0.01	0	0	0	0	0	0.01	0	0	0	0	0	2.2	0	0	0.00333333	0	0.00333333	0	0.733333
R9606_116510.2	XM_011522724.2	8912	0.03	0.01	0.01	0.03	0.01	0.01	0.06	0.02	0.02	0.04	0.01	0.02	4.68	2	2	4	1	2	0.0166667	0.0166667	0.0333333	0.0233333	2.89333	2.33333
R9606_65930.1	NM_001014840.2	51596	35.71	46.23	51.81	46.92	43.89	31.74	61.8	80.46	80.08	66.83	62.58	52.44	570.38	734.4	835.53	719.69	652.94	492.06	44.5833	40.85	74.1133	60.6167	713.437	621.563
R9606_51880.3	NM_181844.4	255877	0.03	0.01	0.01	0	0.02	0.04	0.05	0.03	0.02	0	0.02	0.07	2	1	1	0	1	3	0.0166667	0.02	0.0333333	0.03	1.33333	1.33333
R9606_90389.2	XM_011516286.2	51422	0.19	0	0.2	0.17	0.44	0	0.32	0	0.3	0.24	0.63	0	20.22	0	21.54	17.56	44.6	0	0.13	0.203333	0.206667	0.29	13.92	20.72
R9606_112614.1	NM_001318135.2	7551	0	0.95	0.38	0	0	0.67	0	1.66	0.59	0	0	1.11	0	51.55	20.85	0	0	35.38	0.443333	0.223333	0.75	0.37	24.1333	11.7933
R9606_22512.2	NM_016423.3	51222	0.34	0.35	0.36	0.36	0.37	0.35	0.59	0.6	0.56	0.51	0.52	0.59	20.19	20.52	21.79	20.38	20.38	20.52	0.35	0.36	0.583333	0.54	20.8333	20.4267
R9606_65331.2	XM_011530580.2	9814	0	0	0	0	0	0.02	0	0	0	0	0	0.03	0.24	0	0	0	0	1.3	0	0.00666667	0	0.01	0.08	0.433333
R9606_414781.2	NM_001362877.2	6598	0	0.63	0.89	1.07	0	0	0	1.1	1.38	1.52	0	0	0	64.92	92.68	105.35	0	0	0.506667	0.356667	0.826667	0.506667	52.5333	35.1167
R9606_145972.3	XM_011528497.3	10732	0.05	0	0	0	0	0	0.09	0	0	0	0	0	1.81	0	0	0	0	0	0.0166667	0	0.03	0	0.603333	0
R9606_42681.2	NM_001102401.4	80185	6.42	6.35	4.76	4.57	0	3.83	11.11	11.06	7.35	6.52	0	6.33	264.77	260.67	198.22	181.25	0	153.4	5.84333	2.8	9.84	4.28333	241.22	111.55
R9606_125225.1	XM_017001626.1	55182	5.44	3.01	4.5	3.02	2.13	3	9.41	5.24	6.95	4.31	3.03	4.95	226.39	124.58	188.92	120.83	82.48	121.12	4.31667	2.71667	7.2	4.09667	179.963	108.143
R9606_108753.1	NM_001318934.1	6596	1.75	0	0	0	0	0	3.03	0	0	0	0	0	183.78	0	0	0	0	0	0.583333	0	1.01	0	61.26	0
R9606_130397.2	XM_017019582.2	55507	0.16	0	0	0	0	0	0.28	0	0	0	0	0	5.79	0	0	0	0	0	0.0533333	0	0.0933333	0	1.93	0
R9606_96685.2	NM_001286837.3	246243	0.79	0.39	0.66	0.77	0.5	0.39	1.37	0.68	1.02	1.1	0.72	0.65	85.91	42.47	72.17	80.51	50.83	41.29	0.613333	0.553333	1.02333	0.823333	66.85	57.5433
R9606_411945.1	NM_001377960.1	389677	0.73	0.92	0	0	0	0	1.26	1.61	0	0	0	0	121.97	154.2	0	0	0	0	0.55	0	0.956667	0	92.0567	0
R9606_35051.1	NM_001349207.2	23175	0	0.55	0.19	0	0	0.7	0	0.96	0.29	0	0	1.16	0	60.09	20.84	0	0	74.92	0.246667	0.233333	0.416667	0.386667	26.9767	24.9733
R9606_139337.3	XM_011533357.3	131965	0.29	0.24	0	0	0.09	0	0.5	0.41	0	0	0.12	0	6.71	5.49	0	0	1.87	0	0.176667	0.03	0.303333	0.04	4.06667	0.623333
R9606_29049.1	NM_001351241.2	23583	0	0	0.52	0	0.71	0	0	0	0.8	0	1.02	0	0	0	19.32	0	24.55	0	0.173333	0.236667	0.266667	0.34	6.44	8.18333
R9606_127319.1	NM_001256560.1	1776	0.05	0.05	0.16	0	0.12	0	0.09	0.09	0.25	0	0.16	0	1	1	3	0	2	0	0.0866667	0.04	0.143333	0.0533333	1.66667	0.666667
R9606_132744.2	XM_011528864.2	5326	0.11	0	0	0	0	0	0.19	0	0	0	0	0	13.15	0	0	0	0	0	0.0366667	0	0.0633333	0	4.38333	0
R9606_150589.4	NM_004468.5	2275	0.74	1.87	1.08	4.64	0	1.75	1.29	3.26	1.68	6.6	0	2.89	23.72	59.29	34.89	141.79	0	54.1	1.23	2.13	2.07667	3.16333	39.3	65.2967
R9606_46889.1	XM_017029153.1	9814	0.06	0.17	0	0	0	0	0.11	0.3	0	0	0	0	5.32	14.36	0	0	0	0	0.0766667	0	0.136667	0	6.56	0
R9606_3197.1	XM_017004152.1	4358	0.21	0	0.13	0	0	0.77	0.36	0	0.21	0	0	1.28	4.2	0	2.77	0	0	15.27	0.113333	0.256667	0.19	0.426667	2.32333	5.09
R9606_121759.4	XM_005252822.4	203859	0	0	0.02	0	0.01	0	0	0	0.03	0	0.01	0	0	0	2	0	1	0	0.00666667	0.00333333	0.01	0.00333333	0.666667	0.333333
R9606_136831.1	XM_024451854.1	2036	0	0.68	0.54	0.91	0.67	0	0	1.18	0.83	1.3	0.96	0	0	74.29	59.56	95.91	68.95	0	0.406667	0.526667	0.67	0.753333	44.6167	54.9533
R9606_144809.4	XM_005262297.4	6872	0.36	0	0	0	0	0.6	0.63	0	0	0	0	0.99	55.31	0	0	0	0	88.74	0.12	0.2	0.21	0.33	18.4367	29.58
R9606_146718.1	XM_011545555.1	6197	2.26	2.87	1.36	0	0	0	3.92	5	2.11	0	0	0	162.46	205.1	98.8	0	0	0	2.16333	0	3.67667	0	155.453	0
R9606_118448.3	NM_015635.4	26130	0	0	0	0	0.06	0.16	0	0	0	0	0.09	0.26	0.07	0	0	0	10.76	27.53	0	0.0733333	0	0.116667	0.0233333	12.7633
R9606_11001.2	XM_017004462.2	55676	0.3	0.48	0.73	0.75	0	0.85	0.52	0.84	1.13	1.07	0	1.41	27.64	43.94	67.79	66.28	0	75.98	0.503333	0.533333	0.83	0.826667	46.4567	47.42
R9606_409579.1	NM_001375543.1	4133	0	0	0	0	0	0.01	0	0	0	0	0	0.01	0	0	0	0	0	1.07	0	0.00333333	0	0.00333333	0	0.356667
R9606_152618.4	NM_024311.4	79157	0	0.53	0	0	0	0	0	0.92	0	0	0	0	0	23.24	0	0	0	0	0.176667	0	0.306667	0	7.74667	0
R9606_16909.3	NM_181605.4	337968	0	0.09	0	0	0	0	0	0.15	0	0	0	0	0	1	0	0	0	0	0.03	0	0.05	0	0.333333	0
R9606_90582.2	NM_001281772.2	23613	0.79	0.78	0	0	0	0	1.36	1.36	0	0	0	0	85.35	83.99	0	0	0	0	0.523333	0	0.906667	0	56.4467	0
R9606_102736.3	NM_014672.4	9692	0.67	0.11	1.23	0.3	0	0.2	1.16	0.19	1.9	0.43	0	0.34	81.37	13.07	151.17	35.3	0	24.05	0.67	0.166667	1.08333	0.256667	81.87	19.7833
R9606_80070.3	NM_002749.4	5598	0.69	0.25	0.59	0.6	0	0	1.2	0.43	0.92	0.85	0	0	39.22	13.98	33.95	32.42	0	0	0.51	0.2	0.85	0.283333	29.05	10.8067
R9606_77958.5	NM_012168.6	26232	0.94	0.57	1.01	2.25	2.23	0.8	1.62	1	1.56	3.2	3.18	1.32	23	14	25	53	51	19	0.84	1.76	1.39333	2.56667	20.6667	41
R9606_156608.1	XM_017009353.1	285596	0	0	0.01	0	0.05	0	0	0	0.02	0	0.07	0	0	0	1.29	0	3.9	0	0.00333333	0.0166667	0.00666667	0.0233333	0.43	1.3
R9606_147114.1	XM_017001741.1	55733	0	0	0.27	0	0	0	0	0	0.41	0	0	0	0	0	6.18	0	0	0	0.09	0	0.136667	0	2.06	0
R9606_88748.1	XM_024447792.1	118980	0.8	1.11	0	1.55	0.3	2.31	1.39	1.93	0	2.2	0.43	3.81	39.31	54.21	0	72.93	13.75	109.91	0.636667	1.38667	1.10667	2.14667	31.1733	65.53
R9606_54909.1	XM_017007995.1	2580	0.96	0	0.89	0	0	1.78	1.66	0	1.38	0	0	2.94	82.97	0	78.26	0	0	149.78	0.616667	0.593333	1.01333	0.98	53.7433	49.9267
R9606_136749.2	NM_004634.2	7862	3.6	4.1	0	1.66	0	1.03	6.23	7.13	0	2.37	0	1.71	332.61	376.23	0	147.37	0	92.6	2.56667	0.896667	4.45333	1.36	236.28	79.99
R9606_123279.2	NM_001290215.3	1488	2.48	1.14	1.73	1.84	1.3	2.87	4.29	1.99	2.67	2.61	1.85	4.74	335.84	154.21	236.15	238.83	164.04	377.4	1.78333	2.00333	2.98333	3.06667	242.067	260.09
R9606_126742.2	NM_006396.3	10534	114.77	101.23	146.57	191.12	154.68	77.88	198.63	176.21	226.56	272.21	220.54	128.67	1637.6	1436.72	2111.69	2618.52	2055.56	1078.59	120.857	141.227	200.467	207.14	1728.67	1917.56
R9606_21333.1	XM_017012943.1	100507341	0.03	0	0	0	0	0	0.06	0	0	0	0	0	1	0	0	0	0	0	0.01	0	0.02	0	0.333333	0
R9606_77483.2	XM_017027912.2	55184	0	0.17	0	0.06	0	0	0	0.3	0	0.08	0	0	0	14.41	0	4.52	0	0	0.0566667	0.02	0.1	0.0266667	4.80333	1.50667
R9606_103169.1	NM_001252512.1	6646	1.04	0	0.2	2.32	2.71	0	1.81	0	0.31	3.31	3.87	0	139.56	0	26.73	298.4	337.98	0.38	0.413333	1.67667	0.706667	2.39333	55.43	212.253
R9606_35221.2	XM_006724625.2	1741	0	0.04	0.03	0	0	0	0	0.06	0.05	0	0	0	0	4.19	4.19	0	0	0	0.0233333	0	0.0366667	0	2.79333	0
R9606_153009.2	XM_011514404.2	222663	0	0.17	0.05	0.03	0.35	0.19	0	0.29	0.07	0.04	0.49	0.31	0	24.24	7.03	4.35	47.57	27.11	0.0733333	0.19	0.12	0.28	10.4233	26.3433
R9606_33895.1	NM_001202522.1	780	0	0	0	2.67	3.25	0.04	0	0	0	3.8	4.63	0.06	0	0	0	160.17	189.26	2.21	0	1.98667	0	2.83	0	117.213
R9606_125602.2	NM_139076.3	84142	0.74	0.07	1.77	0.29	1.23	0.25	1.28	0.13	2.74	0.42	1.76	0.42	60.78	6.04	147.69	23.11	94.59	20.35	0.86	0.59	1.38333	0.866667	71.5033	46.0167
R9606_17309.1	NM_001318943.1	4201	1.55	2.11	1.02	0.39	0.84	1.49	2.68	3.68	1.58	0.56	1.19	2.47	43.1	58.49	28.74	10.5	21.73	40.35	1.56	0.906667	2.64667	1.40667	43.4433	24.1933
R9606_147735.1	NM_001098791.1	58526	0	2.73	12.3	12.44	19.61	13.9	0	4.75	19.01	17.72	27.97	22.96	0.04	99.96	457.11	439.59	672.3	496.36	5.01	15.3167	7.92	22.8833	185.703	536.083
R9606_18189.3	NM_019027.4	54502	0.07	0	0	0	0.05	0.05	0.13	0	0	0	0.08	0.09	6.42	0	0	0	4.31	4.67	0.0233333	0.0333333	0.0433333	0.0566667	2.14	2.99333
R9606_64002.3	NM_005363.3	4105	16.99	16.34	13.34	8.57	4.03	9.27	29.41	28.44	20.61	12.2	5.74	15.32	563.43	538.88	446.43	272.68	124.32	298.31	15.5567	7.29	26.1533	11.0867	516.247	231.77
R9606_152874.3	NM_005015.5	5018	73.64	73.68	73.73	59.76	49.79	71.78	127.44	128.24	113.97	85.12	71	118.6	4023.15	4003.84	4067.71	3135.21	2533.9	3806.94	73.6833	60.4433	123.217	91.5733	4031.57	3158.68
R9606_20147.1	NM_001317111.1	55233	0.55	0.89	1.32	3.9	2.37	5.51	0.96	1.56	2.04	5.55	3.38	9.11	52.09	83.85	125.41	352.81	208.14	504.55	0.92	3.92667	1.52	6.01333	87.1167	355.167
R9606_153348.3	NM_006934.4	6536	5.3	0	0	1.27	0	0	9.17	0	0	1.81	0	0	315.1	0	0	72.64	0	0	1.76667	0.423333	3.05667	0.603333	105.033	24.2133
R9606_152316.1	XM_017001265.1	388743	0	0.07	0	0.79	1.06	0	0	0.12	0	1.12	1.51	0	0	2.5	0	27.28	35.5	0	0.0233333	0.616667	0.04	0.876667	0.833333	20.9267
R9606_408646.1	NM_001366779.1	57489	0	0	0.04	0.02	0	0	0	0	0.06	0.02	0	0	0	0	3.22	1.21	0	0	0.0133333	0.00666667	0.02	0.00666667	1.07333	0.403333
R9606_130431.3	NM_016648.4	51574	10.66	10.76	7.79	3.12	1.31	8.91	18.44	18.72	12.04	4.44	1.87	14.72	434.59	436.4	320.68	122	49.72	352.7	9.73667	4.44667	16.4	7.01	397.223	174.807
R9606_31453.2	XM_017020233.2	939	0.38	0.33	0.32	0	0	0	0.66	0.57	0.5	0	0	0	12.86	10.95	10.95	0	0	0	0.343333	0	0.576667	0	11.5867	0
R9606_107785.1	NM_001242374.1	25847	20.06	21.84	18.14	8.49	2.08	13.81	34.71	38.01	28.05	12.09	2.97	22.82	712.7	771.74	650.98	289.51	68.99	476.3	20.0133	8.12667	33.59	12.6267	711.807	278.267
R9606_58654.4	NM_017628.4	54790	0.05	0.09	0.06	0.06	0.09	0.1	0.08	0.16	0.09	0.08	0.13	0.17	8.66	16.6	11	9.93	15	17.82	0.0666667	0.0833333	0.11	0.126667	12.0867	14.25
R9606_149692.3	XM_011544195.3	4811	0.01	0.02	0	0.03	0	0.02	0.02	0.03	0	0.04	0	0.03	1	2	0	3	0	2	0.01	0.0166667	0.0166667	0.0233333	1	1.66667
R9606_77168.3	XM_011537656.3	51520	14.55	16.42	9.79	15.02	11.23	24.55	25.19	28.59	15.14	21.4	16.01	40.56	1341.95	1506.27	911.7	1330.12	964.32	2197.36	13.5867	16.9333	22.9733	25.99	1253.31	1497.27
R9606_30045.4	XM_005265946.4	57179	1.09	1.24	0.21	0	0.2	0	1.89	2.17	0.33	0	0.28	0	58.07	65.92	11.55	0	9.87	0	0.846667	0.0666667	1.46333	0.0933333	45.18	3.29
R9606_97593.2	XM_017017752.2	408	0.15	0	0	0	0.1	0.08	0.27	0	0	0	0.14	0.13	22.46	0	0	0	13.06	11.42	0.05	0.06	0.09	0.09	7.48667	8.16
R9606_96639.2	NM_183357.3	111	0.07	0.07	0.03	0.06	0.06	0	0.11	0.11	0.05	0.09	0.08	0	8.68	8.49	4.25	8	7	0	0.0566667	0.04	0.09	0.0566667	7.14	5
R9606_31594.1	XM_011512965.1	55689	0.51	3.07	0	0	0.14	0	0.88	5.34	0	0	0.21	0	63.32	381.91	0	0	16.82	0	1.19333	0.0466667	2.07333	0.07	148.41	5.60667
R9606_44567.1	NM_001145923.1	49855	0.12	0	0.09	0	0.03	0.1	0.21	0	0.14	0	0.05	0.16	11.48	0	8.82	0	2.84	9.07	0.07	0.0433333	0.116667	0.07	6.76667	3.97
R9606_138120.1	NM_001122839.2	55974	1.46	3.38	3.26	1.9	4.39	2.27	2.52	5.89	5.03	2.71	6.26	3.76	31.35	72.47	70.83	39.38	88.08	47.57	2.7	2.85333	4.48	4.24333	58.2167	58.3433
R9606_11335.2	XM_017020840.2	90634	0.04	0	0.08	0.09	0	0.05	0.07	0	0.12	0.13	0	0.08	2.04	0	3.9	4.25	0	2.34	0.04	0.0466667	0.0633333	0.07	1.98	2.19667
R9606_34067.2	NM_181673.3	8473	19.83	11.61	12.18	11.04	5.2	16.55	34.33	20.22	18.82	15.72	7.41	27.35	2105.27	1226.19	1304.94	1124.69	513.59	1705.19	14.54	10.93	24.4567	16.8267	1545.47	1114.49
R9606_63207.1	NM_001345989.2	54872	0	0.1	0.08	0.83	1.57	0	0	0.17	0.13	1.19	2.24	0	0.01	4.94	4.14	40.41	73.72	0	0.06	0.8	0.1	1.14333	3.03	38.0433
R9606_29910.3	XM_005264158.3	150726	5.24	5.28	3.97	3.04	3.23	4.19	9.06	9.19	6.14	4.33	4.61	6.92	600.8	602.3	460.39	334.89	345.33	466.67	4.83	3.48667	8.13	5.28667	554.497	382.297
R9606_411375.2	NM_001362759.2	29896	0	0	0	0	4.91	0	0	0	0	0	7	0	0	0	0	0	140.15	0	0	1.63667	0	2.33333	0	46.7167
R9606_4734.1	XM_017008417.1	5593	0	0	0	0.04	0.33	0.1	0	0	0	0.05	0.46	0.17	0	0	0	2.4	21.35	6.83	0	0.156667	0	0.226667	0	10.1933
R9606_93841.3	NM_002522.4	4884	0	0.01	0	0.01	0.02	0.01	0	0.02	0	0.01	0.03	0.02	0	1	0	1	2	1	0.00333333	0.0133333	0.00666667	0.02	0.333333	1.33333
R9606_41180.1	XM_017019547.1	55138	0	0	0.25	0	0	0	0	0	0.39	0	0	0	0	0	12.47	0	0	0	0.0833333	0	0.13	0	4.15667	0
R9606_114183.2	XM_017007805.2	152926	0	0.07	0.1	0.05	0.34	0.21	0	0.13	0.15	0.08	0.48	0.34	0	9.36	12.87	6.55	39.97	25.49	0.0566667	0.2	0.0933333	0.3	7.41	24.0033
R9606_36304.3	XM_011533256.3	100288801	0	0	0	0	0	0.08	0	0	0	0	0	0.13	0	0	0	0	0	4.24	0	0.0266667	0	0.0433333	0	1.41333
R9606_51242.2	NM_014855.3	9907	10.14	8.68	10.41	4.5	0.58	8.62	17.54	15.11	16.1	6.4	0.83	14.24	1100.69	937.75	1141.95	468.86	58.61	908.45	9.74333	4.56667	16.25	7.15667	1060.13	478.64
R9606_143153.1	XM_024451520.1	440519	0	0	0	0	0.08	0	0	0	0	0	0.12	0	0	0	0	0	4.13	0	0	0.0266667	0	0.04	0	1.37667
R9606_128294.1	NM_001005332.2	9500	15.93	16.88	20.78	15.81	6.33	20.01	27.57	29.37	32.12	22.51	9.03	33.06	815.39	859.2	1074.09	776.93	301.9	994.28	17.8633	14.05	29.6867	21.5333	916.227	691.037
R9606_136321.1	XM_011516910.1	203054	1.91	1.39	1.28	1.75	2.84	1.81	3.3	2.43	1.98	2.49	4.05	2.99	74.35	54	50.4	65.32	103.17	68.35	1.52667	2.13333	2.57	3.17667	59.5833	78.9467
R9606_60852.2	XM_017027692.2	1591	0.04	0	0	0	0	0	0.07	0	0	0	0	0	2.11	0	0	0	0	0	0.0133333	0	0.0233333	0	0.703333	0
R9606_44232.2	NM_001358.3	1665	34.51	36.85	27.44	18.66	6.32	31.59	59.73	64.14	42.41	26.57	9.01	52.19	2017	2142	1619	1047	344	1792	32.9333	18.8567	55.4267	29.2567	1926	1061
R9606_19288.3	NM_000288.4	5191	3.77	3.86	3	2.81	1.47	3.78	6.53	6.73	4.64	4	2.1	6.25	105	107.01	84.47	75	38.11	102.18	3.54333	2.68667	5.96667	4.11667	98.8267	71.7633
R9606_55472.1	NM_001350296.1	7485	0.53	0	0.18	0.38	0.15	0	0.91	0	0.28	0.54	0.21	0	18.7	0	6.5	13	4.82	0	0.236667	0.176667	0.396667	0.25	8.4	5.94
R9606_35955.3	XM_005257658.3	79154	3.74	4.41	3.15	3.13	2.26	4.07	6.48	7.68	4.86	4.45	3.22	6.73	102.25	119.85	86.75	81.95	57.42	107.91	3.76667	3.15333	6.34	4.8	102.95	82.4267
R9606_143408.1	NM_001099337.2	93058	8.83	8.61	7.66	5.76	4.48	6.55	15.28	14.98	11.84	8.21	6.39	10.82	230.54	223.59	201.96	144.52	109.01	166.01	8.36667	5.59667	14.0333	8.47333	218.697	139.847
R9606_95370.1	XM_017030329.1	107984153	0.11	0	0.48	0.65	1.07	0.17	0.19	0	0.74	0.92	1.52	0.28	5.94	0	26.31	33.78	53.93	8.79	0.196667	0.63	0.31	0.906667	10.75	32.1667
R9606_409186.3	NM_001371340.3	100288695	0.83	0.88	1.38	1.69	2.47	1.38	1.43	1.54	2.14	2.41	3.52	2.28	33.47	35.58	56.52	65.76	93.05	54.19	1.03	1.84667	1.70333	2.73667	41.8567	71
R9606_49192.2	XM_017007180.2	79663	0.12	0	0	0	0	0	0.22	0	0	0	0	0	5.12	0	0	0	0	0	0.04	0	0.0733333	0	1.70667	0
R9606_414809.1	NM_001369935.1	84164	0	0.03	0.31	0.89	0	0	0	0.06	0.48	1.26	0	0	0	1.91	17.62	48.3	0	0	0.113333	0.296667	0.18	0.42	6.51	16.1
R9606_94938.1	NM_001320858.2	285148	0.3	0.24	0	0.42	0	0.37	0.51	0.42	0	0.6	0	0.62	12.91	10.4	0	17.72	0	15.81	0.18	0.263333	0.31	0.406667	7.77	11.1767
R9606_135193.2	XM_017028975.2	83733	0	0	0.05	0	0	0	0	0	0.08	0	0	0	0	0	3.46	0	0	0	0.0166667	0	0.0266667	0	1.15333	0
R9606_32611.3	XM_005265335.3	57406	1.49	2.11	0.92	0.25	0	0.46	2.58	3.68	1.42	0.36	0	0.76	69.33	97.85	43.12	11.21	0	20.86	1.50667	0.236667	2.56	0.373333	70.1	10.69
R9606_99419.2	XM_017029568.2	51248	0.72	1.94	2.02	0.82	0.23	2.44	1.24	3.37	3.12	1.16	0.33	4.02	17.26	46.29	48.92	18.82	5.19	56.79	1.56	1.16333	2.57667	1.83667	37.49	26.9333
R9606_88842.1	NM_001354898.2	324	0	0	0	0.08	0	0	0	0	0	0.11	0	0	0	0	0	15.31	0	0	0	0.0266667	0	0.0366667	0	5.10333
R9606_410480.1	NM_001374423.1	4750	0.2	0.54	0.13	0.29	0.65	0	0.34	0.94	0.19	0.41	0.93	0	15.56	42.18	9.97	21.6	47.67	0	0.29	0.313333	0.49	0.446667	22.57	23.09
R9606_410993.1	NM_001374874.1	9820	0	1.42	0	0	0	0	0	2.47	0	0	0	0	0	149.99	0	0	0	0	0.473333	0	0.823333	0	49.9967	0
R9606_122705.2	NM_001257235.3	79868	1.54	0.31	1.27	1.21	1.68	0.92	2.67	0.54	1.96	1.73	2.39	1.53	82.35	16.35	68.2	62.11	83.32	47.77	1.04	1.27	1.72333	1.88333	55.6333	64.4
R9606_72708.1	XM_017001292.1	405	0.5	0.07	0	0	0.22	0	0.86	0.12	0	0	0.31	0	44.83	6.42	0	0	18.41	0	0.19	0.0733333	0.326667	0.103333	17.0833	6.13667
R9606_5177.3	XM_011526785.3	284325	0.6	0	0	1.83	0.3	1.5	1.03	0	0	2.61	0.42	2.48	33.35	0	0	98.21	15.48	81.5	0.2	1.21	0.343333	1.83667	11.1167	65.0633
R9606_87085.1	XM_017005365.1	9448	0.29	0.51	0.46	0.73	0.74	0.32	0.51	0.89	0.71	1.04	1.05	0.53	41.98	72.95	66.52	99.71	98	44.53	0.42	0.596667	0.703333	0.873333	60.4833	80.7467
R9606_30423.2	XM_017010180.2	10492	27.54	27.46	20.38	5.8	0	20.57	47.65	47.79	31.51	8.27	0	33.98	1047.15	1038.57	782.77	211.96	0	759.19	25.1267	8.79	42.3167	14.0833	956.163	323.717
R9606_5160.2	XM_017002062.2	64326	0	0	0	0	0	0.07	0	0	0	0	0	0.11	0	0	0	0	0	11.48	0	0.0233333	0	0.0366667	0	3.82667
R9606_77826.1	NM_001319187.1	3068	257.02	246.99	263.77	270.9	325.92	236.41	444.8	429.9	407.72	385.83	464.7	390.61	10054.2	9610.24	10419	10175.6	11874.9	8976.98	255.927	277.743	427.473	413.713	10027.8	10342.5
R9606_90279.1	NM_001122674.1	5825	2.51	2.93	3.14	6.45	4.82	5.7	4.34	5.1	4.86	9.18	6.87	9.41	45.62	52.98	57.7	112.65	81.67	100.6	2.86	5.65667	4.76667	8.48667	52.1	98.3067
R9606_65833.3	XM_011523051.3	29123	0.47	1.18	0.6	0.35	0.48	0.4	0.81	2.05	0.92	0.49	0.68	0.66	86.3	216.8	111.3	61.33	82.04	71.68	0.75	0.41	1.26	0.61	138.133	71.6833
R9606_2541.4	NM_015980.5	51617	0.04	0.04	0.04	0	0	0.02	0.08	0.08	0.07	0	0	0.04	2	2	2	0	0	1	0.04	0.00666667	0.0766667	0.0133333	2	0.333333
R9606_122448.1	NM_001290256.1	23351	0	0.13	0.54	1.43	3.49	1.28	0	0.23	0.83	2.03	4.97	2.11	0.04	16.39	66.55	167.81	397.89	151.97	0.223333	2.06667	0.353333	3.03667	27.66	239.223
R9606_101373.1	XM_017009365.1	285596	0.09	0.02	0	0	0.21	0	0.16	0.04	0	0	0.3	0	8.84	1.9	0	0	18.44	0	0.0366667	0.07	0.0666667	0.1	3.58	6.14667
R9606_102963.1	XM_024450534.1	10458	0	0.13	0.07	0	0	0	0	0.23	0.1	0	0	0	0	10.37	5.11	0	0	0	0.0666667	0	0.11	0	5.16	0
R9606_19855.1	XM_024447794.1	120	0.91	0.5	0.32	0	0	0.32	1.57	0.88	0.49	0	0	0.54	75.92	41.92	26.92	0	0	26.37	0.576667	0.106667	0.98	0.18	48.2533	8.79
R9606_412294.1	NM_001366244.1	2801	3.22	1.63	2.96	1.46	1.9	1.31	5.58	2.83	4.57	2.08	2.71	2.17	271.8	136.38	251.79	118.41	149.53	107.61	2.60333	1.55667	4.32667	2.32	219.99	125.183
R9606_24003.1	XM_017020158.1	88455	0	3.24	1.12	2.7	0	3.27	0	5.65	1.73	3.84	0	5.41	0	239.38	83.98	192.19	0	235.67	1.45333	1.99	2.46	3.08333	107.787	142.62
R9606_45306.2	NM_001410.3	1954	1	1.15	1.32	1.49	3.68	2.66	1.74	1.99	2.04	2.12	5.24	4.4	216.35	245.87	287.71	308.95	738.55	557.63	1.15667	2.61	1.92333	3.92	249.977	535.043
R9606_69664.4	XM_005260006.4	58525	0.26	0.11	0	0	0	0	0.44	0.19	0	0	0	0	35.27	15.07	0	0	0	0	0.123333	0	0.21	0	16.78	0
R9606_123178.2	NM_130803.2	4221	0	0.11	0	0	0	0	0	0.2	0	0	0	0	0	6.98	0	0	0	0	0.0366667	0	0.0666667	0	2.32667	0
R9606_79859.1	XM_024452835.1	307	0.15	0.15	0	0.17	0.33	0.14	0.26	0.25	0	0.24	0.47	0.24	16.93	16.62	0	18.88	35.41	16.02	0.1	0.213333	0.17	0.316667	11.1833	23.4367
R9606_10493.4	XM_006723981.4	23275	0	0	0.62	0.12	0	0.52	0	0	0.95	0.17	0	0.86	0	0	35.72	6.41	0	28.96	0.206667	0.213333	0.316667	0.343333	11.9067	11.79
R9606_82096.3	XM_011526708.3	26065	0.21	0.17	0.08	0	0.25	0.09	0.35	0.3	0.13	0	0.35	0.15	14.37	12.17	5.82	0	16.05	6.21	0.153333	0.113333	0.26	0.166667	10.7867	7.42
R9606_119873.2	XM_017008166.2	3426	0.07	0	0.05	0.06	0.25	0.22	0.12	0	0.07	0.09	0.36	0.37	2.35	0	1.63	2	7.97	7.3	0.04	0.176667	0.0633333	0.273333	1.32667	5.75667
R9606_122722.2	XM_017012274.2	51422	0	0.18	0	0.1	0.15	0.06	0	0.32	0	0.15	0.22	0.1	0	21.42	0	11.45	16.67	7.06	0.06	0.103333	0.106667	0.156667	7.14	11.7267
R9606_72510.1	NM_001312691.1	54802	3.01	3.59	2.35	1.42	0.77	0	5.22	6.24	3.63	2.03	1.1	0	120.05	142.09	94.43	54.43	28.68	0	2.98333	0.73	5.03	1.04333	118.857	27.7033
R9606_126643.2	NM_001025266.3	285382	0.18	0.1	0.08	0.16	0.68	0.12	0.3	0.18	0.12	0.22	0.97	0.2	24.69	14.46	11.14	21.03	89.26	16.19	0.12	0.32	0.2	0.463333	16.7633	42.16
R9606_138159.1	NM_001322339.2	112611	0.22	0	0.39	0	0.26	0	0.37	0	0.6	0	0.38	0	15.39	0	27.68	0	17.56	0	0.203333	0.0866667	0.323333	0.126667	14.3567	5.85333
R9606_114414.2	XM_011537067.2	64067	0	0	0	0.09	0	0	0	0	0	0.13	0	0	0	0	0	10	0	0	0	0.03	0	0.0433333	0	3.33333
R9606_50960.1	NM_001288631.2	55731	0	0.22	0	0.31	0	0	0	0.39	0	0.44	0	0	0	18.62	0	24.85	0	0	0.0733333	0.103333	0.13	0.146667	6.20667	8.28333
R9606_112090.1	NM_001308258.2	84343	1.43	1.52	2.16	4.26	2.53	4.78	2.47	2.65	3.34	6.06	3.61	7.89	115.08	121.95	175.97	329.4	190.08	373.77	1.70333	3.85667	2.82	5.85333	137.667	297.75
R9606_111257.1	XM_017022986.1	162239	0.1	0.28	0	0	0	0.26	0.17	0.48	0	0	0	0.43	7.32	20.39	0	0	0	18.56	0.126667	0.0866667	0.216667	0.143333	9.23667	6.18667
R9606_80930.4	XM_006719294.4	22877	1.95	2.62	0.71	2.71	11.91	2.61	3.38	4.56	1.1	3.86	16.99	4.31	291.52	388.36	106.82	388.24	1655.27	377.89	1.76	5.74333	3.01333	8.38667	262.233	807.133
R9606_103007.2	NM_001483.3	2631	18.2	13.88	13.67	3.14	0	9.78	31.49	24.15	21.13	4.48	0	16.15	701	531.69	531.69	116.31	0	365.54	15.25	4.30667	25.59	6.87667	588.127	160.617
R9606_75833.5	XM_005255078.5	114984	0.34	0.11	0.23	0.12	0.13	0.37	0.59	0.19	0.35	0.17	0.19	0.62	8.39	2.7	5.72	2.83	3.02	8.97	0.226667	0.206667	0.376667	0.326667	5.60333	4.94
R9606_70912.3	XM_011535684.3	253769	0.03	0.02	0.14	0	0	0.02	0.04	0.04	0.21	0	0	0.04	2.06	1.89	11.17	0	0	1.95	0.0633333	0.00666667	0.0966667	0.0133333	5.04	0.65
R9606_90123.1	NM_001323067.1	5214	42.18	32.24	36.07	26.43	0	22.07	73.01	56.12	55.75	37.65	0	36.47	2065.69	1570.5	1783.45	1242.95	0	1049.25	36.83	16.1667	61.6267	24.7067	1806.55	764.067
R9606_93402.4	NM_006726.4	987	0	0	0	0	0	0.11	0	0	0	0	0	0.18	0	0	0	0	0	20.7	0	0.0366667	0	0.06	0	6.9
R9606_89661.3	NM_212554.4	399818	3.6	5.8	5.07	0	2.4	4.83	6.23	10.09	7.84	0	3.42	7.99	253.09	405.73	360.09	0	157.3	330.03	4.82333	2.41	8.05333	3.80333	339.637	162.443
R9606_63382.2	NM_058241.3	905	0.6	0.39	0.27	0	0.42	0.84	1.05	0.68	0.42	0	0.6	1.38	82.24	52.73	36.94	0	53.51	110.6	0.42	0.42	0.716667	0.66	57.3033	54.7033
R9606_104273.1	NM_001198536.2	4210	0.3	0.34	0.34	0.27	1.99	0.27	0.52	0.59	0.53	0.38	2.84	0.45	17.95	20.07	20.4	15.2	110.39	15.83	0.326667	0.843333	0.546667	1.22333	19.4733	47.14
R9606_78139.1	NM_001302272.2	10935	0	0	3.26	2.89	13.24	13.29	0	0	5.04	4.12	18.88	21.96	0	0	87.37	73.62	326.98	342.05	1.08667	9.80667	1.68	14.9867	29.1233	247.55
R9606_103762.1	NM_001306075.2	7884	0	0.05	9.13	12.39	34.26	24.1	0.01	0.08	14.11	17.65	48.85	39.82	0.11	1.47	300.35	387.62	1039.6	762.13	3.06	23.5833	4.73333	35.44	100.643	729.783
R9606_48049.3	XM_011518820.3	55014	0	2.15	1.39	0.84	0	1.34	0	3.74	2.16	1.2	0	2.22	0	294.2	193.88	111.48	0	179.28	1.18	0.726667	1.96667	1.14	162.693	96.92
R9606_27768.1	NM_001243998.1	6689	0.31	0.08	0.31	0.48	1.22	0.23	0.54	0.14	0.48	0.68	1.74	0.39	20.35	5.05	20.4	29.83	73.64	14.65	0.233333	0.643333	0.386667	0.936667	15.2667	39.3733
R9606_77345.1	XM_017027321.1	80199	6.88	10.69	12.59	12.56	16.11	4.6	11.9	18.6	19.46	17.88	22.97	7.6	211.4	326.69	390.66	370.59	461.26	137.17	10.0533	11.09	16.6533	16.15	309.583	323.007
R9606_152375.3	NM_001966.4	1962	0.19	1.05	0.85	0	0	0.91	0.33	1.82	1.31	0	0	1.5	14.09	77.49	63.48	0	0	65.68	0.696667	0.303333	1.15333	0.5	51.6867	21.8933
R9606_43860.1	XM_017022127.1	342132	0.29	1.15	0	0	0.69	0	0.49	2.01	0	0	0.99	0	17.75	71.25	0	0	40.09	0	0.48	0.23	0.833333	0.33	29.6667	13.3633
R9606_153281.1	XM_017021978.1	170691	0	0	0	0	0.06	0.01	0	0	0	0	0.08	0.02	0	0	0	0	9.27	1.93	0	0.0233333	0	0.0333333	0	3.73333
R9606_12819.1	NM_001286045.1	10179	4.05	3.39	0	0.73	0	0.3	7.01	5.89	0	1.04	0	0.5	297.03	246.98	0	51.3	0	21.38	2.48	0.343333	4.3	0.513333	181.337	24.2267
R9606_90850.2	NM_001003681.3	10042	0.47	0.81	1.92	1.06	0	0.48	0.81	1.4	2.96	1.51	0	0.79	37.38	64.36	155.14	81.74	0	37.26	1.06667	0.513333	1.72333	0.766667	85.6267	39.6667
R9606_71510.3	XM_011543131.3	115123	0.06	0	0	0	0	0	0.1	0	0	0	0	0	4.92	0	0	0	0	0	0.02	0	0.0333333	0	1.64	0
R9606_413752.1	NM_001378256.1	6638	10.39	15.32	15.96	26.95	26.33	22.96	17.98	26.66	24.67	38.39	37.54	37.94	262.16	384.34	406.62	652.93	618.57	562.24	13.89	25.4133	23.1033	37.9567	351.04	611.247
R9606_133984.3	XM_006721557.3	5598	1.96	1.65	0.97	0	0	3.59	3.39	2.87	1.5	0	0	5.93	111.4	93.26	55.69	0	0	197.78	1.52667	1.19667	2.58667	1.97667	86.7833	65.9267
R9606_84098.3	NM_007150.3	7739	1.23	0.55	0.68	0.78	0.1	0.38	2.12	0.95	1.04	1.11	0.15	0.63	103.89	46.21	57.77	63.45	8.2	31.43	0.82	0.42	1.37	0.63	69.29	34.36
R9606_115279.3	NM_032173.3	84133	0.81	1.9	1.23	1	0.56	0.67	1.4	3.32	1.9	1.42	0.8	1.1	103.03	241.1	157.55	121.82	66.75	82.34	1.31333	0.743333	2.20667	1.10667	167.227	90.3033
R9606_108961.2	XM_017011531.2	9774	0.88	2.25	1.58	0	0	0	1.53	3.91	2.44	0	0	0	69.88	176.66	126.18	0	0	0	1.57	0	2.62667	0	124.24	0
R9606_49452.1	XM_017027284.1	79047	0.5	0.3	0.16	0.6	0.22	0.08	0.87	0.52	0.24	0.86	0.32	0.13	7.27	4.31	2.3	8.39	3.04	1.14	0.32	0.3	0.543333	0.436667	4.62667	4.19
R9606_133823.1	XM_017012092.1	2990	0.05	3.2	0	6.05	7.02	4.19	0.08	5.56	0	8.62	10.01	6.92	1.71	115.21	0	210.61	237.08	147.45	1.08333	5.75333	1.88	8.51667	38.9733	198.38
R9606_6915.1	NM_001136136.1	6158	3.6	4.51	4.45	3.49	2.38	5.19	6.23	7.85	6.88	4.98	3.4	8.58	38.87	48.43	48.51	36.24	23.96	54.42	4.18667	3.68667	6.98667	5.65333	45.27	38.2067
R9606_2052.2	XM_017018386.2	8301	0.51	0.71	0.47	0.87	1.95	2.41	0.89	1.23	0.72	1.25	2.78	3.98	34.85	47.85	31.95	56.99	123.1	158.56	0.563333	1.74333	0.946667	2.67	38.2167	112.883
R9606_127740.1	XM_017018394.1	834	0	0	0	0	0.12	0	0	0	0	0	0.17	0	0	0	0	0	3.77	0	0	0.04	0	0.0566667	0	1.25667
R9606_26929.1	XM_011515241.1	23242	0.01	0.04	0.01	0	0.02	0	0.02	0.08	0.02	0	0.03	0	1	4	1	0	2	0	0.02	0.00666667	0.04	0.01	2	0.666667
R9606_15911.1	NM_001289059.2	65975	0.15	0.93	0.78	1	0.36	0.44	0.26	1.61	1.2	1.42	0.51	0.72	5.82	35.52	30.15	36.9	12.91	16.37	0.62	0.6	1.02333	0.883333	23.83	22.06
R9606_11027.2	NM_001033667.3	4063	0	0.04	0	0	0	0	0	0.06	0	0	0	0	0	1	0	0	0	0	0.0133333	0	0.02	0	0.333333	0
R9606_49530.2	XM_011543630.2	7903	0.09	0.11	0.04	0.13	0.63	0.3	0.15	0.2	0.06	0.18	0.9	0.5	9.77	12.61	4.37	13.92	66.27	33.11	0.08	0.353333	0.136667	0.526667	8.91667	37.7667
R9606_128798.1	XM_017001582.1	55001	0.05	0.05	0.12	0	0.04	0.13	0.08	0.09	0.18	0	0.06	0.22	4.01	4.33	10.48	0	3.18	11.17	0.0733333	0.0566667	0.116667	0.0933333	6.27333	4.78333
R9606_4752.4	NM_174911.5	157638	0.46	0.66	1.44	0.48	0.86	1.08	0.8	1.15	2.22	0.69	1.23	1.79	49.97	70.89	156.58	49.92	86.63	113.51	0.853333	0.806667	1.39	1.23667	92.48	83.3533
R9606_147402.1	NM_001349089.1	9779	0	0	0.1	0.01	0.33	0	0	0	0.15	0.01	0.47	0	0	0	12.56	0.63	39.76	0	0.0333333	0.113333	0.05	0.16	4.18667	13.4633
R9606_31689.1	NM_001289984.2	23338	5.85	4.54	6.36	1.61	1.37	1.87	10.12	7.91	9.83	2.3	1.96	3.09	762.07	589.25	837.29	202.12	166.86	236.55	5.58333	1.61667	9.28667	2.45	729.537	201.843
R9606_33000.2	XM_017012524.2	64418	0.02	0.05	0.02	0	0.01	0.03	0.04	0.09	0.04	0	0.02	0.06	2.18	4.74	2.3	0.29	1.01	3.18	0.03	0.0133333	0.0566667	0.0266667	3.07333	1.49333
R9606_150024.1	NM_172005.2	164237	0.04	0	0	0	0	0	0.07	0	0	0	0	0	1	0	0	0	0	0	0.0133333	0	0.0233333	0	0.333333	0
R9606_70173.1	NM_001243999.2	6689	0.09	0.19	0	0.3	0.32	0.08	0.16	0.33	0	0.43	0.45	0.14	6.69	13.79	0	21.33	21.75	5.93	0.0933333	0.233333	0.163333	0.34	6.82667	16.3367
R9606_413763.1	NM_001368072.1	23015	0.24	0.86	0.62	0	0	0.22	0.41	1.5	0.96	0	0	0.37	24.86	90.21	65.54	0	0	22.74	0.573333	0.0733333	0.956667	0.123333	60.2033	7.58
R9606_151788.3	XM_005274330.3	8301	0	1.34	1.18	0	0	0	0	2.33	1.82	0	0	0	0	82.82	73.86	0	0	0	0.84	0	1.38333	0	52.2267	0
R9606_156406.1	XM_017022772.1	107984025	0.29	0.28	0.09	0.07	0.13	0.11	0.5	0.48	0.14	0.11	0.19	0.17	3.54	3.35	1.14	0.86	1.52	1.24	0.22	0.103333	0.373333	0.156667	2.67667	1.20667
R9606_49823.1	XM_024451963.1	112268260	1.14	0.89	1.57	1.12	1.87	1.2	1.98	1.56	2.43	1.59	2.67	1.98	61.56	47.91	85.41	57.86	94.07	62.77	1.2	1.39667	1.99	2.08	64.96	71.5667
R9606_145118.2	NM_001256416.3	84224	0	0.13	0	0	0	0	0	0.22	0	0	0	0	0	9.63	0	0	0	0	0.0433333	0	0.0733333	0	3.21	0
R9606_132544.2	NM_032172.3	84132	2.13	2.65	1.84	1.35	1.86	2.31	3.68	4.6	2.84	1.92	2.66	3.82	212.38	262.82	185.19	129.14	173.33	223.93	2.20667	1.84	3.70667	2.8	220.13	175.467
R9606_70676.1	NM_001206748.2	858	10.89	11.45	10.02	6.91	8.05	5.63	18.85	19.93	15.49	9.85	11.48	9.31	631.21	659.79	586.34	384.72	434.6	316.86	10.7867	6.86333	18.09	10.2133	625.78	378.727
R9606_66324.1	XM_017010265.1	134728	0	0	0	0	0	0.05	0	0	0	0	0	0.09	0	0	0	0	0	0.59	0	0.0166667	0	0.03	0	0.196667
R9606_122587.3	NM_152551.4	154007	2.39	2.7	0.59	2.18	3.28	4.3	4.13	4.7	0.91	3.1	4.68	7.1	195.27	219.67	48.82	170.86	250	341.01	1.89333	3.25333	3.24667	4.96	154.587	253.957
R9606_45718.2	XM_011535068.2	341676	0	0	0.06	0	0	0	0	0	0.09	0	0	0	0	0	2	0	0	0	0.02	0	0.03	0	0.666667	0
R9606_98471.3	NM_006083.4	3550	132.05	129.21	108.16	93.33	68.77	136.49	228.54	224.9	167.19	132.92	98.06	225.52	4857	4727	4017	3296	2356	4873	123.14	99.53	206.877	152.167	4533.67	3508.33
R9606_410162.1	NM_001366216.1	1739	0	0	0.05	0	0	0	0	0	0.08	0	0	0	0	0	5.56	0	0	0	0.0166667	0	0.0266667	0	1.85333	0
R9606_26714.2	XM_011541504.2	4595	0.84	0.14	0.58	0	0	0	1.45	0.24	0.9	0	0	0	29.35	4.79	20.55	0	0	0	0.52	0	0.863333	0	18.23	0
R9606_149251.3	NM_001191.4	598	69.19	77.07	79.27	75.11	84.73	67.65	119.75	134.14	122.52	106.98	120.8	111.77	3203.12	3548.61	3705.24	3338.88	3653.15	3039.85	75.1767	75.83	125.47	113.183	3485.66	3343.96
R9606_102304.3	XM_011544494.3	286	0.69	0.01	0	0.02	0.22	0.24	1.19	0.02	0	0.03	0.32	0.4	114.38	1.72	0	3.54	34.79	38.72	0.233333	0.16	0.403333	0.25	38.7	25.6833
R9606_6348.3	XM_005269274.3	10188	26.13	24.41	18.28	27.03	52.55	22.7	45.23	42.48	28.25	38.5	74.93	37.51	1830.81	1700.75	1292.71	1818.09	3429.01	1543.56	22.94	34.0933	38.6533	50.3133	1608.09	2263.55
R9606_6281.1	NM_001177651.2	10479	0.12	0.29	0	0	0	0.11	0.2	0.5	0	0	0	0.19	10.55	25.89	0	0	0	9.99	0.136667	0.0366667	0.233333	0.0633333	12.1467	3.33
R9606_76013.3	NM_002537.3	4947	33.71	33.07	39.48	31.33	22.76	29.14	58.34	57.56	61.02	44.62	32.46	48.14	1259.25	1228.76	1489	1123.61	792	1056.58	35.42	27.7433	58.9733	41.74	1325.67	990.73
R9606_116918.2	XM_017028528.2	102724398	0.17	0	0.05	0.2	0	0	0.29	0	0.07	0.28	0	0	35.2	0.08	9.96	39.97	0	0	0.0733333	0.0666667	0.12	0.0933333	15.08	13.3233
R9606_1579.4	XM_005246234.4	10203	0	0	0.01	0	0	0	0	0	0.02	0	0	0	0	0	1	0	0	0	0.00333333	0	0.00666667	0	0.333333	0
R9606_135627.1	NM_001204366.1	4258	0.71	1.35	1.26	0.52	0	0.37	1.23	2.36	1.95	0.74	0	0.61	17.37	32.78	31.07	12.17	0	8.74	1.10667	0.296667	1.84667	0.45	27.0733	6.97
R9606_45339.3	NM_007212.4	6045	0.89	0.88	0.26	0.83	0.23	0.83	1.55	1.53	0.39	1.18	0.32	1.37	59.51	58.23	17.14	52.91	14.11	53.46	0.676667	0.63	1.15667	0.956667	44.96	40.16
R9606_82885.1	NM_001316960.1	28971	1.48	0.51	1.56	1.52	2.45	0.7	2.56	0.9	2.41	2.17	3.49	1.16	18.18	6.3	19.34	17.97	28.07	8.38	1.18333	1.55667	1.95667	2.27333	14.6067	18.14
R9606_127324.3	NM_000986.4	6152	1780.55	1606.35	2114.02	2414.29	2257.38	2173.58	3081.47	2796	3267.67	3438.62	3218.53	3591.26	18030.7	16179.8	21616.3	23475.7	21290.9	21365.3	1833.64	2281.75	3048.38	3416.14	18608.9	22044
R9606_154319.2	XM_011511002.2	285172	0	0.03	0.03	0.04	0	0.02	0	0.05	0.05	0.06	0	0.04	0	1.62	1.87	2.42	0	1.48	0.02	0.02	0.0333333	0.0333333	1.16333	1.3
R9606_36908.1	XM_017002055.1	64216	1.21	1.04	2.4	3.39	0.94	0.39	2.09	1.82	3.71	4.83	1.33	0.65	36.52	31.32	73.23	98.35	26.29	11.49	1.55	1.57333	2.54	2.27	47.0233	45.3767
R9606_155328.3	XM_005263553.3	10018	0	0.14	0	0	0	0	0	0.24	0	0	0	0	0	13.11	0	0	0	0	0.0466667	0	0.08	0	4.37	0
R9606_105823.1	NM_001324248.2	7587	0	0.27	0	0	0	0	0	0.47	0	0	0	0	0	47.34	0	0	0	0	0.09	0	0.156667	0	15.78	0
R9606_16156.2	XM_017026688.2	284459	0.32	0.21	0.19	0.03	0	0.18	0.55	0.37	0.29	0.04	0	0.3	30.88	20.49	18.6	2.55	0	17.13	0.24	0.07	0.403333	0.113333	23.3233	6.56
R9606_21048.1	XM_024451674.1	6929	1.95	2.31	0	0	0	0	3.37	4.02	0	0	0	0	98.7	116.41	0	0	0	0	1.42	0	2.46333	0	71.7033	0
R9606_409268.2	NM_001365599.2	55660	0	0	0	0.31	0	0	0	0	0	0.44	0	0	0	0	0	44.5	0	0	0	0.103333	0	0.146667	0	14.8333
R9606_23477.1	NM_001130861.1	7122	0	0.04	0.02	0.09	0.05	0	0	0.08	0.03	0.13	0.07	0	0	2	1	4	2	0	0.02	0.0466667	0.0366667	0.0666667	1	2
R9606_135116.2	XM_017000059.2	10465	0.58	0.75	0.31	0.38	1.61	0.84	1	1.31	0.48	0.55	2.3	1.39	35.19	45.79	19.05	22.47	91.54	49.9	0.546667	0.943333	0.93	1.41333	33.3433	54.6367
R9606_92919.1	NM_001353765.1	238	0	0	0.04	0	0.02	0	0	0	0.05	0	0.03	0	0	0	1.73	0	1	0	0.0133333	0.00666667	0.0166667	0.01	0.576667	0.333333
R9606_153550.2	NM_181509.3	84557	1.15	0.43	0	1.47	0.15	0	1.99	0.75	0	2.09	0.22	0	21.04	7.83	0	25.78	2.63	0	0.526667	0.54	0.913333	0.77	9.62333	9.47
R9606_57710.3	XM_005270165.3	79955	0.28	0.1	0.17	0.21	0.71	0.29	0.48	0.17	0.26	0.3	1.02	0.49	14.45	5.04	8.75	10.47	34.42	14.78	0.183333	0.403333	0.303333	0.603333	9.41333	19.89
R9606_51908.1	NM_001318361.2	8986	18.79	27.62	17.97	38.08	0	20.57	32.53	48.08	27.77	54.24	0	33.99	1129.63	1651.4	1090.41	2198.01	0	1200.31	21.46	19.55	36.1267	29.41	1290.48	1132.77
R9606_48542.1	NM_001301068.1	400	0	0.2	0	0	0	0	0	0.35	0	0	0	0	0	12	0	0	0.02	0	0.0666667	0	0.116667	0	4	0.00666667
R9606_62310.1	NM_001352798.1	6867	0.35	0.46	0.42	0.05	0.3	0.52	0.61	0.8	0.65	0.07	0.43	0.86	50.67	66.19	61.29	6.71	40.04	73.1	0.41	0.29	0.686667	0.453333	59.3833	39.95
R9606_47093.1	NM_001257406.2	3566	2.8	3.9	2.11	0	0	0.94	4.85	6.79	3.26	0	0	1.56	191.09	264.77	145.44	0	0	62.54	2.93667	0.313333	4.96667	0.52	200.433	20.8467
R9606_413264.1	NM_001368246.1	1410	0.14	0	0	0	0.21	0	0.23	0	0	0	0.29	0	2.06	0	0	0	2.92	0	0.0466667	0.07	0.0766667	0.0966667	0.686667	0.973333
R9606_84580.2	XM_011521038.2	84766	0	0	0	0	1.32	0	0	0	0	0	1.89	0	0	0	0	0	86.87	0	0	0.44	0	0.63	0	28.9567
R9606_52276.2	XM_017029407.2	27035	0.09	0.19	0.09	0.3	0.33	0.22	0.16	0.33	0.15	0.42	0.47	0.36	4	8	4	12	13	9	0.123333	0.283333	0.213333	0.416667	5.33333	11.3333
R9606_104284.1	XM_011534135.1	79885	0.63	0	0	0.05	0.4	0	1.08	0	0	0.07	0.58	0	33.14	0	0	2.53	19.88	0	0.21	0.15	0.36	0.216667	11.0467	7.47
R9606_12084.1	XM_017015392.1	107987035	0	0.14	0	0	0	0	0	0.25	0	0	0	0	0	1	0	0	0	0	0.0466667	0	0.0833333	0	0.333333	0
R9606_16347.1	XM_017004849.1	729857	0.02	0	0	0	0.01	0	0.03	0	0	0	0.02	0	1.9	0	0	0	1.32	0	0.00666667	0.00333333	0.01	0.00666667	0.633333	0.44
R9606_64048.2	NM_022822.3	64837	1.83	0	0.22	0	0	0.51	3.16	0	0.35	0	0	0.84	106.38	0	13.17	0	0	28.6	0.683333	0.17	1.17	0.28	39.85	9.53333
R9606_115041.1	XM_017020784.1	81602	0	0	0	0	0	0.04	0	0	0	0	0	0.06	0	0	0	0	0	2.3	0	0.0133333	0	0.02	0	0.766667
R9606_90131.1	NM_001355405.2	440519	0	0.39	0.04	0.51	0.51	0.32	0	0.67	0.06	0.73	0.73	0.53	0	20.92	2.04	26.72	25.98	16.97	0.143333	0.446667	0.243333	0.663333	7.65333	23.2233
R9606_116177.2	XM_017006313.2	347736	0	0	0	0	0	0	0	0	0	0	0	0	0	0	0	0	0.13	0	0	0	0	0	0	0.0433333
R9606_73316.1	NM_001329417.2	51372	0.5	0	0.48	0	0	0.53	0.87	0	0.74	0	0	0.87	5.03	0	4.87	0	0	5.13	0.326667	0.176667	0.536667	0.29	3.3	1.71
R9606_135381.1	XM_024453931.1	201973	0	0.5	0.02	0	0	0.16	0	0.87	0.03	0	0	0.26	0	16.67	0.62	0	0	5.12	0.173333	0.0533333	0.3	0.0866667	5.76333	1.70667
R9606_49792.2	NM_207119.3	55222	0	0	0.89	0	0	0.83	0	0	1.37	0	0	1.37	0	0	53.56	0	0	47.92	0.296667	0.276667	0.456667	0.456667	17.8533	15.9733
R9606_93100.2	XM_011517326.2	83696	4.44	4.45	4.5	4.79	8.55	4.41	7.69	7.75	6.96	6.82	12.18	7.29	387.09	385.91	396.12	400.82	693.4	373.14	4.46333	5.91667	7.46667	8.76333	389.707	489.12
R9606_1009.2	XM_005263331.2	8916	0.02	0.02	0	0	0.02	0.01	0.04	0.04	0	0	0.03	0.02	2.84	2.8	0	0	2.07	1.27	0.0133333	0.01	0.0266667	0.0166667	1.88	1.11333
R9606_115412.3	NM_004339.4	754	117.97	119.13	97.94	86.23	26.56	113.01	204.16	207.36	151.39	122.82	37.87	186.71	5963.67	5990.25	4999.57	4185.87	1250.46	5545.35	111.68	75.2667	187.637	115.8	5651.16	3660.56
R9606_84469.2	XM_017008016.2	26057	0	0	0	0.06	0.03	0	0	0	0	0.09	0.04	0	0	0	0	7.96	3.55	0	0	0.03	0	0.0433333	0	3.83667
R9606_87403.3	XM_011522696.3	8399	0	0.17	0.08	0.15	0.48	0.14	0	0.29	0.13	0.22	0.68	0.23	0	2.9	1.46	2.61	7.84	2.35	0.0833333	0.256667	0.14	0.376667	1.45333	4.26667
R9606_6255.4	NM_002628.5	5217	21.34	22.65	21.01	8.29	6.36	8.39	36.93	39.42	32.47	11.81	9.07	13.87	708.72	748.23	704.46	264.47	196.79	270.62	21.6667	7.68	36.2733	11.5833	720.47	243.96
R9606_10653.4	NM_032389.6	84364	25.59	29.28	27.08	23.47	3.63	24.64	44.29	50.97	41.86	33.43	5.18	40.71	1381.59	1572.19	1476.18	1216.55	182.59	1291.04	27.3167	17.2467	45.7067	26.44	1476.65	896.727
R9606_411807.1	NM_001363698.1	51422	1.14	0	1.11	0	0.15	0	1.98	0	1.71	0	0.22	0	59.95	0	58.63	0	7.54	0	0.75	0.05	1.23	0.0733333	39.5267	2.51333
R9606_120208.1	XM_024449660.1	55812	2.1	1.99	1.13	1.63	1.32	0.96	3.63	3.46	1.75	2.32	1.88	1.59	72.58	68.53	39.52	54.09	42.56	32.33	1.74	1.30333	2.94667	1.93	60.21	42.9933
R9606_415055.1	NM_001369371.1	1641	0	0	0	0.02	0	0	0	0	0	0.02	0	0	0	0	0	3.02	0	0	0	0.00666667	0	0.00666667	0	1.00667
R9606_34963.3	NM_080662.4	92960	0	1.11	0	0	0	0	0	1.93	0	0	0	0	0	22.49	0	0	0	0	0.37	0	0.643333	0	7.49667	0
R9606_19503.2	NM_001146178.2	51447	0	0.29	0	0	0	0.91	0	0.5	0	0	0	1.51	0	7.12	0	0	0	22.22	0.0966667	0.303333	0.166667	0.503333	2.37333	7.40667
R9606_5993.1	XM_005254443.1	5315	0	0	0	0.63	0.65	0	0	0	0	0.9	0.92	0	0	0	0	28.9	28.9	0	0	0.426667	0	0.606667	0	19.2667
R9606_137274.4	XM_006722161.4	8913	0	0	0	0	0	0	0	0	0.01	0	0	0	0	0	1	0	0	0	0	0	0.00333333	0	0.333333	0
R9606_96560.3	NM_138714.4	10725	0.8	0	0	0	0.21	0.12	1.38	0	0	0	0.3	0.2	210.7	0.03	0	0	51.94	30.87	0.266667	0.11	0.46	0.166667	70.2433	27.6033
R9606_155309.1	NM_001303270.2	146754	0.15	0.1	0.05	0.06	0.32	0.13	0.25	0.17	0.07	0.09	0.45	0.22	8.6	5.65	2.86	3.62	17.24	7.69	0.1	0.17	0.163333	0.253333	5.70333	9.51667
R9606_409973.1	NM_001376157.1	253461	0.17	0	0.06	0	0	0	0.3	0	0.09	0	0	0	26.84	0	9.6	0	0	0	0.0766667	0	0.13	0	12.1467	0
R9606_108494.2	XM_011527029.2	5329	2.72	4.02	3.05	2.54	0	1.1	4.71	7	4.72	3.62	0	1.81	58.31	85.71	66.06	52.28	0	22.84	3.26333	1.21333	5.47667	1.81	70.0267	25.04
R9606_82163.2	NM_014983.3	22993	7.54	6.58	6.02	1.37	0.54	2.4	13.06	11.45	9.31	1.95	0.78	3.97	778.81	675.52	627.59	135.98	52.3	240.58	6.71333	1.43667	11.2733	2.23333	693.973	142.953
R9606_66158.1	NM_001282661.3	57591	0	0	0.3	2.7	1.22	0.56	0	0	0.46	3.85	1.73	0.93	0	0	25.64	222.4	97.04	46.85	0.1	1.49333	0.153333	2.17	8.54667	122.097
R9606_7432.2	XM_017001684.2	55532	0.09	0.06	0.14	0.11	0.63	0.27	0.15	0.1	0.22	0.16	0.9	0.45	10.71	6.93	17.77	13.27	73.03	32.56	0.0966667	0.336667	0.156667	0.503333	11.8033	39.62
R9606_109728.2	NM_014887.3	10443	0.71	0.64	0.57	0.52	1.71	0.79	1.23	1.11	0.88	0.73	2.43	1.3	132.08	118.56	106.79	92.08	295.58	141.97	0.64	1.00667	1.07333	1.48667	119.143	176.543
R9606_2611.1	NM_001324148.1	7592	0	0.16	0.06	0	0	0	0	0.28	0.09	0	0	0	0	16.14	5.92	0	0	0	0.0733333	0	0.123333	0	7.35333	0
R9606_33863.1	XM_024446986.1	8910	0	0.11	0.28	0	0.05	0	0	0.19	0.43	0	0.08	0	0.19	7.6	19.3	0	3.38	0	0.13	0.0166667	0.206667	0.0266667	9.03	1.12667
R9606_8591.2	XM_011529254.2	5332	0.32	0.22	0.13	0.21	0.54	0.17	0.55	0.38	0.2	0.3	0.77	0.28	49.72	33.7	20.81	31.12	78.25	25.26	0.223333	0.306667	0.376667	0.45	34.7433	44.8767
R9606_147678.2	XM_017021335.2	440193	0	0	0.03	0	0	0	0	0	0.05	0	0	0	0	0	3.18	0	0	0	0.01	0	0.0166667	0	1.06	0
R9606_27130.1	XM_017024782.1	54799	0	0.06	0.13	0	0.05	0.07	0	0.11	0.2	0	0.08	0.11	0	7.2	15.19	0	5.77	7.82	0.0633333	0.04	0.103333	0.0633333	7.46333	4.53
R9606_75753.3	NM_054033.4	2281	2.04	2.61	4.52	5.84	4.77	6.93	3.52	4.54	6.98	8.32	6.8	11.44	37.17	47.35	83.27	102.33	81.05	122.7	3.05667	5.84667	5.01333	8.85333	55.93	102.027
R9606_114002.2	NM_000642.3	178	1.19	1.39	0.68	0.94	0.83	0	2.07	2.41	1.05	1.34	1.18	0	166.58	192.41	95.72	126	108	0	1.08667	0.59	1.84333	0.84	151.57	78
R9606_121454.3	XM_006716069.3	57464	0.5	0.33	0.37	0.28	0.25	0.32	0.87	0.57	0.57	0.4	0.35	0.54	48.21	31.31	35.96	25.82	22.03	30.32	0.4	0.283333	0.67	0.43	38.4933	26.0567
R9606_73742.1	XM_024449117.1	5939	0	0.18	0.27	0.92	0.48	0.15	0	0.32	0.42	1.31	0.68	0.24	0	30.18	46.36	147.93	74.71	23.73	0.15	0.516667	0.246667	0.743333	25.5133	82.1233
R9606_154134.3	NM_032353.4	84313	103.79	103.57	127.08	117.6	95.32	95.27	179.62	180.26	196.42	167.49	135.91	157.4	2137	2121	2642	2325	1828	1904	111.48	102.73	185.433	153.6	2300	2019
R9606_111355.2	XM_011510693.2	150709	0	0	0	0.05	0	0	0	0	0	0.07	0	0	0	0	0	3.94	0	0	0	0.0166667	0	0.0233333	0	1.31333
R9606_77892.1	XM_017008383.1	55601	0.02	0.01	0.02	0	0.03	0.01	0.03	0.02	0.03	0	0.04	0.02	2.36	1.21	2.32	0	3.09	1.1	0.0166667	0.0133333	0.0266667	0.02	1.96333	1.39667
R9606_55512.2	XM_017008141.2	308	0.6	0.49	0.26	0.12	0.04	0.61	1.03	0.85	0.41	0.17	0.05	1.01	17.45	14.21	7.75	3.38	1.02	17.34	0.45	0.256667	0.763333	0.41	13.1367	7.24667
R9606_42069.2	XM_017017312.2	2017	8.19	8.77	8.49	3.01	1.02	4.44	14.17	15.27	13.13	4.28	1.45	7.33	204.59	218.07	214.34	72.14	23.71	107.68	8.48333	2.82333	14.19	4.35333	212.333	67.8433
R9606_76571.3	NM_003733.3	8638	31.7	30.59	35.51	17.83	3.7	15.51	54.87	53.24	54.88	25.39	5.28	25.63	1279.21	1227.61	1446.6	690.75	139.06	607.54	32.6	12.3467	54.33	18.7667	1317.81	479.117
R9606_141276.2	NM_001242507.2	9615	0	0	0.06	0.01	0.02	0	0	0	0.09	0.01	0.02	0	0	0	5.97	0.8	1.72	0	0.02	0.01	0.03	0.01	1.99	0.84
R9606_43048.1	NM_001012718.4	9235	0.05	0	0	0	0	1.72	0.08	0	0	0	0	2.84	0.76	0	0	0	0	27.01	0.0166667	0.573333	0.0266667	0.946667	0.253333	9.00333
R9606_125612.1	NM_001172644.2	7084	0	0.83	0	0.22	0	0	0	1.45	0	0.31	0	0	0	76.97	0	19.54	0	0	0.276667	0.0733333	0.483333	0.103333	25.6567	6.51333
R9606_12134.3	NM_152673.3	200958	0	0.13	0.1	0.2	0.12	0	0	0.23	0.16	0.28	0.18	0	0	5.21	4.14	7.67	4.6	0	0.0766667	0.106667	0.13	0.153333	3.11667	4.09
R9606_153544.3	XM_005277436.3	8515	0.07	0	0.11	0	0	0	0.13	0	0.18	0	0	0	7.12	0	11.27	0	0	0	0.06	0	0.103333	0	6.13	0
R9606_91616.1	NM_001351278.2	84314	0	0	0	0	0	0.06	0	0	0	0	0	0.09	0	0	0.02	0	0	2.39	0	0.02	0	0.03	0.00666667	0.796667
R9606_57545.2	NM_001322370.2	394263	0	0.02	0	0	0	0	0	0.03	0	0	0	0	0	1.26	0	0	0	0	0.00666667	0	0.01	0	0.42	0
R9606_132333.1	NM_001318815.1	283237	0	0.5	0.53	0	0	0	0	0.87	0.81	0	0	0	0	8.38	8.93	0	0	0	0.343333	0	0.56	0	5.77	0
R9606_108416.2	NM_001303487.2	8505	0	0	0.7	0	0	0.2	0	0	1.07	0	0	0.33	0	0	58.21	0	0	16.13	0.233333	0.0666667	0.356667	0.11	19.4033	5.37667
R9606_27133.2	NM_001284301.3	54443	10.88	14.11	6.82	0.37	0.06	12.76	18.84	24.55	10.55	0.53	0.09	21.09	985.94	1270.87	624.24	32.33	5.38	1122.28	10.6033	4.39667	17.98	7.23667	960.35	386.663
R9606_109207.1	XM_024450268.1	3801	3.13	3.47	1.58	3.05	1.6	2.63	5.42	6.04	2.45	4.34	2.28	4.34	175.26	193.27	89.48	163.84	83.48	142.8	2.72667	2.42667	4.63667	3.65333	152.67	130.04
R9606_99028.5	XM_005251918.5	2649	0	0.02	0.01	0.02	0.05	0.06	0	0.04	0.02	0.03	0.07	0.09	0	4.07	2.47	4.01	7.97	9.61	0.01	0.0433333	0.02	0.0633333	2.18	7.19667
R9606_109849.1	NM_001352789.2	6867	0.5	0.07	0.5	0.39	0	0.11	0.87	0.12	0.78	0.55	0	0.19	71.86	9.44	72.15	52.76	0	15.85	0.356667	0.166667	0.59	0.246667	51.15	22.87
R9606_106878.1	XM_024448228.1	83849	0	0	0	0.03	0	0	0	0	0	0.04	0	0	0	0	0	3.61	0	0	0	0.01	0	0.0133333	0	1.20333
R9606_92587.3	XM_011524649.3	284099	0.11	0.16	0.06	0.01	0.54	0.11	0.19	0.29	0.09	0.01	0.77	0.19	3.03	4.61	1.68	0.15	14.19	3.08	0.11	0.22	0.19	0.323333	3.10667	5.80667
R9606_138935.1	XM_017019919.1	7480	0.12	0	0	0	0.09	0	0.21	0	0	0	0.12	0	5.68	0	0	0	3.71	0	0.04	0.03	0.07	0.04	1.89333	1.23667
R9606_81208.2	XM_017025283.2	9043	0	0	0	0	0	0.15	0	0	0	0	0	0.24	0	0	0	0	0	20.04	0	0.05	0	0.08	0	6.68
R9606_26167.1	NM_001243137.2	5151	0.46	0	0	0	0	0	0.79	0	0	0	0	0	33.59	0	0	0	0	0	0.153333	0	0.263333	0	11.1967	0
R9606_142189.2	XM_011518977.2	7186	11.53	0	0	4.98	0	0	19.96	0	0	7.1	0	0	507.66	0.06	0.01	210.63	0	0.02	3.84333	1.66	6.65333	2.36667	169.243	70.2167
R9606_411465.1	NM_001367573.1	7697	1.31	0.89	1.28	1.48	0.81	1.49	2.26	1.55	1.97	2.1	1.15	2.47	69.17	46.91	68.2	75.05	39.85	76.68	1.16	1.26	1.92667	1.90667	61.4267	63.86
R9606_72765.2	XM_017009719.2	643836	0.35	0.36	0.49	0.2	0.09	0.36	0.6	0.63	0.76	0.29	0.12	0.59	27.35	28.5	38.85	15.14	6.37	27.23	0.4	0.216667	0.663333	0.333333	31.5667	16.2467
R9606_89542.4	NM_017503.5	6835	75.89	72.53	101.74	143.37	187.64	101.54	131.33	126.25	157.26	204.2	267.53	167.76	1179	1120.91	1596.04	2138.91	2715.18	1531.25	83.3867	144.183	138.28	213.163	1298.65	2128.45
R9606_35343.1	XM_017020172.1	89795	0.5	0.17	0	0.04	0.57	0.28	0.87	0.29	0	0.05	0.82	0.46	85.55	28.03	0	6.03	90.79	45.88	0.223333	0.296667	0.386667	0.443333	37.86	47.5667
R9606_414185.1	NM_001378545.1	535	0.33	0.6	0	0.77	1.27	0.58	0.58	1.04	0	1.09	1.81	0.96	25.39	45.13	0	56.06	90.04	42.91	0.31	0.873333	0.54	1.28667	23.5067	63.0033
R9606_98249.4	NM_006002.5	7347	60.88	62.73	62.49	30.94	13.79	42.96	105.36	109.2	96.6	44.07	19.66	70.98	1064.05	1090.66	1102.93	519.3	224.49	728.91	62.0333	29.23	103.72	44.9033	1085.88	490.9
R9606_122314.3	NM_032023.4	83937	0.2	0	0.04	0.11	0.09	0.07	0.34	0	0.07	0.16	0.12	0.12	14.1	0	3.13	7.51	5.64	4.98	0.08	0.09	0.136667	0.133333	5.74333	6.04333
R9606_47759.1	NM_001317073.1	4015	0	0	0	0.22	1.54	0	0	0	0	0.31	2.19	0	0	0	0	17.03	116.27	0	0	0.586667	0	0.833333	0	44.4333
R9606_125569.2	NM_000188.2	3098	60.16	63.77	44.01	0	0	13.62	104.11	110.99	68.03	0	0	22.5	4235.77	4465.7	3129.25	0	0	930.73	55.98	4.54	94.3767	7.5	3943.57	310.243
R9606_59898.1	NM_001145083.2	285267	0.27	0.22	0.33	0.68	0.59	0.71	0.48	0.38	0.5	0.97	0.84	1.18	25.27	20.06	30.31	59.98	50.43	63.61	0.273333	0.66	0.453333	0.996667	25.2133	58.0067
R9606_20036.3	NM_016408.4	51654	11.07	17.44	12.59	0.4	0	6.6	19.15	30.35	19.47	0.58	0	10.91	445.38	697.98	511.85	15.6	0	258	13.7	2.33333	22.99	3.83	551.737	91.2
R9606_46194.3	NM_144773.3	128674	0.22	0.17	0.04	0.09	0.27	0.08	0.38	0.29	0.06	0.13	0.39	0.13	9.51	7.21	1.62	3.9	11.03	3.29	0.143333	0.146667	0.243333	0.216667	6.11333	6.07333
R9606_107032.1	NM_001345899.2	201973	0.82	0	0.4	0.42	0	0.26	1.42	0	0.62	0.6	0	0.43	30.22	0	14.88	14.85	0	9.31	0.406667	0.226667	0.68	0.343333	15.0333	8.05333
R9606_15675.1	NM_001350898.2	54103	0.2	0.35	0	0	0	0	0.34	0.61	0	0	0	0	12.04	21.43	0	0	0	0	0.183333	0	0.316667	0	11.1567	0
R9606_411290.1	NM_001367677.1	23353	0.14	0.37	0	0	0.05	0	0.25	0.65	0	0	0.07	0	12.26	31.48	0	0	3.74	0	0.17	0.0166667	0.3	0.0233333	14.58	1.24667
R9606_117365.2	XM_011544304.2	8443	3.34	3.66	6.33	4.49	0.69	11.76	5.78	6.36	9.79	6.4	0.98	19.43	153.9	167.58	294.62	198.7	29.64	525.95	4.44333	5.64667	7.31	8.93667	205.367	251.43
R9606_69454.3	NM_173653.4	285195	0	0	0	0.06	0	0	0	0	0	0.08	0	0	0	0	0	3.77	0	0	0	0.02	0	0.0266667	0	1.25667
R9606_87921.1	XM_024447795.1	120	1.25	0	0	0.12	0	0	2.16	0	0	0.17	0	0	109.36	0	0	9.84	0	0	0.416667	0.04	0.72	0.0566667	36.4533	3.28
R9606_115924.2	XM_017004771.2	6574	0	0	0	0	0	0	0	0	0	0	0	0	0.01	0.01	0	0	0	0	0	0	0	0	0.00666667	0
R9606_47375.1	XM_011543390.1	411	0.85	0.46	0.28	0.62	0.7	0.42	1.47	0.8	0.43	0.88	1	0.69	88.23	47.24	29.08	61.77	67.85	42.11	0.53	0.58	0.9	0.856667	54.85	57.2433
R9606_88693.1	NM_001012329.2	56998	2.89	2.4	2.65	2.72	4	3.28	5	4.18	4.1	3.87	5.7	5.42	167.49	138.39	155.17	151.33	215.53	184.44	2.64667	3.33333	4.42667	4.99667	153.683	183.767
R9606_93129.2	NM_024848.3	79906	0.14	0.29	0.64	0.65	0.12	0.16	0.24	0.5	1	0.92	0.17	0.26	4.39	8.98	20.57	19.61	3.52	4.91	0.356667	0.31	0.58	0.45	11.3133	9.34667
R9606_33818.2	NM_021078.3	2648	22.7	22.84	21.2	21.03	10.86	25.91	39.28	39.76	32.77	29.95	15.49	42.82	1379.17	1380.56	1300.56	1226.83	614.76	1528.39	22.2467	19.2667	37.27	29.42	1353.43	1123.33
R9606_124848.1	XM_017006195.1	2804	0.31	0	0	0	0.4	0	0.53	0	0	0	0.58	0	67.61	0	0	0	82.54	0	0.103333	0.133333	0.176667	0.193333	22.5367	27.5133
R9606_148198.1	XM_024449393.1	64062	0	0	0	0	0	0.18	0	0	0	0	0	0.3	0	0	0	0	0	23.33	0	0.06	0	0.1	0	7.77667
R9606_32871.1	NM_001320273.2	81849	0	0	0	0.74	0	0	0	0	0	1.06	0	0	0	0	0	71.72	0	0	0	0.246667	0	0.353333	0	23.9067
R9606_139581.1	XM_017020195.1	89910	0	0	0	0.06	0	0.14	0	0	0	0.08	0	0.24	0	0	0	6.9	0	16.85	0	0.0666667	0	0.106667	0	7.91667
R9606_20459.1	NM_001282592.2	57823	0.54	0.51	0	0	0.08	0.07	0.94	0.9	0	0	0.11	0.11	27.57	25.92	0	0	3.67	3.32	0.35	0.05	0.613333	0.0733333	17.83	2.33
R9606_95421.1	XM_024451590.1	55621	10.95	10.46	22.26	51.4	119.8	28.24	18.96	18.21	34.42	73.2	170.8	46.66	388.34	368.82	797.04	1749.65	3955.67	971.81	14.5567	66.48	23.8633	96.8867	518.067	2225.71
R9606_102466.2	NM_001009943.2	54522	0	0	0.46	0.7	0.34	0	0	0	0.71	1	0.49	0	0	0	14.26	20.69	9.75	0	0.153333	0.346667	0.236667	0.496667	4.75333	10.1467
R9606_1610.1	NM_001127628.2	2203	0	0	0	0.31	0	0	0	0	0	0.45	0	0	0	0	0	8.75	0	0	0	0.103333	0	0.15	0	2.91667
R9606_37049.1	NM_001243752.1	78996	4.22	3.42	3.3	1.4	1.5	2.52	7.3	5.96	5.1	2	2.13	4.17	140.41	113.34	110.9	44.85	46.36	81.51	3.64667	1.80667	6.12	2.76667	121.55	57.5733
R9606_82883.1	NM_001317784.1	55681	4.98	3.27	3.12	1.08	0	4.97	8.61	5.69	4.82	1.54	0	8.21	549.96	359.24	347.81	114.93	0	533.11	3.79	2.01667	6.37333	3.25	419.003	216.013
R9606_124681.3	NM_032747.4	84833	0.9	2.1	4.76	2.8	2.92	3.1	1.56	3.65	7.36	3.99	4.16	5.12	9.3	21.51	49.53	27.73	28.02	31	2.58667	2.94	4.19	4.42333	26.78	28.9167
R9606_137455.2	NM_181357.2	80344	3.85	2.66	2.73	4.86	6.59	7.55	6.66	4.63	4.21	6.93	9.39	12.48	275.12	189.17	196.73	333.81	438.61	524.17	3.08	6.33333	5.16667	9.6	220.34	432.197
R9606_81303.1	XM_024447624.1	57706	0.48	0.8	0.61	0.69	0.37	0.73	0.83	1.39	0.95	0.98	0.52	1.21	28.05	46.57	36.17	38.49	19.96	41.57	0.63	0.596667	1.05667	0.903333	36.93	33.34
R9606_77257.1	NM_001271004.2	7980	0.02	0	0	0	0	0	0.04	0	0	0	0	0	1	0	0	0	0	0	0.00666667	0	0.0133333	0	0.333333	0
R9606_1420.6	NM_033083.7	85403	1.67	2.29	1.97	0.25	0.44	0.57	2.9	3.99	3.05	0.36	0.63	0.95	145.86	198.57	173.44	21.13	35.67	48.47	1.97667	0.42	3.31333	0.646667	172.623	35.09
R9606_7921.2	XM_017019950.2	775	0.01	0	0.04	0	0	0	0.02	0	0.06	0	0	0	1.79	0	5.87	0	0	0	0.0166667	0	0.0266667	0	2.55333	0
R9606_37625.1	NM_001292038.2	23324	0	3.08	2.09	2.86	5.01	4.97	0	5.37	3.22	4.08	7.14	8.21	0	299.49	205.69	268.46	455.6	470.74	1.72333	4.28	2.86333	6.47667	168.393	398.267
R9606_26525.5	NM_015680.6	27013	12.83	15.48	9.32	7.13	0.92	6.17	22.2	26.94	14.4	10.15	1.31	10.19	500.85	601.02	367.29	267.12	33.39	233.73	12.5433	4.74	21.18	7.21667	489.72	178.08
R9606_83961.1	XM_011543019.1	837	0	1.08	0	0.94	0	1.42	0	1.89	0	1.34	0	2.35	0	28.33	0	23.81	0	36.3	0.36	0.786667	0.63	1.23	9.44333	20.0367
R9606_100289.3	NM_015332.4	23386	0.32	0.46	0.31	0.37	0.46	0.25	0.56	0.8	0.48	0.52	0.65	0.41	51.36	72.47	49.85	55.58	67.52	38.23	0.363333	0.36	0.613333	0.526667	57.8933	53.7767
R9606_412623.1	NM_001377255.1	59338	0	0	0	0.04	0	0.03	0	0	0	0.05	0	0.05	0	0	0	9.9	0	7.84	0	0.0233333	0	0.0333333	0	5.91333
R9606_81278.1	XM_011541556.1	51150	2.14	2.31	1.88	1.28	0.38	1.96	3.7	4.02	2.9	1.82	0.54	3.24	109.89	117.98	97.38	62.89	18.2	97.69	2.11	1.20667	3.54	1.86667	108.417	59.5933
R9606_24400.3	XM_011519754.3	8559	0.2	0.24	0.23	0.2	0.42	0.29	0.35	0.41	0.35	0.28	0.6	0.48	65.63	75.78	73.46	61.17	125.97	91.28	0.223333	0.303333	0.37	0.453333	71.6233	92.8067
R9606_102917.2	NM_183236.3	5873	0.77	1.25	0.33	2.66	2.73	3.22	1.33	2.18	0.51	3.79	3.89	5.31	51.22	82.94	22	170.55	169.59	208.15	0.783333	2.87	1.34	4.33	52.0533	182.763
R9606_151437.1	XM_024451550.1	54531	0.18	0	0	0.37	0	0	0.32	0	0	0.53	0	0	14.23	0	0	27.49	0	0.14	0.06	0.123333	0.106667	0.176667	4.74333	9.21
R9606_117598.1	NM_001286431.2	5980	0	0.24	0	0	0	0	0	0.42	0	0	0	0	0	52.99	0	0	0	0	0.08	0	0.14	0	17.6633	0
R9606_155443.1	NM_001197114.1	100505385	4.97	5.98	6.96	0	0.8	1.1	8.61	10.41	10.76	0	1.14	1.82	230.09	275.14	325.28	0	34.49	49.49	5.97	0.633333	9.92667	0.986667	276.837	27.9933
R9606_63767.2	NM_014950.3	22890	1.84	1.98	1.45	0.58	0.25	1.01	3.18	3.44	2.25	0.83	0.36	1.67	141.36	151.09	112.76	42.94	17.94	75.38	1.75667	0.613333	2.95667	0.953333	135.07	45.42
R9606_24764.2	XM_017016091.2	27343	0.58	0.92	0	0.42	0	0	1.01	1.6	0.01	0.6	0	0	30.33	47.61	0.24	21.1	0	0	0.5	0.14	0.873333	0.2	26.06	7.03333
R9606_25064.1	NM_001004325.2	440021	0	0	0.05	0	0.1	0	0	0	0.07	0	0.14	0	0	0	1	0	2	0	0.0166667	0.0333333	0.0233333	0.0466667	0.333333	0.666667
R9606_119290.1	NM_001323396.2	2039	0	0.46	0	0	0	0.43	0	0.81	0	0	0	0.71	0	22.2	0	0	0	19.99	0.153333	0.143333	0.27	0.236667	7.4	6.66333
R9606_116391.1	NM_001330552.2	84166	0	1.51	2.33	0.22	0.03	0.22	0	2.62	3.6	0.32	0.04	0.36	0	196.58	308.6	27.95	3.59	27.9	1.28	0.156667	2.07333	0.24	168.393	19.8133
R9606_40119.1	NM_001271788.2	1781	3.12	2.88	1.99	1.47	1.59	2.67	5.4	5.01	3.07	2.09	2.27	4.41	261.4	240.02	167.94	118.27	124.22	217.1	2.66333	1.91	4.49333	2.92333	223.12	153.197
R9606_136397.2	NM_153675.3	3170	0	0	1.42	0	0	0	0	0	2.2	0	0	0	0	0	68.24	0	0	0	0.473333	0	0.733333	0	22.7467	0
R9606_408740.1	NM_001366406.1	6273	6.79	4.47	7.04	32.56	31.84	15.48	11.75	7.79	10.88	46.37	45.4	25.58	95.66	62.7	100.14	440.48	417.9	211.77	6.1	26.6267	10.14	39.1167	86.1667	356.717
R9606_29232.2	XM_017013130.2	157697	0	0	0	0	0	0.08	0	0	0	0	0	0.14	0	0	0	0	0	4.6	0	0.0266667	0	0.0466667	0	1.53333
R9606_127692.3	NM_015421.4	25880	7.15	6.86	7.77	7.86	9.43	8.9	12.38	11.94	12	11.2	13.45	14.71	197	188	216	208	242	238	7.26	8.73	12.1067	13.12	200.333	229.333
R9606_123848.1	XM_024449232.1	8496	2.15	3.04	1.84	1.62	1.69	1.85	3.73	5.29	2.85	2.31	2.41	3.06	258.82	363.27	223.57	187.4	189.01	216.27	2.34333	1.72	3.95667	2.59333	281.887	197.56
R9606_140715.2	NM_004994.3	4318	0	0	0.07	0	0.05	0.07	0	0	0.1	0	0.07	0.11	0	0	3	0	2	3	0.0233333	0.04	0.0333333	0.06	1	1.66667
R9606_153223.1	NM_001330421.2	1534	0	3.27	0.19	6.51	5.34	5.23	0	5.69	0.3	9.27	7.62	8.64	0	186.41	11.21	358.51	285.38	291.07	1.15333	5.69333	1.99667	8.51	65.8733	311.653
R9606_113891.1	XM_024452003.1	80343	0	0	0	0	0	0.02	0	0	0	0	0	0.03	0	0	0	0	0	1	0	0.00666667	0	0.01	0	0.333333
R9606_36711.1	XM_024452300.1	89781	0.05	0.03	0	0	0	0	0.08	0.05	0	0	0	0	2.74	1.64	0	0	0	0	0.0266667	0	0.0433333	0	1.46	0
R9606_22670.2	NM_144981.3	196294	0.93	0	0	0	0	0	1.6	0	0	0	0	0	13.73	0	0	0	0	0	0.31	0	0.533333	0	4.57667	0
R9606_111971.3	NM_003139.4	6734	62.37	61.25	48.09	38.94	32.45	50.43	107.93	106.62	74.33	55.47	46.27	83.33	3629.87	3546.13	2826.3	2176.44	1759.07	2849.32	57.2367	40.6067	96.2933	61.69	3334.1	2261.61
R9606_72794.4	XM_006713760.4	80254	0.64	1.61	1.14	0.4	0.53	1.25	1.11	2.81	1.77	0.58	0.76	2.07	29.98	74.7	53.83	18.07	23.13	56.66	1.13	0.726667	1.89667	1.13667	52.8367	32.62
R9606_79723.1	NM_001282619.2	2771	0	0	0	0	0	0.42	0	0	0	0	0	0.69	0	0	0	0	0	17.43	0	0.14	0	0.23	0	5.81
R9606_75943.3	XM_011514248.3	10667	0	0.05	0.05	0.14	0.11	0.11	0	0.09	0.08	0.2	0.16	0.18	0	2.43	2.45	6.21	4.74	4.77	0.0333333	0.12	0.0566667	0.18	1.62667	5.24
R9606_21746.1	XM_017018097.1	5883	4.07	2.57	2.75	2.58	1.38	2.44	7.04	4.47	4.24	3.67	1.97	4.02	162.42	102.03	110.68	98.92	51.5	94.41	3.13	2.13333	5.25	3.22	125.043	81.61
R9606_90557.1	XM_024449043.1	55591	0.07	0.73	0.24	0.34	0.3	0.58	0.12	1.27	0.37	0.48	0.43	0.96	5.87	59.3	19.86	26.35	22.68	45.73	0.346667	0.406667	0.586667	0.623333	28.3433	31.5867
R9606_117820.1	NM_001322956.1	92703	4.42	3.53	7.56	5.83	0	5.55	7.65	6.15	11.68	8.31	0	9.17	261.66	208.04	451.42	331.33	0	318.79	5.17	3.79333	8.49333	5.82667	307.04	216.707
R9606_38655.4	XM_006717098.4	3371	0.7	0	0.72	0.19	0	0.38	1.21	0	1.12	0.27	0	0.63	96.55	0.14	100.64	25.45	0	50.94	0.473333	0.19	0.776667	0.3	65.7767	25.4633
R9606_100909.2	XM_011534497.2	23567	0.49	0.55	0.48	0.42	0.13	0.29	0.84	0.95	0.74	0.6	0.19	0.49	8.62	9.64	8.52	7.17	2.16	5.06	0.506667	0.28	0.843333	0.426667	8.92667	4.79667
R9606_135096.1	NM_001306155.1	22948	0.9	0	0	0	0	0.02	1.55	0	0	0	0	0.03	58.46	0	0.06	0	0	1.28	0.3	0.00666667	0.516667	0.01	19.5067	0.426667
R9606_1287.2	XM_006716939.2	11046	0	0.95	0	5.69	4.4	1.83	0	1.65	0	8.1	6.28	3.02	0	21.58	0	125.16	93.99	40.73	0.316667	3.97333	0.55	5.8	7.19333	86.6267
R9606_12776.2	XM_017008752.2	8470	0	0	0	0	0	0	0	0	0	0	0	0	0	0	0	0	0.3	0	0	0	0	0	0	0.1
R9606_143609.2	NM_203283.3	3516	1.53	0.93	0	1.37	2.46	0	2.65	1.62	0	1.95	3.51	0	171.86	104.18	0	147.84	257.16	0	0.82	1.27667	1.42333	1.82	92.0133	135
R9606_147816.1	XM_017018280.1	79096	0.04	0.3	0.29	0	0.03	0.04	0.08	0.52	0.45	0	0.04	0.06	2.23	15.25	15.13	0	1.42	1.95	0.21	0.0233333	0.35	0.0333333	10.87	1.12333
R9606_55710.1	XM_011528345.1	83546	0	0	0	0	0.12	0	0	0	0	0	0.17	0	0	0	0	0	2.3	0	0	0.04	0	0.0566667	0	0.766667
R9606_30651.2	XM_017009895.2	80230	1.2	0.07	0	0.69	0.3	0	2.07	0.13	0	0.98	0.43	0	57.04	3.43	0	31.42	13.4	0	0.423333	0.33	0.733333	0.47	20.1567	14.94
R9606_92011.2	XM_011525551.2	9969	0.21	0.21	0.31	0.36	0.08	0.42	0.36	0.36	0.47	0.51	0.12	0.7	45.18	44.82	67.05	74.8	17.17	89.49	0.243333	0.286667	0.396667	0.443333	52.35	60.4867
R9606_10608.4	NM_001680.5	486	0.47	0.09	0.28	2.14	1.54	1.25	0.81	0.16	0.43	3.05	2.19	2.07	5	1	3	22	15.3	13	0.28	1.64333	0.466667	2.43667	3	16.7667
R9606_130072.3	XM_005272571.3	10084	0.63	3.31	3.69	0.75	0	1.31	1.08	5.77	5.71	1.08	0	2.16	12.27	64.57	73.07	14.21	0	24.87	2.54333	0.686667	4.18667	1.08	49.97	13.0267
R9606_147865.4	NM_021038.5	4154	0.57	0.42	0.39	0	0	0	0.98	0.74	0.6	0	0	0	61.55	45.66	42.67	0	0	0	0.46	0	0.773333	0	49.96	0
R9606_156361.1	NM_001204898.2	116211	5.62	3.56	4.44	3.48	2.69	3.63	9.72	6.19	6.87	4.96	3.83	6	100.04	63.06	79.92	59.57	44.63	62.78	4.54	3.26667	7.59333	4.93	81.0067	55.66
R9606_75489.2	NM_001330998.2	57579	0.07	0.1	0	0	0.13	0	0.12	0.17	0	0	0.19	0	7.97	11.28	0.13	0	14.05	0	0.0566667	0.0433333	0.0966667	0.0633333	6.46	4.68333
R9606_25210.3	NM_023943.4	66000	0.05	0.1	0.04	0.03	0.01	0.06	0.09	0.17	0.06	0.04	0.02	0.09	4	7	3	2	1	4	0.0633333	0.0333333	0.106667	0.05	4.66667	2.33333
R9606_67734.1	NM_001270425.2	8491	2.39	1.37	1.79	0.92	0.37	1.57	4.14	2.38	2.77	1.32	0.52	2.59	200.16	113.8	151.52	74.28	28.5	127.46	1.85	0.953333	3.09667	1.47667	155.16	76.7467
R9606_57792.1	NM_001244812.2	27086	0.26	0	0	0	0	0	0.44	0	0	0	0	0	42.5	0	0	0	0	0	0.0866667	0	0.146667	0	14.1667	0
R9606_111689.3	NM_014786.4	9828	2.07	1.79	1.23	0.48	0.2	0.5	3.58	3.12	1.89	0.68	0.28	0.83	332.77	286.64	198.95	74.25	29.38	78.07	1.69667	0.393333	2.86333	0.596667	272.787	60.5667
R9606_135221.2	XM_017006496.2	4968	0.78	0.84	0.73	0.39	0.97	0.68	1.35	1.47	1.13	0.55	1.38	1.13	40.91	44.06	38.69	19.65	47.48	34.86	0.783333	0.68	1.31667	1.02	41.22	33.9967
R9606_108655.1	XM_017009036.1	134265	0	0	0.03	0.05	0	0.04	0	0	0.04	0.06	0	0.07	0	0	2.99	5.17	0	4.53	0.01	0.03	0.0133333	0.0433333	0.996667	3.23333
R9606_82535.2	XM_017021596.2	64582	0	0	0	0	0.02	0	0	0	0	0	0.03	0	0	0	0	0	3.27	0	0	0.00666667	0	0.01	0	1.09
R9606_27320.4	NM_178863.5	253980	17.71	17.33	16.57	16.07	13.89	10.85	30.65	30.17	25.61	22.89	19.8	17.93	585.04	569.56	552.75	509.75	427.34	348.02	17.2033	13.6033	28.81	20.2067	569.117	428.37
R9606_40121.1	NM_001256838.2	84911	0.22	0.15	0.21	0.34	1.34	0.43	0.37	0.26	0.32	0.48	1.91	0.71	35.38	24.6	34.23	53.39	204.02	67.83	0.193333	0.703333	0.316667	1.03333	31.4033	108.413
R9606_26308.1	NM_001316327.2	5580	0.7	2.79	2.78	1.46	0	5.05	1.21	4.85	4.29	2.08	0	8.35	36.57	144.54	146.28	73.14	0	255.99	2.09	2.17	3.45	3.47667	109.13	109.71
R9606_144930.3	NM_000812.4	2560	0	0.07	0	0	0	0.03	0	0.12	0	0	0	0.05	0	2.66	0	0	0	1.04	0.0233333	0.01	0.04	0.0166667	0.886667	0.346667
R9606_114620.3	NM_080825.4	128864	0.43	0.21	0.32	0.44	0	0.22	0.74	0.37	0.49	0.63	0	0.36	4	2	3	4	0	2	0.32	0.22	0.533333	0.33	3	2
R9606_21122.2	NM_001012978.3	340542	0.07	0	0	0	0.22	0.14	0.12	0	0	0	0.32	0.24	1	0	0	0	3	2	0.0233333	0.12	0.04	0.186667	0.333333	1.66667
R9606_106870.2	XM_017022687.2	85455	0	0	0.03	0.01	0	0	0	0	0.04	0.02	0	0	0	0	5.04	2	0	0	0.01	0.00333333	0.0133333	0.00666667	1.68	0.666667
R9606_34059.1	XM_024448659.1	6484	4.72	7.2	4.33	5.89	4.31	9.7	8.18	12.54	6.69	8.39	6.14	16.03	157.11	238.19	145.31	188.05	133.34	313.25	5.41667	6.63333	9.13667	10.1867	180.203	211.547
R9606_83311.3	XM_011510375.3	6868	0.15	0	0	0	0.02	0	0.25	0	0	0	0.03	0	12.66	0	0	0	1.63	0	0.05	0.00666667	0.0833333	0.01	4.22	0.543333
R9606_3358.4	XM_006712794.4	84220	0	0.78	0.35	0.45	0	0	0	1.36	0.54	0.64	0	0	0	110.21	50.1	61.51	0	0	0.376667	0.15	0.633333	0.213333	53.4367	20.5033
R9606_24034.1	NM_001145290.2	219855	20.8	20.12	17.19	13.5	14.19	14.92	36	35.02	26.57	19.22	20.23	24.65	1608.69	1547.32	1342.22	1002.09	1021.73	1119.79	19.37	14.2033	32.53	21.3667	1499.41	1047.87
R9606_43993.1	NM_001320672.1	864	0	0	0	0	0	0.08	0	0	0	0	0	0.14	0	0	0	0	0	6.59	0	0.0266667	0	0.0466667	0	2.19667
R9606_81233.1	XM_024454192.1	6731	0.1	0	0	0	0	0.06	0.17	0	0	0	0	0.1	4.02	0	0	0	0	2.33	0.0333333	0.02	0.0566667	0.0333333	1.34	0.776667
R9606_95943.5	XM_005263854.5	10120	4.48	2.65	2.33	13.8	15.37	11.7	7.75	4.61	3.6	19.65	21.92	19.33	174.24	102.55	91.5	515.32	556.97	441.88	3.15333	13.6233	5.32	20.3	122.763	504.723
R9606_141042.4	NM_001007.5	6191	755.91	773.95	804.44	1506.97	1799.59	1471.92	1308.2	1347.12	1243.44	2146.34	2565.83	2431.96	21346.2	21738.9	22938.3	40862.7	47332.2	40347.2	778.1	1592.83	1299.59	2381.38	22007.8	42847.4
R9606_34667.4	XM_005261638.4	5372	0	3.25	0.92	0.3	0	0	0	5.66	1.43	0.43	0	0	0	70.78	20.42	6.38	0	0	1.39	0.1	2.36333	0.143333	30.4	2.12667
R9606_58368.2	XM_017012325.2	5260	0	0.07	0	0	0.05	0	0	0.13	0	0	0.07	0	0	2.11	0	0	1.35	0	0.0233333	0.0166667	0.0433333	0.0233333	0.703333	0.45
R9606_98116.1	NM_001289752.1	1738	0	0	0	0	2.45	0	0	0	0	0	3.5	0	0	0	0	0	154.94	0	0	0.816667	0	1.16667	0	51.6467
R9606_155266.1	XM_017029664.1	57187	0	0	0.13	0	0	0	0	0	0.2	0	0	0	0	0	15.35	0	0	0	0.0433333	0	0.0666667	0	5.11667	0
R9606_120660.1	NM_001276275.2	4150	50.48	50.98	55.77	28.24	3.72	32.73	87.36	88.74	86.21	40.23	5.31	54.07	2270.78	2281.1	2533.36	1220.02	156.07	1429.09	52.41	21.5633	87.4367	33.2033	2361.75	935.06
R9606_13873.1	XM_017021385.1	5494	0.66	0.2	0.25	0	0	0.01	1.14	0.35	0.39	0	0	0.01	107.88	32.95	41.22	0	0	1.12	0.37	0.00333333	0.626667	0.00333333	60.6833	0.373333
R9606_19035.2	NM_198868.3	23061	0	0	2.71	0	1.06	0.75	0	0	4.19	0	1.51	1.24	0	0	279.63	0	101.12	74.71	0.903333	0.603333	1.39667	0.916667	93.21	58.61
R9606_134837.2	XM_017012342.2	5395	0.47	0.19	0.49	0	0.04	0	0.81	0.33	0.76	0	0.05	0	32.65	13.08	34.74	0	2.49	0	0.383333	0.0133333	0.633333	0.0166667	26.8233	0.83
R9606_143215.2	XM_017001211.2	3707	0.1	0.07	0.04	0.09	0.28	0.1	0.17	0.12	0.07	0.12	0.4	0.16	19.6	13.52	8.85	16.35	51.37	19.19	0.07	0.156667	0.12	0.226667	13.99	28.97
R9606_141680.1	NM_001243099.1	3568	0.01	0.02	0	0.01	0	0	0.02	0.03	0	0.01	0	0	1	2	0	1	0	0	0.01	0.00333333	0.0166667	0.00333333	1	0.333333
R9606_410108.1	NM_001375824.1	64393	0	0	0.08	0.16	0.21	0.02	0	0	0.12	0.23	0.3	0.03	0	0	14.79	28.62	35.22	2.95	0.0266667	0.13	0.04	0.186667	4.93	22.2633
R9606_128200.1	XM_017028028.1	6780	0	0.85	0	0	0	0	0	1.48	0	0	0	0	0	60.49	0	0	0	0	0.283333	0	0.493333	0	20.1633	0
R9606_118085.4	NM_032789.5	84875	18.52	22.03	15.17	4.31	3.6	10.95	32.05	38.35	23.45	6.14	5.13	18.09	1268.25	1500.78	1049.14	283.54	229.69	728	18.5733	6.28667	31.2833	9.78667	1272.72	413.743
R9606_18182.1	XM_024449341.1	3146	157.62	152.91	144.9	122	63.1	154.51	272.78	266.15	223.97	173.76	89.97	255.29	8420.94	8125.69	7816.85	6258.55	3139.95	8012.95	151.81	113.203	254.3	173.007	8121.16	5803.82
R9606_4216.2	NM_024108.3	79090	2.83	2.77	4.46	3.62	0	1.48	4.9	4.81	6.9	5.15	0	2.45	42.13	40.95	67.04	51.72	0	21.42	3.35333	1.7	5.53667	2.53333	50.04	24.38
R9606_117628.1	NM_001276395.2	388633	0	0.1	0	0	0	0	0	0.17	0	0	0	0	0	4.25	0	0	0	0	0.0333333	0	0.0566667	0	1.41667	0
R9606_137692.1	NM_001323576.2	9738	0	0	0.13	0	0.5	0	0	0	0.21	0	0.71	0	0	0	14.32	0	48.87	0	0.0433333	0.166667	0.07	0.236667	4.77333	16.29
R9606_408399.1	NM_001376792.1	50809	0	0.07	0.1	0.06	0.15	0.05	0	0.12	0.15	0.08	0.21	0.09	0	9.05	12.61	7.23	17.72	6.56	0.0566667	0.0866667	0.09	0.126667	7.22	10.5033
R9606_114596.5	NM_003414.6	10308	4.08	3.47	2.83	1.62	1.03	2.92	7.05	6.04	4.37	2.31	1.46	4.83	260	220.35	182	99.4	61	181	3.46	1.85667	5.82	2.86667	220.783	113.8
R9606_3997.3	NM_004425.4	1893	29.69	28.49	26.11	38.35	27.63	38.27	51.38	49.59	40.35	54.62	39.4	63.23	1174.98	1121.52	1043.24	1457.28	1018.6	1470.16	28.0967	34.75	47.1067	52.4167	1113.25	1315.35
R9606_56001.1	NM_031857.2	9752	0	0.13	0	0	0	0	0	0.22	0	0	0	0	0	13.13	0	0	0	0	0.0433333	0	0.0733333	0	4.37667	0
R9606_155987.4	XM_005255049.4	10921	1.68	2.34	1.93	0.79	0.19	1.18	2.91	4.08	2.98	1.13	0.27	1.94	74.65	103.24	86.21	33.76	7.7	50.65	1.98333	0.72	3.32333	1.11333	88.0333	30.7033
R9606_70399.3	XM_005250948.3	51115	0.18	0	0	0	0.09	0.28	0.3	0	0	0	0.13	0.47	7.12	0	0	0	3.35	11.13	0.06	0.123333	0.1	0.2	2.37333	4.82667
R9606_111340.4	XM_006713294.4	6419	0.21	0	0	0	0.2	0.16	0.36	0	0	0	0.28	0.27	21.06	0	0	0	18.76	15.9	0.07	0.12	0.12	0.183333	7.02	11.5533
R9606_87580.2	NM_001136497.2	91408	1.1	0.51	1.57	0.9	0.37	1.04	1.91	0.89	2.43	1.28	0.53	1.72	98.94	45.74	142.59	77.13	31.2	90.46	1.06	0.77	1.74333	1.17667	95.7567	66.2633
R9606_31407.3	XM_005252435.3	23185	0.56	0	0.17	0	0	0.05	0.97	0	0.26	0	0	0.08	28.77	0	8.63	0	0	2.43	0.243333	0.0166667	0.41	0.0266667	12.4667	0.81
R9606_118138.1	NM_020725.1	222255	0.63	1.04	1.01	0.58	0.71	0.49	1.09	1.8	1.56	0.83	1.01	0.8	70.66	115.24	114.03	62.45	73.6	52.82	0.893333	0.593333	1.48333	0.88	99.9767	62.9567
R9606_140974.1	XM_017028150.1	9770	0	0	0	0	0.07	0	0	0	0	0	0.1	0	0	0	0	0	7.56	0	0	0.0233333	0	0.0333333	0	2.52
R9606_60836.1	NM_001135188.1	3267	1.42	0.69	0.69	0.3	0.65	0.84	2.46	1.19	1.06	0.43	0.92	1.39	242.74	116.41	118.23	49.01	102.64	139.49	0.933333	0.596667	1.57	0.913333	159.127	97.0467
R9606_102469.2	NM_201545.2	3964	4.23	4.81	2.34	3.01	2.29	5.33	7.31	8.37	3.62	4.29	3.26	8.8	510.93	578.65	286.13	349.33	257.79	625.39	3.79333	3.54333	6.43333	5.45	458.57	410.837
R9606_117084.5	NM_000954.6	5730	0	0.47	0.13	0.07	0.14	0.2	0	0.81	0.2	0.1	0.2	0.34	0	7	2	1	2	3	0.2	0.136667	0.336667	0.213333	3	2
R9606_116807.1	XM_017010485.1	22858	0	0	0.01	0	0	0	0	0	0.02	0	0	0	0	0	1.66	0	0	0	0.00333333	0	0.00666667	0	0.553333	0
R9606_66990.3	XM_011510781.3	200576	0.08	0	0	0	0	0	0.14	0	0	0	0	0	16.02	0	0	0	0	0	0.0266667	0	0.0466667	0	5.34	0
R9606_415070.1	NM_001365746.1	159091	1.03	1.18	1.73	0.3	1.03	0.97	1.78	2.06	2.67	0.43	1.47	1.61	45.33	51.81	76.78	12.67	42.24	41.62	1.31333	0.766667	2.17	1.17	57.9733	32.1767
R9606_87252.3	XM_011528055.3	5141	0	0	0.07	0.08	0	0	0	0	0.11	0.11	0	0	0	0	4.44	4.55	0	0	0.0233333	0.0266667	0.0366667	0.0366667	1.48	1.51667
R9606_412416.1	NM_001367413.1	253725	0.67	0	0	0.04	0.34	0	1.16	0	0	0.06	0.48	0	56.8	0	0	3.33	26.73	0	0.223333	0.126667	0.386667	0.18	18.9333	10.02
R9606_85398.4	NM_016626.5	51320	6.58	6.52	4.94	2.85	1.14	3.92	11.39	11.35	7.64	4.06	1.62	6.48	534	526	405	222	86	309	6.01333	2.63667	10.1267	4.05333	488.333	205.667
R9606_143946.4	XM_005277421.4	647135	0.42	1.15	0.29	0	0.49	0.74	0.73	2.01	0.45	0	0.7	1.22	55.28	149.89	38.19	0	59.85	93.77	0.62	0.41	1.06333	0.64	81.12	51.2067
R9606_19771.3	NM_002889.4	5919	0.21	0.15	0.19	0.17	0.47	0	0.36	0.25	0.3	0.24	0.67	0	2.6	1.82	2.45	2	5.55	0	0.183333	0.213333	0.303333	0.303333	2.29	2.51667
R9606_116467.1	XM_017009449.1	375449	0.11	0	0	0	0	0	0.19	0	0	0	0	0	22.45	0	0	0	0	0	0.0366667	0	0.0633333	0	7.48333	0
R9606_152243.2	XM_017012459.2	57157	0.78	0.7	1.27	0.88	1.2	0	1.35	1.22	1.97	1.25	1.72	0	71.51	63.87	117.92	77.44	102.99	0	0.916667	0.693333	1.51333	0.99	84.4333	60.1433
R9606_17293.2	NM_198704.3	374875	0	0.03	0	0	0	0	0	0.04	0	0	0	0	0	0.66	0	0	0	0	0.01	0	0.0133333	0	0.22	0
R9606_130185.1	XM_017021737.1	8816	1.5	2.03	0	0.99	1.21	1.7	2.59	3.54	0	1.41	1.72	2.82	154.62	209.22	0.01	98.59	116.3	171.03	1.17667	1.3	2.04333	1.98333	121.283	128.64
R9606_88349.2	NM_001102668.2	5685	29.49	41.18	43.47	53.67	78.35	57.49	51.03	71.68	67.19	76.44	111.71	94.99	613.55	852.37	913.27	1072.31	1518.38	1161.23	38.0467	63.17	63.3	94.38	793.063	1250.64
R9606_121084.3	NM_002018.4	2314	24.45	24.97	18.09	11.94	4.04	28.22	42.31	43.47	27.97	17	5.76	46.63	2002.11	2034	1495.98	938.61	308.11	2243.24	22.5033	14.7333	37.9167	23.13	1844.03	1163.32
R9606_115474.1	XM_024454339.1	10827	0.07	0.03	0.03	0	0	0	0.11	0.06	0.05	0	0	0	5.89	2.88	2.95	0	0	0	0.0433333	0	0.0733333	0	3.90667	0
R9606_116100.2	XM_017013586.2	54332	0.13	0.13	0	0	0	0.11	0.22	0.23	0	0	0	0.19	3.03	3.21	0	0	0	2.69	0.0866667	0.0366667	0.15	0.0633333	2.08	0.896667
R9606_95915.2	XM_011509200.2	128239	0	0.1	0.12	0	0	0.2	0	0.17	0.18	0	0	0.34	0	9.95	12.06	0	0	20.26	0.0733333	0.0666667	0.116667	0.113333	7.33667	6.75333
R9606_154494.1	NM_006071.2	10343	0.03	0.07	0.04	0	0.02	0.02	0.05	0.12	0.06	0	0.03	0.03	4	10	6	0	3	3	0.0466667	0.0133333	0.0766667	0.02	6.66667	2
R9606_412905.1	NM_001376629.1	8567	0	0	0	0	0	0	0	0.01	0	0.01	0	0	0	0.41	0	0.4	0	0	0	0	0.00333333	0.00333333	0.136667	0.133333
R9606_94805.2	NM_181721.3	283150	0	0.05	0	0	0.1	0.05	0	0.08	0	0	0.15	0.08	0	1	0	0	2	1	0.0166667	0.05	0.0266667	0.0766667	0.333333	1
R9606_16692.1	NM_001286722.2	23196	0	0.48	0	0	0	0	0	0.84	0	0	0	0	0	48.41	0	0	0	0	0.16	0	0.28	0	16.1367	0
R9606_19279.1	XM_011533268.1	10425	1.69	1.95	1.48	1.21	0.13	1.24	2.92	3.4	2.29	1.72	0.18	2.05	135.4	155.8	119.96	93.09	9.66	96.77	1.70667	0.86	2.87	1.31667	137.053	66.5067
R9606_19211.1	NM_001258380.2	9497	0.03	0.04	0.32	0	0.14	0	0.06	0.07	0.49	0	0.21	0	4.67	5.96	46.48	0	19.62	0	0.13	0.0466667	0.206667	0.07	19.0367	6.54
R9606_126034.2	NM_001080446.3	143678	0	0	0	0.34	0.18	0	0	0	0	0.48	0.25	0	0	0	0	2	1	0	0	0.173333	0	0.243333	0	1
R9606_68493.2	XM_017012622.2	79783	0	0	0	0	0.04	0	0	0	0	0	0.06	0	0	0	0	0	2	0	0	0.0133333	0	0.02	0	0.666667
R9606_134692.3	NM_000391.4	1200	36.11	36.51	28.59	19.42	23.05	29.84	62.5	63.55	44.2	27.65	32.87	49.3	2464	2478	1970	1272	1465	1976	33.7367	24.1033	56.75	36.6067	2304	1571
R9606_80132.5	XM_005256377.5	56270	11.88	5.41	21.98	23.86	15.96	25.82	20.57	9.41	33.97	33.99	22.76	42.65	556.23	251.65	1038.77	1072.58	695.8	1172.92	13.09	21.88	21.3167	33.1333	615.55	980.433
R9606_20804.2	XM_017020363.2	10808	8.98	13.83	1.34	0	0	0	15.54	24.07	2.07	0	0	0	511.32	783.29	77.06	0	0	0	8.05	0	13.8933	0	457.223	0
R9606_57393.2	XM_017027600.2	10953	5.13	3.25	3.27	5.24	2.62	6.5	8.87	5.66	5.06	7.46	3.74	10.75	207.11	130.78	133.46	203.28	98.65	255.13	3.88333	4.78667	6.53	7.31667	157.117	185.687
R9606_87036.1	NM_001320199.2	92342	0.68	0	2.28	1.55	2.27	1.49	1.18	0	3.53	2.2	3.24	2.46	18.28	0	62	39.98	57	38.87	0.986667	1.77	1.57	2.63333	26.76	45.2833
R9606_131435.1	XM_011529313.1	63908	0.18	0	0	0	0	0	0.31	0	0	0	0	0	13.57	0	0	0	0	0	0.06	0	0.103333	0	4.52333	0
R9606_67418.2	XM_017029791.2	7543	0.11	0	0.14	0	0.08	0.2	0.19	0	0.22	0	0.11	0.33	16.67	0	21.07	0	10.68	29.15	0.0833333	0.0933333	0.136667	0.146667	12.58	13.2767
R9606_138442.2	NM_015088.3	23112	0.61	1.17	0.88	0.28	0.13	0.75	1.05	2.04	1.36	0.4	0.19	1.24	215.81	414.5	315.25	95.58	43.09	258.44	0.886667	0.386667	1.48333	0.61	315.187	132.37
R9606_64468.5	XM_005260501.5	63916	0	4.41	4.14	1	0.52	1.83	0	7.67	6.39	1.43	0.74	3.02	0	303.41	289.11	66.55	33.28	122.84	2.85	1.11667	4.68667	1.73	197.507	74.2233
R9606_56583.2	NM_182580.3	284613	0	0.12	0	0	0	0.42	0	0.22	0	0	0	0.69	0	11.94	0	0	0	39.21	0.04	0.14	0.0733333	0.23	3.98	13.07
R9606_108607.1	XM_024450654.1	22834	0	0	0	0	0.05	0.24	0	0	0	0	0.07	0.39	0	0	0	0	10.92	52.67	0	0.0966667	0	0.153333	0	21.1967
R9606_88819.4	NM_016931.5	50507	0.11	0.07	0	0.05	0.05	0.1	0.18	0.13	0	0.07	0.06	0.16	8.93	6.23	0	3.89	3.51	7.86	0.06	0.0666667	0.103333	0.0966667	5.05333	5.08667
R9606_47150.1	XM_011516922.1	203062	0	0.05	0.03	0	0	0	0	0.09	0.04	0	0	0	0	3.07	1.57	0	0	0	0.0266667	0	0.0433333	0	1.54667	0
R9606_110198.3	XM_011538550.3	55591	0	0.29	0.18	0	0	0	0	0.51	0.28	0	0	0	0	30.76	18.97	0	0	0	0.156667	0	0.263333	0	16.5767	0
R9606_96912.3	NM_005174.3	509	1.31	4.56	5.53	0	0	0	2.27	7.94	8.54	0	0	0	28.31	97.77	120.31	0	0	0	3.8	0	6.25	0	82.13	0
R9606_75119.2	XM_005264937.2	200845	0.14	0.11	0.04	0.05	0	0.12	0.25	0.2	0.06	0.07	0	0.19	8.05	6.31	2.06	2.69	0	6.32	0.0966667	0.0566667	0.17	0.0866667	5.47333	3.00333
R9606_52697.1	XM_017028270.1	11077	0.07	0.15	0	0	0	0.06	0.11	0.25	0	0	0	0.09	2.04	4.53	0	0	0	1.71	0.0733333	0.02	0.12	0.03	2.19	0.57
R9606_51755.1	XM_024451869.1	26164	0.31	0.31	0.27	0.25	0.93	0.26	0.53	0.53	0.42	0.35	1.33	0.43	33.58	33.32	29.9	26.04	94.85	27.64	0.296667	0.48	0.493333	0.703333	32.2667	49.51
R9606_48674.2	NM_006141.3	1783	9.38	7.67	8.82	2.33	0.91	3.29	16.23	13.35	13.63	3.32	1.3	5.44	794.81	646.37	754.76	189.7	72	270.94	8.62333	2.17667	14.4033	3.35333	731.98	177.547
R9606_157092.1	XM_017019638.1	55729	2.74	2.44	1.25	1.52	0.45	2.03	4.75	4.25	1.94	2.17	0.64	3.36	472.19	418.63	218.15	251.81	72.32	339.61	2.14333	1.33333	3.64667	2.05667	369.657	221.247
R9606_155533.2	XM_017010854.2	3910	0	0.02	0	0	0	0.01	0	0.04	0	0	0	0.01	0	3	0	0	0	1	0.00666667	0.00333333	0.0133333	0.00333333	1	0.333333
R9606_60387.2	NM_031310.3	83483	0.07	0	0	0.02	0	0	0.12	0	0	0.03	0	0	3	0	0	1	0	0	0.0233333	0.00666667	0.04	0.01	1	0.333333
R9606_10122.2	NM_002152.3	3270	0	0	0	0	0.02	0.02	0	0	0	0	0.03	0.04	0	0	0	0	1	1	0	0.0133333	0	0.0233333	0	0.666667
R9606_62943.2	XM_011521217.2	123228	0.18	0.21	0	0.11	0.13	0	0.32	0.36	0	0.16	0.19	0	15.41	17.39	0	9.2	10.23	0	0.13	0.08	0.226667	0.116667	10.9333	6.47667
R9606_126656.1	NM_001351288.2	25834	0.01	0.02	0	0	0	0	0.02	0.04	0	0	0	0	4.86	11.44	0	0	0	0	0.01	0	0.02	0	5.43333	0
R9606_143757.1	XM_024453211.1	905	0.05	0.06	0.12	0.11	0.11	0.01	0.09	0.1	0.18	0.16	0.16	0.01	7.57	8.51	17.14	15.29	15.14	1	0.0766667	0.0766667	0.123333	0.11	11.0733	10.4767
R9606_129883.2	NM_001313953.3	9212	11.63	13.99	11.79	6.19	5.24	15.94	20.13	24.35	18.23	8.82	7.48	26.34	253.13	302.83	259.07	129.35	106.28	336.71	12.47	9.12333	20.9033	14.2133	271.677	190.78
R9606_409813.1	NM_001363940.1	23272	0	0.12	0	0	0.4	0	0	0.21	0	0	0.57	0	0	18.81	0	0	58.61	0	0.04	0.133333	0.07	0.19	6.27	19.5367
R9606_36700.1	NM_001199863.2	8514	0	0	0	0	0	1.02	0	0	0	0	0	1.69	0	0	0	0	0	75.36	0	0.34	0	0.563333	0	25.12
R9606_410376.1	NM_001370979.1	51574	0	0	0.96	0	0	0	0	0	1.49	0	0	0	0	0.02	39.66	0	0	0	0.32	0	0.496667	0	13.2267	0
R9606_41885.1	NM_001350262.2	9877	0.7	0.59	0.45	0.42	0.28	0.25	1.22	1.03	0.69	0.6	0.4	0.42	65.44	54.74	41.87	37.58	24.51	22.71	0.58	0.316667	0.98	0.473333	54.0167	28.2667
R9606_63196.4	NM_000077.4	1029	43.96	45.48	68.49	62.25	16.73	24.45	76.08	79.17	105.86	88.67	23.85	40.4	1049.71	1080.34	1651.38	1427.45	372.1	566.72	52.6433	34.4767	87.0367	50.9733	1260.48	788.757
R9606_29836.1	NM_001146115.2	23181	0	0.11	0.04	0.11	0	0.22	0	0.19	0.07	0.16	0	0.37	0	6.06	2.37	5.87	0	11.79	0.05	0.11	0.0866667	0.176667	2.81	5.88667
R9606_46821.3	NM_016319.4	50813	5.26	24.71	24	17.35	3.93	16.03	9.11	43.01	37.09	24.71	5.6	26.49	183.04	854.85	842.72	579.29	127.32	541.27	17.99	12.4367	29.7367	18.9333	626.87	415.96
R9606_101430.1	XM_017029332.1	1774	1.67	1.87	1.42	1.81	4.06	1.96	2.88	3.26	2.2	2.58	5.78	3.23	137.48	153.72	118.43	143.37	311.81	156.71	1.65333	2.61	2.78	3.86333	136.543	203.963
R9606_101474.1	NM_001282668.1	9645	0.22	0.24	0	0.09	0.25	0	0.38	0.42	0	0.13	0.35	0	4.69	5.12	0	1.87	4.84	0	0.153333	0.113333	0.266667	0.16	3.27	2.23667
R9606_5633.2	XM_017012649.2	79974	0.11	0.05	0.15	0	0.11	0.14	0.19	0.09	0.23	0	0.16	0.24	8.73	4	11.87	0	8.11	10.86	0.103333	0.0833333	0.17	0.133333	8.2	6.32333
R9606_68997.3	NM_002638.4	5266	1.71	1.82	2.29	3.87	2.81	2.38	2.96	3.17	3.54	5.52	4	3.94	17	18	23	37	26	23	1.94	3.02	3.22333	4.48667	19.3333	28.6667
R9606_31303.2	NM_001184705.3	3033	0.41	0	0	0	0	0	0.7	0	0	0	0	0	14.52	0	0	0	0	0	0.136667	0	0.233333	0	4.84	0
R9606_69699.2	XM_017009336.2	26064	0.92	0.5	2.87	3.35	0	1.05	1.58	0.87	4.44	4.77	0	1.73	88.7	48.3	281.11	311.46	0	98.48	1.43	1.46667	2.29667	2.16667	139.37	136.647
R9606_109289.2	XM_017002946.2	9859	0.61	0.55	0.25	0.22	0	0.27	1.06	0.96	0.39	0.32	0	0.44	79.21	71.05	32.65	27.72	0	33.33	0.47	0.163333	0.803333	0.253333	60.97	20.35
R9606_66341.2	NM_003524.3	8345	1.1	1.35	1.33	1.74	1.31	1.64	1.9	2.36	2.06	2.48	1.87	2.71	9	11.02	11	13.69	10	13.03	1.26	1.56333	2.10667	2.35333	10.34	12.24
R9606_117727.2	NM_024713.3	79768	7.03	4.96	4.74	2.12	0	1.67	12.17	8.64	7.33	3.02	0	2.76	374.93	263.17	255.37	108.46	0	86.37	5.57667	1.26333	9.38	1.92667	297.823	64.9433
R9606_14030.4	NM_025010.5	23276	2.48	2.84	0	0.35	0	1.17	4.29	4.94	0	0.5	0	1.94	224.44	256.02	0	30.64	0	103.15	1.77333	0.506667	3.07667	0.813333	160.153	44.5967
R9606_80104.1	XM_017011037.1	55809	0.36	0.14	0	0	0	0.33	0.63	0.24	0	0	0	0.54	56.18	21.41	0	0	0	49.61	0.166667	0.11	0.29	0.18	25.8633	16.5367
R9606_51492.2	NM_001160264.2	389549	0	0	0	0	0.03	0	0	0	0	0	0.04	0	0	0	0	0	1	0	0	0.01	0	0.0133333	0	0.333333
R9606_153118.2	NM_052928.3	114826	1.63	2.11	3.5	0.91	3.39	1.33	2.83	3.66	5.41	1.3	4.84	2.19	140.99	180.77	304.89	75.45	272.93	111.06	2.41333	1.87667	3.96667	2.77667	208.883	153.147
R9606_87945.1	XM_005261681.1	55687	0.01	0	0.31	0	0	0.17	0.02	0	0.48	0	0	0.28	0.34	0	9.13	0	0	4.71	0.106667	0.0566667	0.166667	0.0933333	3.15667	1.57
R9606_5918.2	XM_017029239.2	11043	0	0	0	0.05	0.19	0.06	0.01	0	0	0.07	0.26	0.1	0.88	0	0	11.8	40.94	13.57	0	0.1	0.00333333	0.143333	0.293333	22.1033
R9606_54736.2	XM_011525991.2	4152	0	0.5	0.65	0	0	0	0	0.88	1.01	0	0	0	0	27.76	36.45	0	0	0	0.383333	0	0.63	0	21.4033	0
R9606_110671.1	NM_001349399.2	51555	0	0.01	0.04	0.01	0	0	0	0.02	0.06	0.02	0	0	0	2.33	6.55	2.36	0	0	0.0166667	0.00333333	0.0266667	0.00666667	2.96	0.786667
R9606_131376.1	XM_017005639.1	111	0	0.01	0.04	0	0	0.04	0	0.02	0.06	0	0	0.06	0	1.25	3.88	0	0	3.5	0.0166667	0.0133333	0.0266667	0.02	1.71	1.16667
R9606_53299.1	NM_001350427.2	22999	0	0.02	0	0	0	0	0	0.04	0	0	0	0	0	2.34	0	0	0	0	0.00666667	0	0.0133333	0	0.78	0
R9606_128722.1	XM_024446133.1	57179	0	0	0	0.8	0.15	1.09	0	0	0	1.14	0.21	1.79	0	0	0	42.48	7.72	58.25	0	0.68	0	1.04667	0	36.15
R9606_410209.1	NM_001375788.1	8310	0	0	0	0	0.37	0	0	0	0	0	0.53	0	0	0	0	0	19.18	0	0	0.123333	0	0.176667	0	6.39333
R9606_126487.2	NM_004594.3	6553	0	0	0	0	0	0	0	0	0	0	0	0	0.02	0	0	0	0	0	0	0	0	0	0.00666667	0
R9606_110491.2	NM_014641.3	9656	0.21	0	0	0	0	0	0.36	0	0	0	0	0	28.38	0.01	0	0	0	0	0.07	0	0.12	0	9.46333	0
R9606_81387.1	NM_001291556.2	5106	0	0	0.35	5.02	12.75	0.21	0	0	0.55	7.15	18.18	0.35	0	0	13.91	187.54	462.15	7.95	0.116667	5.99333	0.183333	8.56	4.63667	219.213
R9606_82705.3	NM_025184.4	80258	0.03	0.06	0.02	0.02	0	0	0.05	0.11	0.02	0.02	0	0	2	4	1	1	0	0	0.0366667	0.00666667	0.06	0.00666667	2.33333	0.333333
R9606_10686.1	NM_001302648.1	399948	0	0	0	0	0.1	0	0	0	0	0	0.14	0	0	0	0	0	9.52	0	0	0.0333333	0	0.0466667	0	3.17333
R9606_65309.2	XM_005254547.2	56204	0.93	2.2	1.15	0.89	0.46	1.51	1.6	3.83	1.77	1.27	0.65	2.5	75.76	179.04	94.79	70	35	120	1.42667	0.953333	2.4	1.47333	116.53	75
R9606_143872.1	XM_017007290.1	80723	0.51	0	0	0.26	0	0	0.88	0	0	0.38	0	0	16.78	0	0	8.41	0	0	0.17	0.0866667	0.293333	0.126667	5.59333	2.80333
R9606_6274.1	NM_032407.1	56097	0	0.06	0	0	0.08	0	0	0.1	0	0	0.11	0	0	2.99	0	0	3.79	0	0.02	0.0266667	0.0333333	0.0366667	0.996667	1.26333
R9606_65662.2	NM_001300948.3	83752	6.67	6	1.45	5.43	6.08	8.29	11.54	10.44	2.24	7.74	8.68	13.7	1058.53	947.5	232.75	828.54	900.01	1278.67	4.70667	6.6	8.07333	10.04	746.26	1002.41
R9606_56742.3	XM_005262898.3	256471	0.85	0.82	0.74	0.63	0	0.04	1.47	1.42	1.15	0.9	0	0.06	52.01	49.72	46.06	37.35	0	2.14	0.803333	0.223333	1.34667	0.32	49.2633	13.1633
R9606_144914.2	NM_004450.3	2079	119.49	120.61	133.62	118.99	71.41	137.39	206.79	209.93	206.55	169.47	101.82	227	1757	1764	1984	1680	978	1961	124.573	109.263	207.757	166.097	1835	1539.67
R9606_24745.1	NM_173601.2	283464	0.78	0.58	0.38	0	0.49	0.36	1.35	1.01	0.59	0	0.7	0.59	114.69	85.2	56.4	0	67.78	51.2	0.58	0.283333	0.983333	0.43	85.43	39.66
R9606_127848.3	XM_011543598.3	6606	0.29	0.48	0.27	0.74	0	1.59	0.51	0.84	0.42	1.05	0	2.63	6.83	11.24	6.35	16.55	0	36.04	0.346667	0.776667	0.59	1.22667	8.14	17.53
R9606_15079.2	XM_017004064.2	388931	0	0.01	0.02	0.02	0.13	0	0	0.02	0.03	0.03	0.18	0	0	0.92	1.38	1.82	9.16	0	0.01	0.05	0.0166667	0.07	0.766667	3.66
R9606_15330.2	XM_005277534.2	23262	0.97	0.15	0	0	0	0	1.67	0.27	0	0	0	0	111.27	17.67	0	0	0	0	0.373333	0	0.646667	0	42.98	0
R9606_147913.1	XM_017021132.1	23768	0	0	0	0	0	0.01	0	0	0	0	0	0.01	0	0	0	0	0	0.99	0	0.00333333	0	0.00333333	0	0.33
R9606_9217.3	XM_011541115.3	23352	0	0.49	0.21	0	0.25	0.24	0	0.86	0.33	0	0.36	0.4	0	194.04	85.49	0	94.11	94.02	0.233333	0.163333	0.396667	0.253333	93.1767	62.71
R9606_4054.1	XM_017023062.1	23042	0	0	0	0	0	0	0	0	0	0	0	0	0	0.19	0	0	0	0	0	0	0	0	0.0633333	0
R9606_14190.1	XM_017027400.1	84924	0	0.3	0.11	0.2	0.11	0.22	0	0.53	0.17	0.28	0.15	0.36	0	29.84	11.24	18.75	9.78	20.87	0.136667	0.176667	0.233333	0.263333	13.6933	16.4667
R9606_16643.1	NM_138336.1	150678	0.15	0	0	0	0.03	0	0.26	0	0	0	0.04	0	2.12	0	0	0	0.34	0	0.05	0.01	0.0866667	0.0133333	0.706667	0.113333
R9606_18077.3	XM_006718783.3	219854	1.01	1.13	0.14	0.72	0	0.47	1.76	1.96	0.22	1.03	0	0.78	65.73	72.59	9.39	44.85	0	29.73	0.76	0.396667	1.31333	0.603333	49.2367	24.86
R9606_110548.1	XM_017009360.1	285596	0	0	0.02	0	0	0	0	0	0.02	0	0	0	0	0	1.37	0	0	0	0.00666667	0	0.00666667	0	0.456667	0
R9606_25768.3	XM_011543878.3	81614	0	0.05	0.24	0	0	0	0	0.09	0.38	0	0	0	0	3.9	18.13	0	0	0	0.0966667	0	0.156667	0	7.34333	0
R9606_37514.2	XM_017022706.2	8925	0	0	0	0	0	0.01	0	0	0	0	0	0.01	0	0	0	0	0	1.02	0	0.00333333	0	0.00333333	0	0.34
R9606_143272.2	NM_004890.3	9552	52.7	54.45	56.35	65.98	71.59	67.9	91.2	94.77	87.11	93.97	102.06	112.19	998.33	1025.97	1078.05	1200.25	1263.13	1248.65	54.5	68.49	91.0267	102.74	1034.12	1237.34
R9606_71268.3	XM_011521840.3	57611	0.07	0.04	0	0	0	0	0.12	0.06	0	0	0	0	6.24	3.18	0	0	0	0	0.0366667	0	0.06	0	3.14	0
R9606_19407.1	XM_011513566.1	8310	0	0	0	0	0.13	0	0	0	0	0	0.18	0	0	0	0	0	6.23	0	0	0.0433333	0	0.06	0	2.07667
R9606_7338.1	NM_001316994.2	147650	0.66	1.24	2.21	2.32	2.83	0.68	1.14	2.16	3.42	3.31	4.03	1.12	12.75	23.96	43.38	43.27	51.11	12.76	1.37	1.94333	2.24	2.82	26.6967	35.7133
R9606_17380.1	NM_001323291.1	285671	0.07	0.43	0.08	0.15	0.31	0.08	0.12	0.74	0.12	0.21	0.44	0.13	1.02	6.03	1.08	2	4.09	1.1	0.193333	0.18	0.326667	0.26	2.71	2.39667
R9606_8398.1	NM_001326417.2	23761	1.98	0	1.89	0	0	0.03	3.43	0	2.92	0	0	0.06	107.09	0	103.31	0	0	1.78	1.29	0.01	2.11667	0.02	70.1333	0.593333
R9606_64491.3	NM_006870.4	11034	13.48	14.48	16.05	9.52	5.8	11.4	23.33	25.2	24.81	13.56	8.27	18.83	896.58	957.9	1077.86	608.09	359.25	735.79	14.67	8.90667	24.4467	13.5533	977.447	567.71
R9606_102270.2	NM_178456.3	128602	0	0.07	0	0.07	0	0	0	0.12	0	0.1	0	0	0	1	0	1	0	0	0.0233333	0.0233333	0.04	0.0333333	0.333333	0.333333
R9606_135301.1	NM_001306132.1	2335	0.95	2.04	1.71	3.48	5.12	8.62	1.64	3.54	2.64	4.96	7.31	14.24	151.08	323.4	274.89	534.14	762.1	1335.44	1.56667	5.74	2.60667	8.83667	249.79	877.227
R9606_130264.2	XM_017010667.2	253769	0.15	0	0.07	0	0	0	0.27	0	0.11	0	0	0	16.22	0	7.7	0	0	0	0.0733333	0	0.126667	0	7.97333	0
R9606_154428.2	NM_194332.2	152006	0.26	0.34	0	0.16	0.28	0.26	0.44	0.6	0	0.22	0.39	0.44	25.68	34.27	0	15.05	25.68	25.68	0.2	0.233333	0.346667	0.35	19.9833	22.1367
R9606_133979.1	XM_024447374.1	10244	4	2.52	4.93	0	0.71	2.28	6.93	4.39	7.62	0	1.01	3.76	124.94	78.28	155.3	0	20.58	68.97	3.81667	0.996667	6.31333	1.59	119.507	29.85
R9606_76542.2	XM_006721757.2	201266	0	2	1.08	0	0	0	0	3.48	1.67	0	0	0	0	100.77	55.37	0	0	0	1.02667	0	1.71667	0	52.0467	0
R9606_40268.2	XM_011536422.2	122773	0	0	0	0.04	0.03	0.03	0	0	0	0.05	0.05	0.05	0	0	0	1.54	1.33	1.25	0	0.0333333	0	0.05	0	1.37333
R9606_18178.2	XM_017019904.2	6773	0.75	0.33	0.38	0.1	0	0.09	1.3	0.57	0.58	0.14	0	0.15	71.74	31	36.57	8.92	0	8.47	0.486667	0.0633333	0.816667	0.0966667	46.4367	5.79667
R9606_137904.3	XM_011518318.3	158431	0.08	0	0	0	0	0	0.13	0	0	0	0	0	6.93	0	0	0	0	0	0.0266667	0	0.0433333	0	2.31	0
R9606_141912.2	NM_152444.4	145482	0	0	0	0	0	0.69	0	0	0	0	0	1.15	0	0	0	0	0	37.11	0	0.23	0	0.383333	0	12.37
R9606_109266.1	XM_017006545.1	51161	0	0	0.22	0	0	0	0	0	0.35	0	0	0	0	0	11.13	0	0	0	0.0733333	0	0.116667	0	3.71	0
R9606_76489.2	NM_198046.3	84287	8.7	5	4.57	0	0	3.97	15.06	8.7	7.06	0	0	6.56	332.57	189.97	176.24	0	0	147.15	6.09	1.32333	10.2733	2.18667	232.927	49.05
R9606_94975.2	NM_003611.3	8481	2.4	1.78	1.05	0.28	0.15	0.22	4.16	3.09	1.62	0.4	0.21	0.36	169.7	124.82	74.75	18.9	9.89	14.8	1.74333	0.216667	2.95667	0.323333	123.09	14.53
R9606_22728.2	XM_017027827.2	28231	5.28	4.38	4.07	2.97	1.36	3.78	9.14	7.62	6.3	4.23	1.94	6.25	513.79	423.55	400.35	277.77	123.38	357.33	4.57667	2.70333	7.68667	4.14	445.897	252.827
R9606_409915.1	NM_001363952.1	254887	0.46	0	0	0	0	0	0.8	0	0	0	0	0	48.98	0	0	0	0	0	0.153333	0	0.266667	0	16.3267	0
R9606_99252.1	NM_001170640.1	23552	0.55	0	0.56	0.13	0.49	0	0.95	0	0.86	0.19	0.7	0	23.62	0	24.1	5.46	19.45	0	0.37	0.206667	0.603333	0.296667	15.9067	8.30333
R9606_2119.1	NM_001113482.1	149175	8.83	7.73	6.74	5.31	3.33	4.01	15.27	13.46	10.42	7.57	4.75	6.63	491.32	428.21	378.99	283.92	172.84	216.8	7.76667	4.21667	13.05	6.31667	432.84	224.52
R9606_408512.1	NM_001377379.1	7579	0.18	0	0.17	0.09	0	0.12	0.32	0	0.26	0.13	0	0.2	34.09	0	31.51	16.23	0	21.64	0.116667	0.07	0.193333	0.11	21.8667	12.6233
R9606_117732.1	XM_017022182.1	4058	0	0	0.13	0	0	0	0	0	0.2	0	0	0	0	0	7.09	0	0	0	0.0433333	0	0.0666667	0	2.36333	0
R9606_53333.2	XM_011545649.2	3581	0	0.15	0	0.04	0.11	0.01	0	0.26	0	0.05	0.16	0.02	0	12.98	0	2.93	8.83	0.97	0.05	0.0533333	0.0866667	0.0766667	4.32667	4.24333
R9606_74421.2	NM_001174108.2	100381270	0.17	0.09	0.04	0.03	0.03	0.04	0.3	0.15	0.07	0.04	0.04	0.07	12	6	3	2	2	3	0.1	0.0333333	0.173333	0.05	7	2.33333
R9606_65852.1	NM_001165031.2	1841	6.68	0.9	4.08	2.63	4.9	0.98	11.57	1.57	6.31	3.75	6.99	1.63	123.17	16.54	75.91	46.61	84.12	17.6	3.88667	2.83667	6.48333	4.12333	71.8733	49.4433
R9606_409696.1	NM_001378011.1	100129480	0	0	0.02	0	0	0.17	0	0	0.02	0	0	0.28	0	0	0.32	0	0	3.32	0.00666667	0.0566667	0.00666667	0.0933333	0.106667	1.10667
R9606_42499.1	NM_001330107.2	8509	0	0	1.47	0	0	0	0	0	2.28	0	0	0	0	0	108.19	0	0	0	0.49	0	0.76	0	36.0633	0
R9606_412781.1	NM_001368907.1	5080	0	0	0.12	0.04	0	0	0	0	0.18	0.05	0	0	0	0	16.77	5.04	0	0	0.04	0.0133333	0.06	0.0166667	5.59	1.68
R9606_13279.1	XM_017020387.1	121793	0.08	0	0.08	0.04	0.03	0	0.13	0	0.12	0.06	0.04	0	3	0	3.05	1.53	1	0	0.0533333	0.0233333	0.0833333	0.0333333	2.01667	0.843333
R9606_35730.1	XM_011538040.1	22864	0.11	0.29	0.34	0.09	0	0	0.18	0.5	0.52	0.12	0	0	8.61	23.2	27.6	6.72	0	0	0.246667	0.03	0.4	0.04	19.8033	2.24
R9606_139743.2	XM_011518411.2	23099	0.82	0.52	1	0.64	0.97	1.31	1.42	0.91	1.55	0.92	1.38	2.17	98.13	62.38	121.22	74.23	108	152.88	0.78	0.973333	1.29333	1.49	93.91	111.703
R9606_37208.4	NM_130809.5	133619	10.34	9.96	8.66	5.36	2.71	8.18	17.89	17.33	13.39	7.64	3.87	13.51	945.32	905.62	799.99	471.11	230.99	725.82	9.65333	5.41667	16.2033	8.34	883.643	475.973
R9606_26536.1	XM_017026316.1	147694	0.29	0.19	0.37	0.28	0.69	0.28	0.5	0.33	0.58	0.4	0.99	0.46	33.04	21.34	42.72	30.84	73.13	30.88	0.283333	0.416667	0.47	0.616667	32.3667	44.95
R9606_93376.3	XM_011542375.3	8672	0.7	0.53	0.34	0.44	0.12	0.87	1.21	0.92	0.53	0.62	0.17	1.44	106.61	80	52.51	64.07	16.75	129.51	0.523333	0.476667	0.886667	0.743333	79.7067	70.11
R9606_144033.1	NM_001308445.2	80218	9.58	10.39	9.09	9.3	15.86	13.69	16.57	18.09	14.05	13.24	22.62	22.62	1150.09	1241.36	1102.31	1072.26	1774.29	1595.57	9.68667	12.95	16.2367	19.4933	1164.59	1480.71
R9606_83832.1	NM_001244883.2	1743	1.18	1.04	0.6	0.22	0.08	0.18	2.04	1.81	0.93	0.31	0.12	0.3	30.89	27.06	15.9	5.43	2.05	4.56	0.94	0.16	1.59333	0.243333	24.6167	4.01333
R9606_108290.2	NM_178849.3	3172	0.09	0	0	0	0.05	0	0.15	0	0	0	0.07	0	11.33	0	0	0	5.75	0	0.03	0.0166667	0.05	0.0233333	3.77667	1.91667
R9606_70102.3	XM_006711930.3	129303	0.1	0	0	0	0	0.93	0.18	0	0	0	0	1.53	3.52	0	0	0	0	30.46	0.0333333	0.31	0.06	0.51	1.17333	10.1533
R9606_52557.2	XM_017023917.2	105371191	0.4	0.08	0.76	1.42	1.31	1.04	0.69	0.15	1.17	2.03	1.87	1.71	10.85	2.3	20.96	37.4	33.51	27.53	0.413333	1.25667	0.67	1.87	11.37	32.8133
R9606_101140.4	NM_002997.5	6382	21.64	16.93	17.57	20.17	2.71	18.21	37.45	29.47	27.16	28.72	3.86	30.08	1336.17	1040.04	1095.44	1195.79	155.75	1091.38	18.7133	13.6967	31.36	20.8867	1157.22	814.307
R9606_153684.3	XM_005264823.3	10869	0.11	0	0	0	0	0	0.19	0	0	0	0	0	10.44	0	0	0.03	0	0	0.0366667	0	0.0633333	0	3.48	0.01
R9606_4762.3	NM_001915.4	1534	19.96	16.86	16.96	6.85	8.38	12.01	34.55	29.35	26.22	9.75	11.95	19.84	1139.35	957.36	977.67	375.31	445.67	665.31	17.9267	9.08	30.04	13.8467	1024.79	495.43
R9606_17279.1	NM_001288777.2	7922	0	6.35	7.32	24.03	33.17	16.7	0	11.05	11.31	34.22	47.29	27.59	0	222.35	260.16	812.47	1087.85	570.83	4.55667	24.6333	7.45333	36.3667	160.837	823.717
R9606_94952.3	NM_052839.4	56666	0.24	0.17	0	0	0	0	0.41	0.29	0	0	0	0	14	10	0	0	0	0	0.136667	0	0.233333	0	8	0
R9606_19911.2	NM_001173531.2	5460	0.06	0.12	0	0.64	0.47	0.43	0.1	0.2	0	0.91	0.68	0.72	1.71	3.5	0	18.57	13.38	12.77	0.06	0.513333	0.1	0.77	1.73667	14.9067
R9606_42326.3	XM_011539830.3	4791	0	0	0	0	0	0	0	0	0	0	0	0	0.11	0.12	0.04	0.09	0.01	0.05	0	0	0	0	0.09	0.05
R9606_22243.2	XM_017000249.2	126626	0	0	0	0	0	0	0	0.01	0	0	0	0	0	0.13	0	0	0	0	0	0	0.00333333	0	0.0433333	0
R9606_46363.1	XM_024451446.1	24139	1.17	1.63	2.89	1.38	0.64	0.77	2.03	2.83	4.47	1.96	0.91	1.27	57.74	79.78	143.7	65.23	29.29	36.77	1.89667	0.93	3.11	1.38	93.74	43.7633
R9606_40711.1	NM_001346281.2	53407	0.78	0	0	0.41	0.67	0.3	1.35	0	0	0.58	0.95	0.5	32.59	0	0	16.25	25.83	12.2	0.26	0.46	0.45	0.676667	10.8633	18.0933
R9606_71143.1	NM_001281483.1	55738	1.61	1.27	0	4.1	17.1	0	2.78	2.21	0	5.84	24.38	0	100.11	78.66	0	245.33	992	0	0.96	7.06667	1.66333	10.0733	59.59	412.443
R9606_118378.1	XM_024450041.1	81629	0.48	0.41	0.17	0.06	1.28	0.61	0.83	0.72	0.27	0.08	1.83	1.01	17.07	14.63	6.23	2	42.36	21.07	0.353333	0.65	0.606667	0.973333	12.6433	21.81
R9606_8557.2	XM_017030107.2	102724250	0.17	0.32	0.26	0.61	0.94	0.24	0.3	0.55	0.4	0.86	1.35	0.39	8.81	15.91	13.09	29.4	44.45	11.63	0.25	0.596667	0.416667	0.866667	12.6033	28.4933
R9606_42638.1	NM_001322233.2	9252	0	0.05	0.05	0.01	0.23	0.05	0	0.09	0.08	0.02	0.33	0.07	0.01	27.93	28.93	6.71	115.25	23.08	0.0333333	0.0966667	0.0566667	0.14	18.9567	48.3467
R9606_94303.2	XM_017000811.2	23318	0.18	0.29	0	0.46	0.27	0	0.3	0.5	0	0.66	0.39	0	18.95	30.93	0	47.9	27.51	0	0.156667	0.243333	0.266667	0.35	16.6267	25.1367
R9606_149539.2	XM_011538096.2	23457	0.61	0	0	1.09	0	0	1.06	0	0	1.56	0	0	42.39	0	0	72.9	0	0	0.203333	0.363333	0.353333	0.52	14.13	24.3
R9606_45324.2	XM_005261411.2	23464	0	0	0.16	0	0	0	0	0	0.25	0	0	0	0	0	4.83	0	0	0	0.0533333	0	0.0833333	0	1.61	0
R9606_35606.4	NM_006288.5	7070	0	0	0.13	0.13	0.32	0.03	0	0	0.19	0.18	0.45	0.05	0	0	11.21	10.66	26.01	2.7	0.0433333	0.16	0.0633333	0.226667	3.73667	13.1233
R9606_412952.1	NM_001376374.1	10658	0.02	0	0	0	0	0	0.04	0	0	0	0	0	3.79	0	0	0	0	0	0.00666667	0	0.0133333	0	1.26333	0
R9606_99615.1	NM_001301852.3	51072	0	0.01	0	0.03	0.45	0.05	0	0.02	0	0.04	0.64	0.09	0	1.63	0	4	64.44	7.86	0.00333333	0.176667	0.00666667	0.256667	0.543333	25.4333
R9606_87023.3	NM_002788.4	5684	73.28	69.21	62.42	59.6	40.23	80.03	126.83	120.46	96.48	84.89	57.36	132.22	1315.75	1235.93	1131.55	1027.57	672.77	1394.71	68.3033	59.9533	114.59	91.49	1227.74	1031.68
R9606_116389.3	XM_011532621.3	165082	0	0	0.21	0	0	0	0	0	0.32	0	0	0	0	0	12.82	0	0	0	0.07	0	0.106667	0	4.27333	0
R9606_106385.1	NM_001321099.2	80055	0	0	0.11	0	0	0	0	0	0.17	0	0	0	0	0	23.93	0	0	0	0.0366667	0	0.0566667	0	7.97667	0
R9606_79238.1	XM_017009367.1	285596	0	0	0.06	0.07	0.17	0.07	0	0	0.1	0.1	0.24	0.11	0	0	6.05	6.2	14.82	6.23	0.02	0.103333	0.0333333	0.15	2.01667	9.08333
R9606_93199.3	XM_011517105.3	51366	0	0	0	0	0.25	0	0	0	0	0	0.35	0	0	0	0	0	42.34	0	0	0.0833333	0	0.116667	0	14.1133
R9606_87595.2	XM_011536181.2	84456	0	0.09	0	0	0	0.32	0	0.16	0	0	0	0.53	0	7.47	0	0	0	25.5	0.03	0.106667	0.0533333	0.176667	2.49	8.5
R9606_47083.2	NM_018341.3	55780	0.29	0	1.79	0.29	0	0	0.49	0	2.76	0.41	0	0	11.95	0	75.56	11.66	0	0	0.693333	0.0966667	1.08333	0.136667	29.17	3.88667
R9606_125882.1	XM_024451543.1	53635	4.05	6.55	1.58	3.13	5.65	3.5	7.01	11.4	2.44	4.45	8.06	5.78	121.01	194.48	47.68	89.69	157.21	101.49	4.06	4.09333	6.95	6.09667	121.057	116.13
R9606_76857.1	XM_011535453.1	134957	0	0	0	0	0	0.7	0	0	0	0	0	1.15	0	0	0	0	0	121	0	0.233333	0	0.383333	0	40.3333
R9606_57151.1	NM_001039966.1	2852	2.61	2.73	2.11	0.55	0.25	1.42	4.51	4.75	3.26	0.78	0.35	2.34	150.94	157.05	123.18	30.4	13.28	79.69	2.48333	0.74	4.17333	1.15667	143.723	41.1233
R9606_4346.1	NM_001293191.1	4595	0	0.52	0	1.01	0.24	0.04	0	0.91	0	1.43	0.34	0.07	0	17.36	0	32.12	7.4	1.27	0.173333	0.43	0.303333	0.613333	5.78667	13.5967
R9606_98809.3	NM_013391.3	29958	0	0	0.02	0.06	0	0	0	0	0.02	0.08	0	0	0	0	1	3.38	0	0	0.00666667	0.02	0.00666667	0.0266667	0.333333	1.12667
R9606_140848.2	XM_017015332.2	9568	0.11	0.1	0.12	0.09	0.13	0.08	0.19	0.17	0.18	0.13	0.18	0.13	10	9	11	8	11	7	0.11	0.1	0.18	0.146667	10	8.66667
R9606_34155.2	XM_005259356.2	84924	0	0.27	0	0.18	0.39	0.09	0	0.47	0	0.25	0.56	0.14	0	28.16	0	18.08	38.5	8.98	0.09	0.22	0.156667	0.316667	9.38667	21.8533
R9606_134314.1	XM_017020995.1	145282	0	0.07	0	0	0	0.21	0	0.13	0	0	0	0.34	0	7.87	0	0	0	21.78	0.0233333	0.07	0.0433333	0.113333	2.62333	7.26
R9606_16705.1	NM_001252093.1	22808	0	0	0	0.1	0	0	0	0	0	0.14	0	0	0	0	0	7.25	0	0	0	0.0333333	0	0.0466667	0	2.41667
R9606_41719.1	XM_005260570.1	83737	0.01	2.63	1.07	0	0	1.31	0.01	4.57	1.66	0	0	2.16	0.63	324.71	134.4	0	0	157.65	1.23667	0.436667	2.08	0.72	153.247	52.55
R9606_7038.1	XM_005260393.1	26164	2.66	10.12	10.51	10.23	8.16	6.99	4.61	17.61	16.25	14.57	11.63	11.55	182.2	688.11	725.88	671.72	519.49	463.96	7.76333	8.46	12.8233	12.5833	532.063	551.723
R9606_59040.1	XM_017018330.1	79832	0.03	0.07	0.09	0.03	0.02	0.09	0.06	0.12	0.15	0.04	0.03	0.15	3.54	7.09	10.19	2.87	2.34	9.34	0.0633333	0.0466667	0.11	0.0733333	6.94	4.85
R9606_141247.2	XM_011533364.2	132014	0.13	0	0	0.05	0	0	0.22	0	0	0.07	0	0	3.11	0	0	1.2	0	0	0.0433333	0.0166667	0.0733333	0.0233333	1.03667	0.4
R9606_88763.1	XM_017027880.1	5332	0.19	0	0.34	0	0	0.09	0.32	0	0.53	0	0	0.15	20.73	0	38.56	0	0	9.75	0.176667	0.03	0.283333	0.05	19.7633	3.25
R9606_147998.1	NM_001353259.2	51571	0	0	0	0	0.29	0.15	0	0	0	0	0.41	0.24	0	0	0	0	21.65	11.49	0	0.146667	0	0.216667	0	11.0467
R9606_88581.1	NM_001346461.2	51134	0.48	0	0	0	0.15	0.12	0.83	0	0	0	0.22	0.2	27.85	0	0	0	8.38	6.92	0.16	0.09	0.276667	0.14	9.28333	5.1
R9606_152829.1	XM_017000014.1	10250	0.13	0.86	0.3	0.11	0.68	0.31	0.23	1.5	0.47	0.15	0.96	0.5	10.01	64.33	22.94	7.59	47.36	22.28	0.43	0.366667	0.733333	0.536667	32.4267	25.7433
R9606_139170.1	XM_024452491.1	55344	0	0	0.12	0	0	0	0	0	0.18	0	0	0	0	0	3.61	0	0	0	0.04	0	0.06	0	1.20333	0
R9606_51447.2	XM_017005811.2	1739	0	0	0.1	0.8	0.09	0.02	0	0	0.15	1.14	0.13	0.04	0	0	9.87	77.99	8.3	2.37	0.0333333	0.303333	0.05	0.436667	3.29	29.5533
R9606_21117.1	NM_001353828.2	5891	0.32	0	0.23	0	0	0	0.56	0	0.36	0	0	0	12.07	0	8.89	0	0	0	0.183333	0	0.306667	0	6.98667	0
R9606_112035.1	NM_022052.2	56000	0.26	0.37	0.24	0.25	0.62	0.55	0.46	0.65	0.36	0.35	0.89	0.9	10	14	9	9	21.92	20	0.29	0.473333	0.49	0.713333	11	16.9733
R9606_93622.3	NM_031923.4	83860	4.34	4.11	0.09	4.38	0.08	4.66	7.51	7.15	0.13	6.23	0.11	7.71	414.98	391	8.3	401.99	6.85	432.99	2.84667	3.04	4.93	4.68333	271.427	280.61
R9606_105736.2	XM_017000822.2	23352	0.19	0.1	0	0.11	0.19	0.21	0.32	0.17	0	0.15	0.27	0.35	74.38	39.51	0	40.05	71.22	82.26	0.0966667	0.17	0.163333	0.256667	37.9633	64.51
R9606_157011.1	NM_001134388.1	55146	5.5	6.02	8.97	5.66	0	6.17	9.52	10.49	13.87	8.06	0	10.2	154.02	167.8	253.7	152.18	0	167.79	6.83	3.94333	11.2933	6.08667	191.84	106.657
R9606_79543.3	NM_006266.4	5900	4.31	1.84	2.65	0	0	0	7.45	3.21	4.09	0	0	0	311.21	132.56	193.08	0	0	0	2.93333	0	4.91667	0	212.283	0
R9606_101706.1	NM_001354574.2	158038	0.01	0.07	0.02	0.03	0	0	0.01	0.12	0.03	0.04	0	0	2.24	19.42	5.06	7.93	0	0	0.0333333	0.01	0.0533333	0.0133333	8.90667	2.64333
R9606_414374.1	NM_001369558.1	6139	0	0	3.03	0	2.38	0	0	0	4.69	0	3.4	0	0	0	35.15	0	25.48	0	1.01	0.793333	1.56333	1.13333	11.7167	8.49333
R9606_40674.1	XM_017018719.1	10818	1.82	1.45	0.89	0.89	0.46	1.2	3.15	2.53	1.37	1.27	0.65	1.98	229.36	182.18	113.08	108.09	53.7	146.36	1.38667	0.85	2.35	1.3	174.873	102.717
R9606_131447.1	XM_024449677.1	5826	0.78	0.41	0.2	0.69	0.61	0.8	1.36	0.71	0.31	0.99	0.87	1.33	31.33	16.2	8.08	26.64	22.82	31.24	0.463333	0.7	0.793333	1.06333	18.5367	26.9
R9606_28445.3	NM_052964.4	116449	0.03	0.04	0.09	0.08	0.31	0.08	0.06	0.08	0.14	0.12	0.44	0.13	3.69	4.78	9.53	8.45	31.32	8.29	0.0533333	0.156667	0.0933333	0.23	6	16.02
R9606_27227.1	XM_011541063.1	23139	0.02	0	0	0	0	0	0.03	0	0	0	0	0	2.11	0	0	0	0	0	0.00666667	0	0.01	0	0.703333	0
R9606_64206.2	XM_011524700.2	30833	1.73	1.19	1.22	1.06	0.68	1.94	2.99	2.07	1.89	1.51	0.97	3.2	19.73	13.54	14.13	11.61	7.22	21.52	1.38	1.22667	2.31667	1.89333	15.8	13.45
R9606_45204.2	XM_017014488.2	23048	0	0.01	0	0	0	0	0	0.02	0	0	0	0	0	0.67	0	0	0	0	0.00333333	0	0.00666667	0	0.223333	0
R9606_140314.2	XM_011514589.2	387032	0	0	0.01	0	0	0	0	0	0.01	0	0	0	0	0	0.75	0	0	0	0.00333333	0	0.00333333	0	0.25	0
R9606_40323.1	NM_022892.2	4671	2.12	1.88	1.33	0.92	0.49	1.46	3.66	3.27	2.05	1.31	0.7	2.41	267.2	236.06	169.33	111.33	58.07	178.5	1.77667	0.956667	2.99333	1.47333	224.197	115.967
R9606_47645.3	NM_005256.4	2620	0.05	0.1	0	0	0	0	0.09	0.17	0	0	0	0	2.05	4	0	0	0	0	0.05	0	0.0866667	0	2.01667	0
R9606_17747.1	XM_017007206.1	79858	0	0	0	0	0.03	0.02	0	0	0	0	0.04	0.04	0	0	0	0	1.63	1.49	0	0.0166667	0	0.0266667	0	1.04
R9606_761.2	XM_011520280.2	627	0.04	0	0	0	0	0	0.07	0	0	0	0	0	3.98	0	0	0	0	0	0.0133333	0	0.0233333	0	1.32667	0
R9606_19442.3	NM_001149.3	288	0.06	0.06	0.06	0.01	0	0.02	0.1	0.11	0.1	0.02	0	0.04	7.81	9.14	9.3	1.95	0	3.09	0.06	0.01	0.103333	0.02	8.75	1.68
R9606_90263.2	XM_017018018.2	56912	3.27	5.67	6.19	3.77	2.93	2.52	5.66	9.87	9.57	5.37	4.17	4.16	100.64	173.78	192.53	111.45	83.99	75.34	5.04333	3.07333	8.36667	4.56667	155.65	90.26
R9606_20330.3	XM_011522654.3	780776	0	0.04	0	0.09	0.14	0.05	0	0.07	0	0.13	0.2	0.08	0	1	0	2.15	3.15	1.11	0.0133333	0.0933333	0.0233333	0.136667	0.333333	2.13667
R9606_132603.1	NM_001346373.2	92715	3.04	3.8	3.63	7.08	10.14	6.24	5.27	6.62	5.62	10.08	14.46	10.31	109.1	135.52	131.53	243.64	338.72	217.08	3.49	7.82	5.83667	11.6167	125.383	266.48
R9606_125565.2	XM_017012614.2	79034	6.41	8.26	8.19	7.81	0	5.55	11.1	14.38	12.66	11.12	0	9.16	234.03	299.87	301.75	273.56	0	196.41	7.62	4.45333	12.7133	6.76	278.55	156.657
R9606_113865.2	NM_003125.3	6699	0	0.09	0	0	0	0.09	0	0.15	0	0	0	0.15	0	1	0	0	0	1	0.03	0.03	0.05	0.05	0.333333	0.333333
R9606_115368.2	NM_005373.3	4352	0.49	0.55	0.34	0.53	1.31	0.67	0.86	0.96	0.52	0.75	1.87	1.1	35.09	38.91	24.2	36.07	86.56	45.97	0.46	0.836667	0.78	1.24	32.7333	56.2
R9606_74079.1	NM_001321186.2	727866	0	0	0.55	0	0	0	0	0	0.85	0	0	0	0	0	18.77	0	0	0	0.183333	0	0.283333	0	6.25667	0
R9606_136467.1	NM_001351362.2	55188	0	0	0.49	0	0	0	0	0	0.75	0	0	0	0	0	48.37	0	0	0	0.163333	0	0.25	0	16.1233	0
R9606_412534.1	NM_001370142.1	23522	0.19	0	0	0	0	0	0.33	0	0	0	0	0	28	0	0	0	0	0	0.0633333	0	0.11	0	9.33333	0
R9606_115852.11	NM_016476.11	51529	9.5	19.72	22.25	26.71	10.99	15.97	16.44	34.33	34.39	38.04	15.67	26.38	169.22	349.46	400.26	456.87	182.32	276.11	17.1567	17.89	28.3867	26.6967	306.313	305.1
R9606_822.1	NM_001353850.2	84187	0.51	0	0	0	0	0.37	0.89	0	0	0	0	0.61	27.81	0	0	0	0	19.33	0.17	0.123333	0.296667	0.203333	9.27	6.44333
R9606_81039.1	XM_017019217.1	28981	0	0.19	0.38	0.31	0.33	0.49	0	0.33	0.59	0.44	0.47	0.81	0	10.54	21.2	16.53	17.08	26.38	0.19	0.376667	0.306667	0.573333	10.58	19.9967
R9606_85220.2	XM_011545024.2	399909	0.22	0.32	0.2	0	0.03	0	0.38	0.55	0.32	0	0.05	0	32.83	47.8	31.08	0	4.58	0	0.246667	0.01	0.416667	0.0166667	37.2367	1.52667
R9606_63709.1	NM_001353798.1	162993	0.64	0.17	0.48	0.25	0.28	0	1.1	0.29	0.74	0.35	0.4	0	25.26	6.57	19.32	9.44	10.48	0	0.43	0.176667	0.71	0.25	17.05	6.64
R9606_110475.3	XM_011522521.3	5170	0	0.1	0	0.09	0.16	0.17	0	0.18	0	0.12	0.23	0.28	0	22.38	0	17.94	32.9	35.11	0.0333333	0.14	0.06	0.21	7.46	28.65
R9606_109357.2	XM_011520165.2	51317	0	0.24	0.1	0	0	0.28	0	0.42	0.15	0	0	0.46	0	18.19	7.6	0	0	20.23	0.113333	0.0933333	0.19	0.153333	8.59667	6.74333
R9606_411325.2	NM_001362792.2	8662	61.52	60.51	61.47	83.09	110.34	72.7	106.47	105.32	95.02	118.34	157.32	120.12	3352.59	3279.89	3382.71	4347.97	5600.73	3845.83	61.1667	88.71	102.27	131.927	3338.4	4598.18
R9606_63330.1	XM_017014142.1	101928095	0	0	0	0	0	0.01	0	0	0	0	0	0.02	0	0	0	0	0	0.6	0	0.00333333	0	0.00666667	0	0.2
R9606_94027.3	NM_181783.4	160418	0	0.36	0.38	0	0	0	0	0.62	0.59	0	0	0	0	50.14	54.53	0	0	0	0.246667	0	0.403333	0	34.89	0
R9606_28322.5	NM_005759.7	10152	0.2	0.38	0.22	0.35	0.14	0	0.35	0.67	0.35	0.49	0.2	0	25.07	47.74	28.43	41.57	16.61	0	0.266667	0.163333	0.456667	0.23	33.7467	19.3933
R9606_95773.2	XM_011542313.2	84938	0.19	0.08	0.18	0.07	0.04	0.14	0.34	0.13	0.27	0.09	0.05	0.22	12.94	5.07	11.98	4.19	2.25	8.81	0.15	0.0833333	0.246667	0.12	9.99667	5.08333
R9606_61025.1	NM_001174118.2	399664	0.36	0.58	0.49	0.51	0.31	0.37	0.63	1.01	0.76	0.72	0.44	0.61	20.73	33.02	28.16	27.69	16.24	20.32	0.476667	0.396667	0.8	0.59	27.3033	21.4167
R9606_8387.1	NM_001329634.1	23403	1.7	1	0	3.28	3.14	0	2.94	1.75	0	4.67	4.48	0	98.29	57.74	0	182.03	169.46	0	0.9	2.14	1.56333	3.05	52.01	117.163
R9606_34043.2	XM_017022815.2	100507607	0	0.32	0	0.24	0.23	0.25	0	0.56	0	0.34	0.33	0.41	0	10.65	0	7.55	7.12	8.13	0.106667	0.24	0.186667	0.36	3.55	7.6
R9606_58200.2	NM_194292.3	163786	1.21	1.7	0.62	0	0	0	2.1	2.95	0.97	0	0	0	91.45	127.03	47.49	0	0	0	1.17667	0	2.00667	0	88.6567	0
R9606_140593.4	NM_015446.5	25909	5.96	6.59	4.32	3.57	1.8	5.96	10.31	11.47	6.68	5.08	2.57	9.85	1006.03	1106.38	736.32	578.2	283.14	976.51	5.62333	3.77667	9.48667	5.83333	949.577	612.617
R9606_100438.1	XM_017018949.1	171017	0.83	0.48	0	0	1.43	0.43	1.43	0.84	0	0	2.04	0.7	49.25	28.46	0	0	79.52	24.68	0.436667	0.62	0.756667	0.913333	25.9033	34.7333
R9606_90282.1	NM_001348998.2	91775	0	0	0	0.35	0.39	0.19	0	0	0	0.5	0.56	0.32	0	0	0	56.33	60.89	31.48	0	0.31	0	0.46	0	49.5667
R9606_89884.3	NM_014149.4	29062	1.22	1.48	0.89	0.28	0	0.62	2.11	2.57	1.37	0.4	0	1.02	109.35	131.85	80.34	24.05	0	53.93	1.19667	0.3	2.01667	0.473333	107.18	25.9933
R9606_58130.3	XM_011520114.3	417	0.04	0.03	0.02	0	0	0	0.08	0.05	0.03	0	0	0	2.2	1.51	1.02	0	0	0	0.03	0	0.0533333	0	1.57667	0
R9606_14976.2	XM_011545151.2	55331	1.04	1.12	0.77	0.34	1.45	0.99	1.8	1.95	1.19	0.48	2.07	1.63	148.28	159.13	110.49	45.98	193.06	136.35	0.976667	0.926667	1.64667	1.39333	139.3	125.13
R9606_68678.2	NM_174918.2	199675	0	0	0	0	0	0.08	0	0	0	0	0	0.14	0	0	0	0	0	2	0	0.0266667	0	0.0466667	0	0.666667
R9606_150966.1	XM_017016687.1	80312	0	0	0	0	0.07	0.08	0	0	0	0	0.1	0.13	0	0.03	0	0	18.74	20.94	0	0.05	0	0.0766667	0.01	13.2267
R9606_54148.3	XM_005252597.3	79896	1.58	0.99	1.21	2.16	0.97	0.95	2.74	1.73	1.88	3.08	1.38	1.57	117.8	73.5	91.32	154.46	67.16	68.74	1.26	1.36	2.11667	2.01	94.2067	96.7867
R9606_73114.2	XM_017015821.2	196051	0	0	0	0.01	0.14	0	0	0	0	0.02	0.21	0	0	0	0	2.97	29.66	0	0	0.05	0	0.0766667	0	10.8767
R9606_7461.2	XM_011514253.2	10799	4.87	5.47	3.81	1.37	0	3.37	8.43	9.53	5.88	1.95	0	5.57	93.56	104.56	73.8	25.26	0	62.85	4.71667	1.58	7.94667	2.50667	90.64	29.37
R9606_410407.1	NM_001366048.1	80167	0	0	0	0.14	0.12	0	0	0	0	0.19	0.17	0	0	0	0	6.31	5.44	0	0	0.0866667	0	0.12	0	3.91667
R9606_59655.6	NM_003372.7	7411	39.61	40.05	34.89	30.31	14.49	36.43	68.55	69.71	53.93	43.17	20.66	60.19	1230	1237	1094	903.77	419.03	1098	38.1833	27.0767	64.0633	41.34	1187	806.933
R9606_32426.3	NM_002967.4	6294	2.84	4.67	3.26	0	0	0.94	4.91	8.12	5.05	0	0	1.55	169.18	276.88	196.58	0	0	54.47	3.59	0.313333	6.02667	0.516667	214.213	18.1567
R9606_38439.2	NM_005642.3	6879	2.22	1.74	1.38	0.84	0.63	1.46	3.85	3.03	2.13	1.2	0.89	2.41	99	77	62	36	26	63	1.78	0.976667	3.00333	1.5	79.3333	41.6667
R9606_113140.1	XM_017026512.1	23031	0	0.36	0.06	0.43	0.7	0.52	0	0.62	0.1	0.61	1	0.86	0	41.61	7.5	48.01	76.77	59.32	0.14	0.55	0.24	0.823333	16.37	61.3667
R9606_126538.1	NM_001350925.1	55744	2.32	1.04	0	2.34	1.67	2.11	4.02	1.81	0	3.34	2.38	3.48	42.85	19.14	0	41.53	28.71	37.77	1.12	2.04	1.94333	3.06667	20.6633	36.0033
R9606_62990.2	XM_017018477.2	85463	0.17	0.22	0.19	0.15	0.2	0.16	0.3	0.39	0.29	0.22	0.28	0.26	46.39	59.71	50.49	38.93	48.99	40.85	0.193333	0.17	0.326667	0.253333	52.1967	42.9233
R9606_67183.2	XM_017013303.2	25897	0	0	0	0	0	0	0	0	0	0	0	0	0.02	0	0	0	0	0	0	0	0	0	0.00666667	0
R9606_84490.1	XM_017022579.1	79811	0	0	0.46	0	0	0	0	0	0.71	0	0	0	0	0	37.88	0	0	0	0.153333	0	0.236667	0	12.6267	0
R9606_84529.2	XM_011516081.2	28996	0	2.7	1.52	1.75	0.02	1.17	0	4.69	2.35	2.49	0.03	1.94	0	805.19	460.39	503.44	5.87	341.5	1.40667	0.98	2.34667	1.48667	421.86	283.603
R9606_54982.1	NM_001350027.2	55471	0	0.94	1.34	0.34	0.63	0	0	1.64	2.07	0.48	0.9	0	0	35.6	51.57	12.26	22.33	0	0.76	0.323333	1.23667	0.46	29.0567	11.53
R9606_75806.1	NM_001324087.1	7417	5.11	3.38	3.42	3.51	0.48	3.39	8.85	5.89	5.29	5	0.68	5.6	190.44	125.37	128.66	125.71	16.64	122.59	3.97	2.46	6.67667	3.76	148.157	88.3133
R9606_62794.1	NM_001346581.2	7586	0.88	1.07	0.53	0.94	1.28	0.82	1.52	1.86	0.82	1.34	1.82	1.36	164.6	199.23	100.35	169.91	223.68	150.25	0.826667	1.01333	1.4	1.50667	154.727	181.28
R9606_54206.1	NM_001346509.1	23328	0	0	0.14	0	0.17	0.37	0	0	0.21	0	0.24	0.6	0	0	19.84	0	22.6	50.21	0.0466667	0.18	0.07	0.28	6.61333	24.27
R9606_107317.2	NM_144590.3	118932	0.17	0.08	0.05	0.2	0.33	0.45	0.3	0.14	0.08	0.29	0.48	0.75	13.08	6.09	4.12	14.82	23.52	33.24	0.1	0.326667	0.173333	0.506667	7.76333	23.86
R9606_109703.1	NM_001242525.2	3113	0	1.65	0	0.85	0.87	0	0	2.87	0	1.22	1.24	0	0	52.57	0	26.28	26	0	0.55	0.573333	0.956667	0.82	17.5233	17.4267
R9606_54016.2	XM_011523180.2	54971	0.14	0	0.04	0	0	0	0.23	0	0.07	0	0	0	6.54	0	2.18	0	0	0	0.06	0	0.1	0	2.90667	0
R9606_36332.3	NM_001629.3	241	0	0.12	0	0	0.06	0.06	0	0.21	0	0	0.09	0.1	0	2	0	0	1	1	0.04	0.04	0.07	0.0633333	0.666667	0.666667
R9606_50784.3	XM_006711916.3	10128	0.03	0.03	0.06	0.12	0	0	0.05	0.06	0.09	0.17	0	0	1.98	2.04	3.59	7.59	0	0	0.04	0.04	0.0666667	0.0566667	2.53667	2.53
R9606_112032.4	XM_005248502.4	401190	0	0.04	0	0	0	0	0	0.07	0	0	0	0	0	1	0	0	0	0	0.0133333	0	0.0233333	0	0.333333	0
R9606_9585.1	NM_001165924.1	2018	0	0	0	0	0.09	0	0	0	0	0	0.13	0	0	0	0	0	4.59	0	0	0.03	0	0.0433333	0	1.53
R9606_42618.3	XM_011524109.3	9905	0	0	0	0	0	0.11	0	0	0	0	0	0.18	0	0	0	0	0	6.1	0	0.0366667	0	0.06	0	2.03333
R9606_125211.2	XM_006714753.2	10826	0	0	0.14	0.12	0.1	0.11	0	0	0.22	0.17	0.15	0.19	0	0	9.53	7.79	6.31	7.31	0.0466667	0.11	0.0733333	0.17	3.17667	7.13667
R9606_145194.1	NM_001351534.1	200844	2.75	1.64	3.09	2.19	0.52	3.09	4.77	2.86	4.77	3.12	0.75	5.1	56.75	33.69	64.26	43.38	10.06	61.81	2.49333	1.93333	4.13333	2.99	51.5667	38.4167
R9606_53560.1	XM_017025789.1	498	0.63	3	1.51	2.5	2.16	2.21	1.1	5.21	2.33	3.56	3.08	3.64	24.53	115.24	58.95	92.72	77.95	82.82	1.71333	2.29	2.88	3.42667	66.24	84.4967
R9606_128917.1	XM_017016124.1	288	0	0	0	0	0	0.01	0	0	0	0	0	0.01	0	0	0	0	0	1.01	0	0.00333333	0	0.00333333	0	0.336667
R9606_52162.2	XM_017017669.2	3508	0	0	0	0.43	0	0	0	0	0	0.61	0	0	0	0	0	30.67	0	0	0	0.143333	0	0.203333	0	10.2233
R9606_36476.1	XM_011529191.1	22981	0.41	0	0	0	0	0	0.71	0	0	0	0	0	38.18	0	0	0	0	0	0.136667	0	0.236667	0	12.7267	0
R9606_123865.1	NM_001243423.2	63971	0.41	0.38	0.16	0	0.21	0.37	0.7	0.66	0.24	0	0.3	0.61	10.39	9.65	4.07	0	5.01	9.22	0.316667	0.193333	0.533333	0.303333	8.03667	4.74333
R9606_413754.1	NM_001374461.1	7337	0.13	0.15	0.09	0.04	0.19	0	0.23	0.26	0.14	0.06	0.27	0	18.63	21.24	12.73	5.65	25.45	0	0.123333	0.0766667	0.21	0.11	17.5333	10.3667
R9606_114048.1	XM_017025258.1	8631	0	0.12	0	0	0	0.24	0	0.21	0	0	0	0.4	0	3.88	0	0	0	7.75	0.04	0.08	0.07	0.133333	1.29333	2.58333
R9606_152428.1	NM_001173533.1	9993	1.39	1.1	0	0	0	0	2.41	1.92	0	0	0	0	118.94	93.74	0	0	0	0.04	0.83	0	1.44333	0	70.8933	0.0133333
R9606_13594.1	XM_024446852.1	58508	0	0	0.06	0	0	0	0	0	0.1	0	0	0	0	0	22.15	0	0	0	0.02	0	0.0333333	0	7.38333	0
R9606_99403.1	NM_001300829.2	1153	11.48	11.4	10.18	13.05	23.37	15.63	19.86	19.85	15.73	18.59	33.32	25.82	749.87	740.97	671.43	818.79	1421.91	991.05	11.02	17.35	18.48	25.91	720.757	1077.25
R9606_75204.1	XM_017030193.1	642574	0.02	0	0.03	0.02	0.02	0	0.03	0	0.05	0.03	0.03	0	0.5	0	1	0.5	0.5	0	0.0166667	0.0133333	0.0266667	0.02	0.5	0.333333
R9606_122755.3	NM_173473.4	119504	5.56	4.47	5.83	4.16	2.02	5.14	9.63	7.78	9.02	5.92	2.88	8.5	350.88	280.32	371.5	251.72	118.79	314.92	5.28667	3.77333	8.81	5.76667	334.233	228.477
R9606_11944.1	NM_001323967.1	7073	0	1.01	0.69	0.2	0.58	0	0	1.76	1.07	0.28	0.83	0	0	77.79	54.36	14.64	41.97	0	0.566667	0.26	0.943333	0.37	44.05	18.87
R9606_152508.1	XM_024450768.1	4641	0.62	0.32	0.34	0.67	0.43	0.88	1.06	0.56	0.53	0.95	0.62	1.46	60.78	31.82	34.04	63.43	39.77	84.59	0.426667	0.66	0.716667	1.01	42.2133	62.5967
R9606_21692.2	XM_011511516.2	57405	0	0.06	0.24	0	0.22	0.1	0	0.11	0.38	0	0.31	0.16	0	1.24	4.85	0	3.96	1.82	0.1	0.106667	0.163333	0.156667	2.03	1.92667
R9606_31896.1	NM_001350121.1	10512	0.33	0.23	0.24	0.13	0.14	0	0.58	0.4	0.37	0.19	0.2	0	34.57	23.63	25.03	13.1	13.37	0	0.266667	0.09	0.45	0.13	27.7433	8.82333
R9606_146787.1	NM_001127360.1	57157	0.3	0.26	0.34	0.72	0.13	0	0.52	0.45	0.52	1.02	0.18	0	15.36	13.1	17.27	35.09	6.14	0	0.3	0.283333	0.496667	0.4	15.2433	13.7433
R9606_92430.1	NM_001199014.1	90529	0.33	0.62	0	0.78	0	0	0.57	1.08	0	1.12	0	0	18.28	34.49	0	41.96	0	0	0.316667	0.26	0.55	0.373333	17.59	13.9867
R9606_34842.1	XM_017017055.1	100287896	0	0.23	0.94	0.79	0.74	1.4	0	0.4	1.45	1.13	1.06	2.31	0	8.83	37	29.72	27	53	0.39	0.976667	0.616667	1.5	15.2767	36.5733
R9606_409447.1	NM_001371698.1	57404	0.2	0.29	0.15	0.11	0.72	0.2	0.34	0.51	0.23	0.15	1.02	0.32	42.73	64.06	33.42	22.13	146.16	41.53	0.213333	0.343333	0.36	0.496667	46.7367	69.94
R9606_81048.3	NM_002040.4	2551	0.18	0	0	0	0	0.21	0.32	0	0	0	0	0.35	18.68	0	0	0	0	21.34	0.06	0.07	0.106667	0.116667	6.22667	7.11333
R9606_102805.2	NM_001242480.2	389831	1.09	1.55	2.02	0.01	0.8	2.39	1.89	2.69	3.13	0.01	1.14	3.96	51.5	72.56	96.37	0.27	35.21	109.63	1.55333	1.06667	2.57	1.70333	73.4767	48.37
R9606_70461.1	XM_005251588.1	80256	2.54	3.8	1.27	0.27	0.28	1.45	4.39	6.61	1.96	0.38	0.39	2.4	157.27	234.17	79.39	15.88	15.88	87.37	2.53667	0.666667	4.32	1.05667	156.943	39.71
R9606_112719.5	NM_032817.6	80760	0.09	0.04	0.08	0.01	0.1	0.06	0.15	0.07	0.13	0.02	0.14	0.1	10.65	4.69	10.18	1.24	11.27	6.86	0.07	0.0566667	0.116667	0.0866667	8.50667	6.45667
R9606_98824.3	XM_011533150.3	90423	0.25	0.77	0	0	0	0.17	0.43	1.33	0	0	0	0.28	15.15	45.93	0	0	0	9.89	0.34	0.0566667	0.586667	0.0933333	20.36	3.29667
R9606_51652.2	XM_011540308.2	8505	0.08	0	0	0	0.07	0.14	0.14	0	0	0	0.1	0.23	3.84	0	0	0	3.14	6.13	0.0266667	0.07	0.0466667	0.11	1.28	3.09
R9606_3106.3	NM_018255.4	55250	0.83	1.36	1.31	0.54	0.52	0.86	1.43	2.37	2.03	0.77	0.74	1.43	137.11	225.12	220.56	86.42	80.84	139.14	1.16667	0.64	1.94333	0.98	194.263	102.133
R9606_107235.1	NM_000197.2	3293	0	0.18	0.2	0.05	0.1	0.09	0	0.32	0.31	0.07	0.14	0.15	0	4	4.51	1	2	2	0.126667	0.08	0.21	0.12	2.83667	1.66667
R9606_116211.1	XM_011512904.1	5359	0.85	1.23	1.53	0.03	0	0	1.47	2.15	2.37	0.04	0	0	33.32	48.14	60.63	1	0	0	1.20333	0.01	1.99667	0.0133333	47.3633	0.333333
R9606_148269.2	NM_016045.3	51012	55.03	59.06	47.45	38.26	11.44	55.89	95.24	102.79	73.35	54.49	16.31	92.34	2676.38	2856.67	2330.17	1786.67	518.07	2638.11	53.8467	35.1967	90.46	54.38	2621.07	1647.62
R9606_155217.1	NM_001354399.1	9677	0.09	0	0.4	0	0.07	0.05	0.16	0	0.62	0	0.1	0.08	10.47	0	44.79	0.01	7.21	5.52	0.163333	0.04	0.26	0.06	18.42	4.24667
R9606_28659.1	XM_017017368.1	22897	0.13	0.04	0	0	0	0	0.23	0.07	0	0	0	0	19.86	6.34	0	0	0	0	0.0566667	0	0.1	0	8.73333	0
R9606_413519.2	NM_001363685.2	283385	0.45	0.28	0.52	0.64	2.47	0.58	0.78	0.48	0.81	0.91	3.52	0.96	33	19.97	38.62	44.55	167.82	41.18	0.416667	1.23	0.69	1.79667	30.53	84.5167
R9606_33927.3	NM_178429.3	353140	0	0	0	0.1	0	0	0	0	0	0.14	0	0	0	0	0	1	0	0	0	0.0333333	0	0.0466667	0	0.333333
R9606_153396.3	NM_015328.4	23382	0.11	0	0	0.06	0	0.25	0.19	0	0	0.08	0	0.41	10.87	0	0	5.62	0	23.66	0.0366667	0.103333	0.0633333	0.163333	3.62333	9.76
R9606_148224.1	XM_017008844.1	9348	0.12	0	0.02	0	0.06	0.08	0.21	0	0.02	0	0.09	0.13	12.11	0	1.52	0	5.5	7.72	0.0466667	0.0466667	0.0766667	0.0733333	4.54333	4.40667
R9606_40060.3	NM_033292.4	834	0.93	1.65	0.56	0	0.36	0	1.62	2.88	0.87	0	0.51	0	25.66	45.23	15.6	0	9.18	0	1.04667	0.12	1.79	0.17	28.83	3.06
R9606_130607.4	XM_005245672.4	9898	1.89	3.53	1.45	0	0	0.19	3.27	6.15	2.25	0	0	0.31	124.6	231.68	96.8	0	0	12.01	2.29	0.0633333	3.89	0.103333	151.027	4.00333
R9606_60091.2	XM_017022205.2	4212	0	0.43	0.29	0	0	0.38	0	0.74	0.44	0	0	0.64	0	22.52	15.39	0	0	19.78	0.24	0.126667	0.393333	0.213333	12.6367	6.59333
R9606_27240.1	NM_001244682.2	25833	0.09	0.04	0.09	0.18	0.09	0	0.16	0.08	0.15	0.26	0.13	0	5.19	2.47	5.41	10.01	4.7	0	0.0733333	0.09	0.13	0.13	4.35667	4.90333
R9606_86520.1	NM_001207014.2	871	1.73	3.38	4.76	0.65	0	1.59	3	5.89	7.36	0.93	0	2.62	71.53	138.84	198.18	25.73	0	63.57	3.29	0.746667	5.41667	1.18333	136.183	29.7667
R9606_108453.2	XM_011535317.2	9617	0.37	0.21	0	0	0	0	0.64	0.37	0	0	0	0	17.43	9.99	0	0	0	0	0.193333	0	0.336667	0	9.14	0
R9606_154908.3	XM_011534039.3	6787	0	0.21	0.65	0	0	0	0	0.37	1.01	0	0	0	0	12.22	37.8	0	0	0	0.286667	0	0.46	0	16.6733	0
R9606_112826.1	NM_001270470.1	8835	0.43	0.38	0	0	0	0	0.74	0.67	0	0	0	0	24.14	21.35	0	0	0	0	0.27	0	0.47	0	15.1633	0
R9606_78076.2	NM_145331.3	6885	0.75	1.74	0.31	0	0	1.23	1.3	3.04	0.48	0	0	2.03	72.64	167.84	30.59	0	0	115.64	0.933333	0.41	1.60667	0.676667	90.3567	38.5467
R9606_74690.1	XM_017022966.1	146429	0.02	0	0	0	0	0.05	0.03	0	0	0	0	0.09	1	0	0	0	0	3	0.00666667	0.0166667	0.01	0.03	0.333333	1
R9606_43615.1	XM_024448784.1	112268076	0	0	0	0	0	0.04	0	0	0	0	0	0.07	0	0	0	0	0	1	0	0.0133333	0	0.0233333	0	0.333333
R9606_14564.1	NM_001130172.2	4602	0	0.43	0	0	0	0.46	0	0.75	0	0	0	0.76	0	27.86	0	0	0	28.82	0.143333	0.153333	0.25	0.253333	9.28667	9.60667
R9606_143115.3	XM_006710419.3	199990	0	0	0	0	0	0.3	0	0	0	0	0	0.5	0	0	0	0	0	8.06	0	0.1	0	0.166667	0	2.68667
R9606_106284.1	XM_017008830.1	91351	0	0	0	0.05	0	0	0	0	0	0.06	0	0	0	0	0	5.65	0	0	0	0.0166667	0	0.02	0	1.88333
R9606_413604.2	NM_001365455.2	100507747	0.47	0.34	0.35	0.15	0.75	0.22	0.81	0.59	0.54	0.22	1.07	0.36	34.82	24.86	26	11	52	15.65	0.386667	0.373333	0.646667	0.55	28.56	26.2167
R9606_17800.2	XM_011516108.2	2918	0	0.02	0	0	0	0.02	0	0.03	0	0	0	0.03	0	1.01	0	0	0	1	0.00666667	0.00666667	0.01	0.01	0.336667	0.333333
R9606_109663.1	XM_005251343.1	1029	210.22	176.94	330.77	320.64	210.92	174.53	363.82	307.99	511.28	456.69	300.72	288.37	3420.3	2863.47	5434.04	5009.29	3196.09	2756.35	239.31	235.363	394.363	348.593	3905.94	3653.91
R9606_71188.1	XM_024448033.1	51013	0.93	0.85	0.57	0.56	2.01	1.01	1.6	1.48	0.88	0.8	2.86	1.67	60.13	54.87	37.57	34.92	121.5	63.68	0.783333	1.19333	1.32	1.77667	50.8567	73.3667
R9606_29769.3	NM_018380.4	55794	8.37	8.72	9.74	8.94	6.21	7.98	14.48	15.18	15.05	12.74	8.86	13.18	376	390	442	386	260	348	8.94333	7.71	14.9033	11.5933	402.667	331.333
R9606_41596.1	XM_017012428.1	55744	4.65	0.5	4.51	4.49	2.46	1.39	8.05	0.87	6.97	6.4	3.51	2.3	80.67	8.63	78.98	74.84	39.76	23.46	3.22	2.78	5.29667	4.07	56.0933	46.02
R9606_122273.2	XM_017008486.2	57587	1.23	1.31	2.42	1.07	0.72	1.42	2.14	2.29	3.73	1.52	1.02	2.34	146.81	155.38	290.04	122.11	79.4	163.64	1.65333	1.07	2.72	1.62667	197.41	121.717
R9606_70396.1	NM_001321890.2	9734	0.44	0.07	0	0	0	0.02	0.76	0.12	0	0	0	0.04	37.74	5.99	0	0	0	1.82	0.17	0.00666667	0.293333	0.0133333	14.5767	0.606667
R9606_15412.3	NM_005124.4	9972	4.31	1.26	3.14	3.67	0.76	2.76	7.46	2.19	4.85	5.22	1.08	4.55	510.37	148.03	375.13	417	83.4	316.94	2.90333	2.39667	4.83333	3.61667	344.51	272.447
R9606_79102.1	XM_006723865.1	6780	1.9	1.58	2.78	0.45	0	1.23	3.3	2.75	4.3	0.65	0	2.03	142.55	117.63	210.1	32.56	0	89.4	2.08667	0.56	3.45	0.893333	156.76	40.6533
R9606_9869.1	NM_001034023.2	55929	4.44	11.32	6.48	4.37	8.34	12.96	7.69	19.7	10.01	6.23	11.89	21.41	133.13	337.25	195.95	125.79	232.67	376.93	7.41333	8.55667	12.4667	13.1767	222.11	245.13
R9606_36022.3	XM_005250757.3	10656	0	0	0.17	0	0	0.33	0	0	0.27	0	0	0.55	0	0	5.62	0	0	10.29	0.0566667	0.11	0.09	0.183333	1.87333	3.43
R9606_17221.4	XM_005273590.4	57604	0	0.1	0.07	0.04	0.08	0.11	0	0.18	0.11	0.06	0.12	0.17	0	18.68	13.65	6.93	14.26	18.82	0.0566667	0.0766667	0.0966667	0.116667	10.7767	13.3367
R9606_50643.3	NM_003439.4	7586	0.88	0.66	0.76	0.22	0.69	0.72	1.51	1.15	1.17	0.31	0.98	1.19	162.21	121.31	142.14	38.46	118.4	129.78	0.766667	0.543333	1.27667	0.826667	141.887	95.5467
R9606_29093.1	XM_017014170.1	100287171	0.73	2.6	4.07	0.49	1.73	0	1.26	4.53	6.3	0.7	2.46	0	27.37	97.69	155.12	17.7	60.6	0	2.46667	0.74	4.03	1.05333	93.3933	26.1
R9606_77876.3	XM_006711213.3	22874	0.01	0	0	0.07	0.08	0	0.02	0	0	0.11	0.12	0	2.13	0	0	10.76	11.67	0	0.00333333	0.05	0.00666667	0.0766667	0.71	7.47667
R9606_63785.3	XM_006717973.3	79847	0	0	0	0.19	0.1	0	0	0	0	0.27	0.15	0	0	0	0	10.63	5.67	0	0	0.0966667	0	0.14	0	5.43333
R9606_411981.1	NM_001363294.1	9788	0	0	0	0	0.12	0.27	0	0	0	0	0.17	0.44	0	0	0	0	10.96	25.42	0	0.13	0	0.203333	0	12.1267
R9606_82022.1	XM_017002969.1	9887	0	0.13	0	0	0	0	0	0.22	0	0	0	0	0	15.07	0	0	0	0	0.0433333	0	0.0733333	0	5.02333	0
R9606_109241.2	XM_011518315.2	158431	0	0	0.03	0	0.06	0	0	0	0.05	0	0.09	0	0	0	3.52	0	6.53	0	0.01	0.02	0.0166667	0.03	1.17333	2.17667
R9606_94681.1	NM_001308165.1	11063	0.2	0.24	0.26	0.1	0.03	0.1	0.34	0.42	0.4	0.14	0.04	0.16	8.23	10	11	4	1	4	0.233333	0.0766667	0.386667	0.113333	9.74333	3
R9606_66646.2	NM_001171506.2	90411	5.48	4.31	3.87	5.49	10.29	7.9	9.48	7.51	5.98	7.82	14.68	13.05	459.31	359.75	327.79	442.18	803.87	642.76	4.55333	7.89333	7.65667	11.85	382.283	629.603
R9606_129054.2	NM_032423.3	84436	0	0	0	0.08	0.11	0.08	0	0	0	0.11	0.16	0.13	0	0	0	5.93	8.29	5.82	0	0.09	0	0.133333	0	6.68
R9606_2733.4	NM_006563.5	10661	0	0.03	0	0	0	0	0	0.06	0	0	0	0	0	1	0	0	0	0	0.01	0	0.02	0	0.333333	0
R9606_413278.1	NM_001378063.1	54970	0.23	0	0	0	0.32	0.2	0.4	0	0	0	0.45	0.33	10.05	0	0	0	12.96	8.5	0.0766667	0.173333	0.133333	0.26	3.35	7.15333
R9606_70871.2	NM_145056.3	147906	0.24	0.12	0	0.13	0.07	0	0.42	0.21	0	0.18	0.11	0	14	7	0	7	4	0	0.12	0.0666667	0.21	0.0966667	7	3.66667
R9606_60714.2	NM_018489.3	55870	0	0.31	0.19	0.03	0	0	0	0.53	0.3	0.04	0	0	0	72.45	46.6	6.15	0	0	0.166667	0.01	0.276667	0.0133333	39.6833	2.05
R9606_90704.1	XM_011528127.1	55643	46.9	42.75	49.45	68.36	130.05	47.4	81.16	74.42	76.44	97.37	185.42	78.32	1807.66	1639.07	1924.78	2530.19	4668.57	1773.43	46.3667	81.9367	77.34	120.37	1790.5	2990.73
R9606_114409.1	XM_017018282.1	79096	0.27	0	0	0.79	0	0	0.46	0	0	1.13	0	0	9.73	0	0	27.85	0	0	0.09	0.263333	0.153333	0.376667	3.24333	9.28333
R9606_112272.3	XM_011535851.3	4988	0.02	0	0	0	0.05	0	0.04	0	0	0	0.07	0	1.21	0	0	0	2.55	0	0.00666667	0.0166667	0.0133333	0.0233333	0.403333	0.85
R9606_143759.2	XM_017005376.2	9451	0.08	0	0	0	0.09	0.14	0.14	0	0	0	0.12	0.23	7.17	0	0	0	7.17	12.09	0.0266667	0.0766667	0.0466667	0.116667	2.39	6.42
R9606_68664.1	NM_001284512.2	124222	3.63	5.45	0	7.49	0.61	0.72	6.28	9.49	0	10.67	0.86	1.19	173.57	259.39	0	344.14	27.02	33.32	3.02667	2.94	5.25667	4.24	144.32	134.827
R9606_71738.2	XM_017029122.2	9701	0	0	0	0	0	0.33	0	0	0	0	0	0.54	0	0	0	0	0	25.89	0	0.11	0	0.18	0	8.63
R9606_111828.1	XM_017002887.1	9659	0	0.03	0	0	0	0.01	0	0.05	0	0	0	0.02	0.09	4.72	0	0	0	2.5	0.01	0.00333333	0.0166667	0.00666667	1.60333	0.833333
R9606_82315.1	NM_001282334.1	23526	2.11	1.81	1.29	2.15	6.7	2.24	3.66	3.16	2	3.06	9.55	3.71	218.85	186.79	135.18	213.43	646.02	225.47	1.73667	3.69667	2.94	5.44	180.273	361.64
R9606_58290.1	XM_011543762.1	995	0	1.92	2.63	1.73	0	1.93	0	3.35	4.06	2.46	0	3.19	0	68.61	95.05	59.47	0	67.15	1.51667	1.22	2.47	1.88333	54.5533	42.2067
R9606_54975.2	XM_017013823.2	79618	0.03	0	0	0	0.28	0	0.06	0	0	0	0.4	0	10.17	0	0	0	79.73	0	0.01	0.0933333	0.02	0.133333	3.39	26.5767
R9606_64058.2	NM_001080122.3	5621	0.02	0	0.01	48.19	62.45	25.98	0.03	0	0.02	68.64	89.04	42.92	0.76	0	0.46	2179.83	2739.99	1187.86	0.01	45.54	0.0166667	66.8667	0.406667	2035.89
R9606_26341.5	NM_080616.6	140688	2.95	2.31	2.65	1.91	2.02	2.73	5.1	4.02	4.09	2.73	2.87	4.51	348.25	271.24	315.77	217.03	221.74	313.27	2.63667	2.22	4.40333	3.37	311.753	250.68
R9606_154091.3	NM_015522.3	51626	1.06	1.26	1.49	1.1	0.42	1.37	1.83	2.2	2.3	1.57	0.6	2.26	22.91	27.22	32.52	22.93	8.5	28.73	1.27	0.963333	2.11	1.47667	27.55	20.0533
R9606_156352.2	XM_017003679.2	23332	0	0	0	0	0	0	0	0	0	0	0	0	0.01	0	0	0	0	0	0	0	0	0	0.00333333	0
R9606_86510.1	NM_001321032.2	4735	2.36	5.67	3.09	3.34	3.31	6.58	4.08	9.87	4.78	4.76	4.73	10.87	150.72	360.66	199.53	205.19	197.36	408.14	3.70667	4.41	6.24333	6.78667	236.97	270.23
R9606_8138.1	NM_001184745.2	89801	0	0	0	0.84	0.43	0	0	0	0	1.2	0.61	0	0	0	0	39.77	19.59	0	0	0.423333	0	0.603333	0	19.7867
R9606_15274.1	XM_017003187.1	109	2.46	0	0	0	0	0	4.25	0	0	0	0	0	216.86	0	0	0	0	0	0.82	0	1.41667	0	72.2867	0
R9606_21887.2	XM_011517675.2	1029	1.86	1.72	2.09	0.92	0.07	1.08	3.21	3	3.23	1.3	0.1	1.78	52.84	48.78	60.1	25.05	1.89	29.75	1.89	0.69	3.14667	1.06	53.9067	18.8967
R9606_87808.1	XM_017005950.1	23122	0	0.04	0	0	0	0	0	0.07	0	0	0	0	0	5.81	0	0	0	0	0.0133333	0	0.0233333	0	1.93667	0
R9606_150568.1	NM_017878.2	54979	0.37	0.62	0.8	0.04	0.24	0.38	0.64	1.07	1.23	0.06	0.34	0.62	5.08	8.38	11	0.52	3	5	0.596667	0.22	0.98	0.34	8.15333	2.84
R9606_143708.5	NM_001514.6	2959	15.59	16.17	16.6	9.14	5.07	13.72	26.99	28.14	25.67	13.02	7.23	22.66	479	494	515	269.57	145	409	16.12	9.31	26.9333	14.3033	496	274.523
R9606_56073.2	NM_001144970.3	23327	0.2	0.33	0.24	0.16	0	0	0.34	0.58	0.37	0.22	0	0	32.41	54.29	40.07	24.75	0	0	0.256667	0.0533333	0.43	0.0733333	42.2567	8.25
R9606_136418.1	NM_001291916.2	6632	0.12	0.09	0.26	0.42	2.21	0.44	0.21	0.16	0.4	0.59	3.15	0.73	11.24	8.72	24.48	37.07	191.25	39.97	0.156667	1.02333	0.256667	1.49	14.8133	89.43
R9606_25265.4	NM_016034.5	51116	157	163.86	177.55	171.23	159.23	140.75	271.71	285.22	274.44	243.88	227.02	232.56	4383.82	4550.92	5005.83	4590.89	4140.87	3814.93	166.137	157.07	277.123	234.487	4646.86	4182.23
R9606_116938.3	NM_033360.4	3845	2.1	0.45	0.68	3.87	0.73	0.8	3.63	0.79	1.06	5.51	1.04	1.32	223.88	48.13	73.52	396.32	72.79	82.38	1.07667	1.8	1.82667	2.62333	115.177	183.83
R9606_95623.2	XM_017021864.2	10260	0.04	0	0	0.03	0	0	0.07	0	0	0.04	0	0	4.75	0	0	3.59	0	0	0.0133333	0.01	0.0233333	0.0133333	1.58333	1.19667
R9606_103168.3	XM_006720139.3	3895	6.8	5.84	3.48	2.47	0.08	5.28	11.78	10.16	5.38	3.51	0.11	8.72	615.55	525.2	318.21	214.32	6.35	463.7	5.37333	2.61	9.10667	4.11333	486.32	228.123
R9606_52975.1	NM_001006620.1	79109	7.62	8.24	5.4	7.57	0	9.65	13.19	14.33	8.34	10.78	0	15.94	455.89	489.92	325.83	434.63	0	560.17	7.08667	5.74	11.9533	8.90667	423.88	331.6
R9606_15468.2	NM_001290307.2	1495	7.83	10.5	3.44	0.61	0	2.73	13.56	18.27	5.31	0.87	0	4.5	592.22	789.5	262.4	44.36	0	199.99	7.25667	1.11333	12.38	1.79	548.04	81.45
R9606_26270.4	XM_005251972.4	3371	3.72	3.39	0.84	0.89	0	2.65	6.44	5.9	1.3	1.26	0	4.38	533.16	482.96	121.66	122.06	0	368.48	2.65	1.18	4.54667	1.88	379.26	163.513
R9606_43268.1	NM_001287591.2	55974	0.81	0.46	0	0	0.62	0	1.39	0.8	0	0	0.89	0	21	11.85	0	0	15.08	0	0.423333	0.206667	0.73	0.296667	10.95	5.02667
R9606_90928.1	XM_017008825.1	90826	0.7	0	0	0	0	0.62	1.22	0	0	0	0	1.02	74.4	0	0	0	0	63.2	0.233333	0.206667	0.406667	0.34	24.8	21.0667
R9606_23453.4	NM_004431.5	1969	34.83	29.09	21.7	6.05	3.19	12.96	60.27	50.64	33.54	8.62	4.54	21.41	2689.65	2234.76	1692.13	448.93	229.24	971.44	28.54	7.4	48.15	11.5233	2205.51	549.87
R9606_414259.1	NM_001369390.1	5573	0.52	0.6	0.21	0.12	0	0	0.89	1.04	0.32	0.18	0	0	42.65	49.28	17.44	9.8	0	0	0.443333	0.04	0.75	0.06	36.4567	3.26667
R9606_36947.1	XM_011528677.1	2036	0	0	0.14	0	0	0	0	0	0.22	0	0	0	0	0	22.6	0	0	0	0.0466667	0	0.0733333	0	7.53333	0
R9606_146305.1	NM_001163678.2	6474	0.07	0	0.09	0	0.02	0.14	0.13	0	0.14	0	0.03	0.23	5	0	6	0	1.47	9	0.0533333	0.0533333	0.09	0.0866667	3.66667	3.49
R9606_137969.3	XM_011519565.3	56243	0.06	0	0	0	0	0.03	0.11	0	0	0	0	0.04	6.47	0	0	0	0	2.73	0.02	0.01	0.0366667	0.0133333	2.15667	0.91
R9606_131073.3	NM_153702.4	255520	1.94	1.47	1.66	2.32	2.41	3.03	3.35	2.55	2.56	3.31	3.43	5	166.97	125.72	144.43	192.26	193.25	253.17	1.69	2.58667	2.82	3.91333	145.707	212.893
R9606_408684.1	NM_001363309.1	84722	0.86	0.66	0	0.78	0	0	1.49	1.14	0	1.11	0	0	30.24	22.87	0	26.25	0	0	0.506667	0.26	0.876667	0.37	17.7033	8.75
R9606_57832.3	NM_000181.4	2990	1.59	6.49	10.17	0	0	0	2.75	11.3	15.72	0	0	0	67.77	275.07	437.46	0	0	0	6.08333	0	9.92333	0	260.1	0
R9606_72995.3	NM_001284212.3	831	0	0	0	3.01	1.47	0.09	0	0	0	4.29	2.1	0.15	0	0.05	0	247.29	117.31	7.47	0	1.52333	0	2.18	0.0166667	124.023
R9606_83451.1	NM_001330734.1	9849	0.13	0	0	0	0	0.16	0.22	0	0	0	0	0.27	20.36	0	0	0	0	25.86	0.0433333	0.0533333	0.0733333	0.09	6.78667	8.62
R9606_55469.4	XM_005259156.4	64344	0	0	0	0	0.02	0.08	0	0	0	0	0.03	0.13	0	0	0	0	1.14	4.24	0	0.0333333	0	0.0533333	0	1.79333
R9606_49118.1	NM_001318062.2	10926	1.05	0	0.8	0	0	0	1.82	0	1.23	0	0	0	73.7	0	56.58	0	0	0	0.616667	0	1.01667	0	43.4267	0
R9606_70023.2	XM_017029018.2	84861	0.26	0.29	0.57	0.94	1.32	0.31	0.45	0.51	0.88	1.34	1.88	0.51	19.36	21.69	43.25	67.97	92.39	22.42	0.373333	0.856667	0.613333	1.24333	28.1	60.9267
R9606_410381.1	NM_001370980.1	51574	0	1.54	0.62	0	0	0	0	2.69	0.96	0	0	0	0	62.7	25.56	0	0	0	0.72	0	1.21667	0	29.42	0
R9606_131963.1	NM_001131066.2	317671	0.41	0.59	0.16	0.42	0.54	0.75	0.71	1.04	0.24	0.6	0.76	1.23	20.74	29.69	7.96	20.25	25.04	36.31	0.386667	0.57	0.663333	0.863333	19.4633	27.2
R9606_113086.1	XM_024450861.1	60528	12.73	10.69	7.84	20.82	25.39	23.97	22.04	18.61	12.12	29.65	36.2	39.6	885.55	739.56	550.65	1389.96	1644.38	1617.98	10.42	23.3933	17.59	35.15	725.253	1550.77
R9606_80932.3	NM_007215.4	11232	4.84	5.13	4.69	3.09	2.58	5.02	8.37	8.93	7.26	4.39	3.68	8.29	147	155	144	90	73	148	4.88667	3.56333	8.18667	5.45333	148.667	103.667
R9606_47013.2	XM_017016214.2	3778	0	0	0	0	0.01	0.05	0	0	0	0	0.02	0.08	0	0	0	0	1.7	5.76	0	0.02	0	0.0333333	0	2.48667
R9606_4990.1	NM_001102371.2	80020	5.93	5.46	3.11	2.96	0.98	1.56	10.27	9.5	4.81	4.21	1.39	2.57	571.05	522.61	302.69	273.11	87.58	145.57	4.83333	1.83333	8.19333	2.72333	465.45	168.753
R9606_135812.2	XM_011512194.2	940	0	0.04	0	0	0	0	0	0.06	0	0	0	0	0	3.86	0	0	0	0	0.0133333	0	0.02	0	1.28667	0
R9606_51244.2	XM_017012093.2	2990	12.65	12.16	11.3	9.47	2.06	0	21.9	21.17	17.47	13.49	2.93	0	499.29	477.26	450.35	358.83	75.52	0	12.0367	3.84333	20.18	5.47333	475.633	144.783
R9606_86508.2	XM_011536362.2	10668	0	0	0	0	0.96	0	0	0	0	0	1.37	0	0	0	0	0	32.84	0	0	0.32	0	0.456667	0	10.9467
R9606_17856.1	XM_017023756.1	83752	8.52	6.06	7.6	2.43	2.27	4.03	14.74	10.55	11.74	3.47	3.24	6.66	333.93	236.41	300.67	91.6	83.01	153.44	7.39333	2.91	12.3433	4.45667	290.337	109.35
R9606_100838.4	NM_022443.5	4291	0.23	0	0.1	0	0	0	0.39	0	0.16	0	0	0	9.58	0	4.45	0	0	0	0.11	0	0.183333	0	4.67667	0
R9606_54334.3	XM_006724376.3	9402	0	0	0	0.03	0.02	0	0	0	0	0.04	0.02	0	0	0	0	2	1	0	0	0.0166667	0	0.02	0	1
R9606_55166.1	XM_017023946.1	400499	0.01	0	0	0	0.01	0	0.02	0	0	0	0.02	0	1.78	0	0	0	2	0	0.00333333	0.00333333	0.00666667	0.00666667	0.593333	0.666667
R9606_36569.1	NM_001351237.2	23583	2.13	1.92	2.33	2.75	3.72	1.19	3.68	3.34	3.6	3.91	5.31	1.97	74.78	67.08	82.59	92.71	121.89	40.71	2.12667	2.55333	3.54	3.73	74.8167	85.1033
R9606_115899.2	XM_017014270.2	138199	0.12	0.22	0.25	0.06	0.05	0.23	0.21	0.38	0.39	0.09	0.07	0.39	12.11	21.42	25.23	5.76	4.23	22.38	0.196667	0.113333	0.326667	0.183333	19.5867	10.79
R9606_22608.3	XM_006712933.3	10533	0	0	0.19	0.28	0.08	0.4	0	0	0.29	0.4	0.12	0.66	0	0	9.72	13.86	3.88	19.69	0.0633333	0.253333	0.0966667	0.393333	3.24	12.4767
R9606_110393.2	XM_011523038.2	29070	0.7	0.4	0	0	0.59	0.58	1.21	0.7	0	0	0.84	0.95	70.19	40.51	0	0	55.11	56.17	0.366667	0.39	0.636667	0.596667	36.9	37.0933
R9606_146949.2	NM_031430.3	83547	13.29	12.11	17.61	21.45	21.55	12.42	23.01	21.08	27.22	30.54	30.72	20.52	398.07	360.63	532.4	616.61	600.97	360.89	14.3367	18.4733	23.77	27.26	430.367	526.157
R9606_58616.3	XM_011525427.3	8811	0.3	0.45	0.31	0	0.19	0.27	0.53	0.78	0.48	0	0.27	0.45	14.79	21.67	15.17	0	8.67	13	0.353333	0.153333	0.596667	0.24	17.21	7.22333
R9606_34992.1	NM_001290190.1	91663	1.89	1.27	0.84	0	1.61	0.78	3.27	2.22	1.29	0	2.29	1.29	114.69	76.86	51.18	0	90.67	45.86	1.33333	0.796667	2.26	1.19333	80.91	45.51
R9606_154618.3	NM_004577.4	5723	0.21	0	0	1.15	0	1.3	0.36	0	0	1.64	0	2.14	7.87	0	0	42.08	0	48.01	0.07	0.816667	0.12	1.26	2.62333	30.03
R9606_102300.1	XM_017000590.1	2035	0.04	0.12	0.07	0.11	0	0	0.08	0.21	0.1	0.16	0	0	4.95	13.52	7.73	11.99	0	0	0.0766667	0.0366667	0.13	0.0533333	8.73333	3.99667
R9606_35095.2	XM_011511123.2	3631	0.35	0.11	0.18	0.1	0.23	0.2	0.6	0.19	0.29	0.15	0.33	0.33	31.13	9.78	16.71	8.89	19.38	17.17	0.213333	0.176667	0.36	0.27	19.2067	15.1467
R9606_29303.3	XM_011526031.3	5289	1.67	1.7	0.84	0.4	0	1.08	2.89	2.95	1.3	0.57	0	1.79	168.81	170.36	85.93	38.84	0	106.28	1.40333	0.493333	2.38	0.786667	141.7	48.3733
R9606_39968.1	NM_001320844.2	55101	4.51	4.41	3.61	3.1	1.46	4.72	7.8	7.67	5.59	4.42	2.08	7.8	217.38	211.3	175.92	143.63	65.37	221.03	4.17667	3.09333	7.02	4.76667	201.533	143.343
R9606_154152.2	XM_017026894.2	5452	0	0	0.13	0	0.03	0	0	0	0.2	0	0.04	0	0	0	18.53	0	3.32	0	0.0433333	0.01	0.0666667	0.0133333	6.17667	1.10667
R9606_144705.1	NM_015276.2	23326	3.05	4.12	2.09	1.83	0.44	2.03	5.28	7.17	3.23	2.61	0.62	3.36	310.76	417.51	214.7	179.29	41.58	201.01	3.08667	1.43333	5.22667	2.19667	314.323	140.627
R9606_74726.2	XM_011526684.2	23354	5.23	4.38	4.93	7.84	10.48	5.34	9.05	7.63	7.62	11.17	14.94	8.82	411.14	342.55	391.34	591.83	767.24	407.13	4.84667	7.88667	8.1	11.6433	381.677	588.733
R9606_67816.2	NM_004124.3	2764	15.57	14.33	11.53	7.5	4.36	11.7	26.94	24.94	17.82	10.68	6.22	19.32	1245	1140	931	576	325	908	13.81	7.85333	23.2333	12.0733	1105.33	603
R9606_86163.1	XM_024452456.1	8233	0.05	0	0	0.08	0	0.04	0.09	0	0	0.11	0	0.07	4.03	0	0	6.2	0	3.29	0.0166667	0.04	0.03	0.06	1.34333	3.16333
R9606_10084.2	XM_011531156.2	3581	0	0	0.01	0	0	0	0	0	0.02	0	0	0	0	0	0.36	0	0	0	0.00333333	0	0.00666667	0	0.12	0
R9606_153598.1	NM_001353072.2	2934	0.13	2.53	0.38	0.05	0.18	0.22	0.22	4.41	0.59	0.08	0.26	0.37	6.86	136.18	20.82	2.84	9.25	11.78	1.01333	0.15	1.74	0.236667	54.62	7.95667
R9606_17398.3	NM_145037.4	91775	0.45	0.54	0.9	0.23	0.59	0.46	0.77	0.93	1.39	0.32	0.84	0.77	75.35	89.9	153.43	36.52	92.79	76.11	0.63	0.426667	1.03	0.643333	106.227	68.4733
R9606_154597.1	NM_001353123.1	80254	2.58	1.05	1.21	0	0	0.61	4.47	1.82	1.86	0	0	1	86.21	34.7	40.62	0	0	19.68	1.61333	0.203333	2.71667	0.333333	53.8433	6.56
R9606_55650.2	NM_001024629.2	8829	0	0	0	0.34	0.53	0	0	0	0	0.48	0.76	0	0	0	0	14.99	22.75	0	0	0.29	0	0.413333	0	12.58
R9606_83916.1	NM_001018159.1	8883	1.43	0.44	0.42	0	0.27	1.13	2.47	0.76	0.65	0	0.38	1.86	52.63	16.12	15.7	0	9.22	40.43	0.763333	0.466667	1.29333	0.746667	28.15	16.55
R9606_68386.1	NM_001164093.2	50813	10.78	8.36	10.63	5.04	1.39	6.02	18.65	14.56	16.43	7.18	1.98	9.94	421.85	325.54	419.99	189.43	50.69	228.56	9.92333	4.15	16.5467	6.36667	389.127	156.227
R9606_130778.2	XM_011513699.2	51088	0.15	0	0	0.08	0.18	0.04	0.25	0	0	0.12	0.26	0.06	17.56	0	0	9.39	20.18	4.13	0.05	0.1	0.0833333	0.146667	5.85333	11.2333
R9606_139269.1	NM_001042540.1	22916	2.62	4.69	4.22	2.85	5.96	6.15	4.54	8.16	6.53	4.06	8.5	10.16	101.96	181.3	165.77	106.5	215.89	231.97	3.84333	4.98667	6.41	7.57333	149.677	184.787
R9606_140853.2	NM_001077241.3	283130	0	0.71	0.29	0	0.47	0.35	0	1.24	0.45	0	0.67	0.57	0	30.29	12.68	0	18.74	14.4	0.333333	0.273333	0.563333	0.413333	14.3233	11.0467
R9606_13951.1	XM_017006737.1	55193	0.12	0.02	0.22	0.21	0	0.19	0.21	0.04	0.34	0.29	0	0.31	20.29	3.33	36.52	32.94	0	30.59	0.12	0.133333	0.196667	0.2	20.0467	21.1767
R9606_116689.1	NM_001159703.2	2273	0.51	0	0	0.92	0	0.52	0.89	0	0	1.3	0	0.86	21.65	0	0	37.16	0	21.26	0.17	0.48	0.296667	0.72	7.21667	19.4733
R9606_47736.1	NM_001282929.1	83636	0.09	0.12	0.23	0.85	1.44	0	0.16	0.21	0.35	1.21	2.05	0	7.54	9.9	19.24	67.97	111.31	0	0.146667	0.763333	0.24	1.08667	12.2267	59.76
R9606_54020.1	XM_017016676.1	80013	3.07	1.92	0	5.23	5.72	0.92	5.31	3.34	0	7.45	8.15	1.52	128.2	79.61	0	209.8	222.39	37.2	1.66333	3.95667	2.88333	5.70667	69.27	156.463
R9606_120083.1	XM_017029824.1	7739	0.13	0	0.06	0	0.09	0	0.22	0	0.09	0	0.13	0	11.22	0	5.23	0	7.63	0	0.0633333	0.03	0.103333	0.0433333	5.48333	2.54333
R9606_115424.2	NM_000376.3	7421	0.56	0	0.52	0	0	0	0.97	0	0.81	0	0	0	50.7	0	47.73	0	0	0	0.36	0	0.593333	0	32.81	0
R9606_18625.1	XM_017026040.1	84064	0	0	0	0	0	0.33	0	0	0	0	0	0.54	0	0	0	0	0	23.52	0	0.11	0	0.18	0	7.84
R9606_66490.1	NM_001204402.1	5631	0.58	0.42	0.88	0	11.07	0	1	0.74	1.36	0	15.78	0	19.45	14.22	29.91	0	346.99	0	0.626667	3.69	1.03333	5.26	21.1933	115.663
R9606_149371.1	XM_024448874.1	171017	0.31	1.04	0.25	0.13	0.22	0	0.53	1.81	0.38	0.18	0.31	0	21.4	71.59	17.25	8.4	14.17	0	0.533333	0.116667	0.906667	0.163333	36.7467	7.52333
R9606_87699.1	XM_017016999.1	9849	0	0	0	0	0.07	0	0	0	0	0	0.1	0	0	0	0	0	12.96	0	0	0.0233333	0	0.0333333	0	4.32
R9606_136246.2	XM_011536240.2	90025	0	0.2	0	0.3	0	0	0	0.34	0	0.43	0	0	0	7.12	0	10.49	0	0	0.0666667	0.1	0.113333	0.143333	2.37333	3.49667
R9606_20613.2	XM_017021306.2	4140	0	0.59	0	0	0	0	0	1.03	0	0	0	0	0	39.37	0	0	0	0	0.196667	0	0.343333	0	13.1233	0
R9606_33061.1	XM_017004971.1	79823	0.17	0	0	0	0	0.1	0.3	0	0	0	0	0.17	2.8	0	0	0	0	1.64	0.0566667	0.0333333	0.1	0.0566667	0.933333	0.546667
R9606_61541.2	XM_006720865.2	23042	10.04	9.21	7.68	4.4	0.47	8.16	17.37	16.03	11.87	6.27	0.67	13.48	734.5	670.54	567.69	309.45	32.06	579.74	8.97667	4.34333	15.09	6.80667	657.577	307.083
R9606_96647.3	XM_005272075.3	7416	5.25	8.27	11.39	14.04	6.49	5.49	9.09	14.4	17.61	20	9.25	9.08	197.79	309.98	433.38	507.95	227.67	200.91	8.30333	8.67333	13.7	12.7767	313.717	312.177
R9606_110786.2	XM_005250215.2	222236	1.2	0.54	0.66	0	0.13	1.08	2.08	0.94	1.03	0	0.19	1.79	118.26	52.98	65.96	0	12.08	103.49	0.8	0.403333	1.35	0.66	79.0667	38.5233
R9606_86336.4	NM_018639.5	55884	9.52	11.65	13.68	3.54	1.13	2.02	16.48	20.28	21.14	5.04	1.6	3.34	529.41	644.47	767.98	188.88	58.27	109.02	11.6167	2.23	19.3	3.32667	647.287	118.723
R9606_151285.3	XM_005271848.3	9790	2.88	2.8	1.31	0.53	0.5	7.48	4.98	4.87	2.03	0.76	0.71	12.36	228.46	220.83	105.18	40.56	36.98	576.65	2.33	2.83667	3.96	4.61	184.823	218.063
R9606_45705.1	NM_001159279.1	441234	0.12	0.13	0.17	0.29	1.01	0.21	0.22	0.22	0.26	0.41	1.44	0.34	12.74	12.94	17.26	28.5	96.43	20.52	0.14	0.503333	0.233333	0.73	14.3133	48.4833
R9606_43961.2	NM_001146695.4	23081	0	0.51	0	0	0	0	0	0.88	0	0	0	0	0	34.6	0	0	0	0	0.17	0	0.293333	0	11.5333	0
R9606_135160.2	NM_012214.3	11320	0.03	0.03	0.07	0.04	0.22	0.08	0.06	0.06	0.11	0.06	0.32	0.14	5.54	5.73	11.7	6.83	34.06	13.12	0.0433333	0.113333	0.0766667	0.173333	7.65667	18.0033
R9606_47478.3	NM_001258016.3	2232	0.79	0	0.24	0	0	0.49	1.36	0	0.37	0	0	0.81	27.76	0	8.45	0	0	16.69	0.343333	0.163333	0.576667	0.27	12.07	5.56333
R9606_46388.1	XM_017003065.1	107985728	0	0	0	0.01	0	0	0	0	0	0.02	0	0	0	0	0	1	0	0	0	0.00333333	0	0.00666667	0	0.333333
R9606_4248.1	NM_001142432.1	9643	0.36	0	0.82	0	0	0	0.63	0	1.27	0	0	0	13.91	0	31.78	0	0	0	0.393333	0	0.633333	0	15.23	0
R9606_10896.2	XM_011522561.2	55692	1.28	0	0	9.3	17.24	8.11	2.22	0	0	13.24	24.58	13.39	32.38	0	0	225.71	405.96	198.97	0.426667	11.55	0.74	17.07	10.7933	276.88
R9606_55694.1	NM_001252660.1	2037	0.1	0	0	0.72	0.28	0.58	0.17	0	0	1.02	0.39	0.96	6.93	0	0	49.25	18.39	40.38	0.0333333	0.526667	0.0566667	0.79	2.31	36.0067
R9606_112999.1	XM_017019174.1	25946	0	0.14	0	0	0	0.27	0	0.24	0	0	0	0.44	0	7.05	0	0	0	13.38	0.0466667	0.09	0.08	0.146667	2.35	4.46
R9606_3868.3	XM_011545026.3	399909	0.63	0.34	0.39	0.27	0	0.35	1.1	0.59	0.6	0.38	0	0.58	66.4	35.17	41.09	26.86	0	35.54	0.453333	0.206667	0.763333	0.32	47.5533	20.8
R9606_152871.29	NM_153253.29	6494	0	0.82	0	0.34	0.41	0	0	1.43	0	0.49	0.59	0	0	58.17	0	23.33	27.34	0	0.273333	0.25	0.476667	0.36	19.39	16.89
R9606_16185.2	NM_013448.3	11177	1.86	0	0.52	0.6	0.39	0	3.21	0	0.81	0.86	0.56	0	208.91	0	59.67	65.09	41.16	0	0.793333	0.33	1.34	0.473333	89.5267	35.4167
R9606_61273.2	NM_000938.3	5431	16.76	17.59	13.61	9.84	7.14	17.55	29	30.61	21.03	14.02	10.18	28.99	1240.61	1295.02	1017.14	699.8	492.54	1260.95	15.9867	11.51	26.88	17.73	1184.26	817.763
R9606_9176.1	XM_024450939.1	79142	0.72	0.47	1.42	0.5	0	0.24	1.25	0.82	2.19	0.71	0	0.4	28.71	18.58	56.69	18.91	0	9.4	0.87	0.246667	1.42	0.37	34.66	9.43667
R9606_11313.1	NM_001301033.2	9187	0	0.23	0.24	0.24	0.03	0.18	0	0.4	0.38	0.34	0.05	0.3	0	17.9	19.43	18.09	2.53	13.93	0.156667	0.15	0.26	0.23	12.4433	11.5167
R9606_105307.2	XM_005272163.2	11091	0.75	1.16	1.25	0.53	0	0	1.3	2.01	1.94	0.76	0	0	51	77.83	85.72	34.59	0	0	1.05333	0.176667	1.75	0.253333	71.5167	11.53
R9606_80071.1	XM_017024580.1	342667	0	0	0.27	0.3	0.6	0.05	0	0	0.42	0.42	0.86	0.08	0	0	17.76	18.33	36.18	3.02	0.09	0.316667	0.14	0.453333	5.92	19.1767
R9606_89979.5	XM_005257552.5	5914	0.42	0.52	0.74	0.83	0.79	0.36	0.73	0.91	1.15	1.19	1.12	0.59	33.8	41.79	60.14	64.24	58.65	27.93	0.56	0.66	0.93	0.966667	45.2433	50.2733
R9606_138874.1	NM_001135917.2	57171	1.1	3.52	2.89	6.8	7.65	6.09	1.91	6.12	4.46	9.68	10.91	10.05	43.48	138.01	114.95	257.49	281.26	233.05	2.50333	6.84667	4.16333	10.2133	98.8133	257.267
R9606_18507.2	NM_001069.3	7280	82.01	78.18	93.79	62.16	42.22	54.18	141.92	136.08	144.98	88.53	60.2	89.52	2546.53	2414.78	2940.97	1853.38	1221.09	1633.14	84.66	52.8533	140.993	79.4167	2634.09	1569.2
R9606_55887.1	XM_017016665.1	79896	0.64	0.63	0.21	0	0	0.51	1.11	1.09	0.32	0	0	0.84	48.39	47.08	15.78	0	0	37.32	0.493333	0.17	0.84	0.28	37.0833	12.44
R9606_36544.2	XM_017021104.2	23224	0.33	1.22	1.1	0.28	0	0.38	0.58	2.12	1.7	0.4	0	0.63	25.86	94.4	86.45	21	0	28.86	0.883333	0.22	1.46667	0.343333	68.9033	16.62
R9606_20928.4	XM_005252641.4	9200	18.06	18.02	22.17	11.94	5.63	9.77	31.25	31.37	34.26	17.01	8.02	16.14	410.13	407.15	508.31	260.46	119.02	215.35	19.4167	9.11333	32.2933	13.7233	441.863	198.277
R9606_414734.1	NM_001377308.1	26013	0.83	0.74	0.22	0.38	0.43	0.76	1.43	1.28	0.34	0.55	0.61	1.25	82.31	72.89	21.98	36.75	39.69	73.2	0.596667	0.523333	1.01667	0.803333	59.06	49.88
R9606_37508.3	XM_006723015.3	126432	0.23	0.09	0	0	0.32	0.14	0.4	0.15	0	0	0.45	0.23	14.27	5.36	0	0	17.98	8.16	0.106667	0.153333	0.183333	0.226667	6.54333	8.71333
R9606_132542.2	NM_001326.3	1479	15.6	14.13	11.86	7.2	3.67	10.43	26.99	24.59	18.33	10.26	5.24	17.23	853.9	769.53	655.78	378.66	187.36	554.28	13.8633	7.1	23.3033	10.91	759.737	373.433
R9606_101195.2	XM_011545034.2	408	0.22	0	0.08	0	0	0	0.37	0	0.12	0	0	0	31.4	0	11.21	0	0	0	0.1	0	0.163333	0	14.2033	0
R9606_66365.1	NM_001321996.2	64969	0	0	0.48	0	0	0.3	0	0	0.74	0	0	0.5	0	0	30.29	0	0	18.47	0.16	0.1	0.246667	0.166667	10.0967	6.15667
R9606_94487.2	NM_020958.2	57718	0.08	0	0.35	0	0.13	0.24	0.15	0	0.54	0	0.18	0.4	1.43	0	6	0	2	4	0.143333	0.123333	0.23	0.193333	2.47667	2
R9606_137977.3	NM_006874.4	1998	0.15	0	0	0	0	0	0.25	0	0	0	0	0	9.77	0	0	0	0	0	0.05	0	0.0833333	0	3.25667	0
R9606_109480.2	NM_181897.3	5523	0	0.29	0	0.15	0	0	0	0.51	0	0.22	0	0	0	26.65	0	13.52	0	0	0.0966667	0.05	0.17	0.0733333	8.88333	4.50667
R9606_142964.2	XM_011511388.2	5510	29.48	32.63	33.86	46.55	52.59	38.69	51.02	56.8	52.33	66.3	74.98	63.92	765.96	843.23	888.2	1161.21	1272.52	975.58	31.99	45.9433	53.3833	68.4	832.463	1136.44
R9606_123069.3	NM_138701.4	136647	4.57	4.78	5.16	4.38	3.98	4.23	7.9	8.32	7.97	6.24	5.68	6.99	685.92	714.15	781.79	631.45	556.74	617.08	4.83667	4.19667	8.06333	6.30333	727.287	601.757
R9606_39203.2	NM_133344.3	5884	0	0.44	0.92	0	0	0.69	0	0.77	1.43	0	0	1.15	0	24.16	51.13	0	0	36.85	0.453333	0.23	0.733333	0.383333	25.0967	12.2833
R9606_122980.1	NM_001353288.2	51571	0	0.14	0	0	0	0.69	0	0.24	0	0	0	1.14	0	9.98	0	0	0	48.4	0.0466667	0.23	0.08	0.38	3.32667	16.1333
R9606_133690.1	NM_001277062.2	56947	2.72	0.44	3.73	3.86	1.05	3.12	4.7	0.76	5.76	5.5	1.5	5.15	100.72	16.13	139.7	137.58	36.38	112.3	2.29667	2.67667	3.74	4.05	85.5167	95.42
R9606_42109.1	NM_001037663.1	1933	13.93	13.46	13.36	9.43	0	8.01	24.1	23.43	20.64	13.43	0	13.23	229.87	220.99	222.62	149.44	0	128.35	13.5833	5.81333	22.7233	8.88667	224.493	92.5967
R9606_117897.3	NM_001627.4	214	48.98	43.89	37.31	16.36	5.1	27.58	84.76	76.4	57.67	23.3	7.27	45.57	4515.24	4024.78	3473.3	1448.28	437.92	2468.28	43.3933	16.3467	72.9433	25.38	4004.44	1451.49
R9606_83821.1	NM_001170634.1	2521	0.51	2.66	0.84	1.37	3.5	2.51	0.88	4.64	1.3	1.95	4.99	4.15	51	266.14	85.03	132.32	327.28	244.78	1.33667	2.46	2.27333	3.69667	134.057	234.793
R9606_153843.4	XM_006714470.4	26272	6.16	4.81	5.8	7.73	1.05	7.54	10.66	8.37	8.96	11.01	1.5	12.45	144.51	112.24	137.33	174.17	22.95	171.64	5.59	5.44	9.33	8.32	131.36	122.92
R9606_139840.2	XM_006724102.2	10042	0.67	1.57	1.32	0	0.36	0.61	1.16	2.74	2.05	0	0.51	1.01	54.28	127.03	108.56	0	27.14	48.03	1.18667	0.323333	1.98333	0.506667	96.6233	25.0567
R9606_110823.3	XM_011541951.3	6429	3.86	1.43	0	2.94	17.28	2.66	6.67	2.49	0	4.19	24.64	4.39	165	60.93	0	120.96	688.57	110.3	1.76333	7.62667	3.05333	11.0733	75.31	306.61
R9606_72185.2	XM_006712868.2	9448	0.96	1.25	0.61	0.81	0.6	0.72	1.66	2.18	0.94	1.15	0.86	1.19	135.69	175.89	86.71	109.76	79.15	98.96	0.94	0.71	1.59333	1.06667	132.763	95.9567
R9606_95214.1	NM_001010938.2	10188	0.14	1.56	1.74	0	0	2.23	0.25	2.72	2.7	0	0	3.69	11.34	122.01	138.27	0	0	169.99	1.14667	0.743333	1.89	1.23	90.54	56.6633
R9606_411866.1	NM_001363059.1	57509	0	0	0.29	0	0	0	0	0	0.46	0	0	0	0	0	36.64	0	0	0	0.0966667	0	0.153333	0	12.2133	0
R9606_128420.4	XM_005263253.4	817	0.97	0.18	0	0	0	0.54	1.67	0.31	0	0	0	0.9	104.22	19.08	0	0	0	56.71	0.383333	0.18	0.66	0.3	41.1	18.9033
R9606_5451.1	NM_001173516.1	79649	0.55	0.61	0.56	0.49	1.71	0.89	0.96	1.06	0.86	0.7	2.44	1.48	48.17	52.62	49.16	41.31	139.15	75.7	0.573333	1.03	0.96	1.54	49.9833	85.3867
R9606_79181.2	NM_020728.3	57488	8.19	12.56	8.13	4.54	2.21	5.93	14.17	21.85	12.57	6.47	3.15	9.81	939.76	1432.89	942.35	500.12	236.38	660.96	9.62667	4.22667	16.1967	6.47667	1105	465.82
R9606_66679.1	NM_001349340.2	27086	0	0	0	0	0.07	0	0	0	0	0	0.1	0	0	0	0	0	11.6	0	0	0.0233333	0	0.0333333	0	3.86667
R9606_98887.1	XM_011532902.1	51277	0	0.38	0.11	0.55	0	0	0	0.66	0.17	0.78	0	0	0	5.66	1.63	7.87	0	0	0.163333	0.183333	0.276667	0.26	2.43	2.62333
R9606_411156.1	NM_001378366.1	254394	0	0	0	0.36	0.17	0	0	0	0	0.51	0.24	0	0	0	0	32.75	14.68	0	0	0.176667	0	0.25	0	15.81
R9606_131592.1	NM_001350111.1	9181	1.1	0.78	0.96	1	0.58	1.55	1.9	1.35	1.49	1.43	0.83	2.56	88.95	62.69	78.91	78.03	44.01	121.7	0.946667	1.04333	1.58	1.60667	76.85	81.2467
R9606_116292.1	XM_024450867.1	63893	0	0.33	0.6	0	0	0.32	0	0.57	0.93	0	0	0.52	0	34.86	64.43	0	0	32.64	0.31	0.106667	0.5	0.173333	33.0967	10.88
R9606_98360.2	XM_011533373.2	151648	0	0.91	1.21	0	0	0	0	1.59	1.87	0	0	0	0	37.38	50.46	0	0	0	0.706667	0	1.15333	0	29.28	0
R9606_105020.3	NM_214711.4	401137	0.02	0.04	0.05	0.05	0.31	0.03	0.03	0.08	0.08	0.08	0.44	0.05	1.66	4.16	4.71	4.91	26.8	2.55	0.0366667	0.13	0.0633333	0.19	3.51	11.42
R9606_31293.2	XM_011534006.2	64147	0.15	0.07	0.04	0.07	0	0.18	0.25	0.12	0.06	0.1	0	0.29	8.22	3.93	2.38	3.92	0	9.6	0.0866667	0.0833333	0.143333	0.13	4.84333	4.50667
R9606_96704.4	NM_024706.5	79759	12.57	12.2	10.75	5.37	1.81	5.91	21.76	21.23	16.61	7.65	2.59	9.77	656.7	633.81	566.96	269.34	88.27	299.79	11.84	4.36333	19.8667	6.67	619.157	219.133
R9606_138428.4	XM_006717425.4	22852	0.05	0.06	0	0.01	0	0.01	0.08	0.11	0	0.01	0	0.02	6.61	8.56	0	1.35	0	1.65	0.0366667	0.00666667	0.0633333	0.01	5.05667	1
R9606_71652.3	XM_006712118.3	84661	0.44	0.32	0.28	0.19	0.9	0.34	0.76	0.55	0.44	0.28	1.28	0.56	14.56	10.57	9.5	6.22	27.98	10.94	0.346667	0.476667	0.583333	0.706667	11.5433	15.0467
R9606_36611.2	NM_173657.2	285315	0.28	0.35	0.19	0.18	0.43	0.18	0.49	0.61	0.29	0.26	0.61	0.29	10.71	13.04	7.13	6.49	15.08	6.45	0.273333	0.263333	0.463333	0.386667	10.2933	9.34
R9606_107466.1	XM_011510534.1	114793	0	0	0.61	0	0	0	0	0	0.94	0	0	0	0	0	67.33	0	0	0	0.203333	0	0.313333	0	22.4433	0
R9606_148618.1	NM_001287144.2	7163	8	8.34	6.89	8.78	4.43	10.08	13.85	14.52	10.64	12.51	6.32	16.66	613.37	635.94	532.91	646.49	316.49	750.23	7.74333	7.76333	13.0033	11.83	594.073	571.07
R9606_104467.5	NM_018669.6	10785	3.73	2.72	1.51	0	0	0	6.45	4.73	2.34	0	0	0	151.88	110.15	62.21	0	0	0	2.65333	0	4.50667	0	108.08	0
R9606_15734.1	NM_001330589.2	1376	0	3.3	2.58	2.36	3.17	1.83	0	5.74	3.99	3.36	4.52	3.03	0	167.84	133.28	115.93	150.93	90.99	1.96	2.45333	3.24333	3.63667	100.373	119.283
R9606_67762.3	XM_011512958.3	55254	1.24	1.47	0.72	0.13	0.12	0.57	2.14	2.56	1.12	0.18	0.17	0.94	51.55	60.94	30.5	5.04	4.57	23.05	1.14333	0.273333	1.94	0.43	47.6633	10.8867
R9606_409891.1	NM_001366097.1	55279	0.59	0.67	0	0.38	0	0.91	1.03	1.17	0	0.55	0	1.51	73.44	82.77	0	45.64	0	109.63	0.42	0.43	0.733333	0.686667	52.07	51.7567
R9606_63962.1	XM_024452697.1	130540	0.06	0.11	0.1	0.21	0	0	0.1	0.18	0.15	0.3	0	0	2.43	4.5	4.32	8.63	0	0	0.09	0.07	0.143333	0.1	3.75	2.87667
R9606_43366.4	NM_004275.5	9477	1.39	2.22	4.48	0	0	0	2.41	3.87	6.92	0	0	0	67.01	106.38	217.75	0	0	0	2.69667	0	4.4	0	130.38	0
R9606_16785.1	NM_001204197.2	26960	0.4	0.55	0.25	0.12	0.05	0.19	0.69	0.95	0.38	0.17	0.07	0.32	32.13	43.44	19.94	8.95	3.69	15.03	0.4	0.12	0.673333	0.186667	31.8367	9.22333
R9606_51196.2	XM_017009012.2	114825	0.19	0.05	0.1	0.04	0	0.08	0.33	0.08	0.15	0.05	0	0.13	8.21	2.06	4.26	1.6	0	3.35	0.113333	0.04	0.186667	0.06	4.84333	1.65
R9606_131096.2	NM_000243.3	4210	0.14	0.04	0	0.27	0.68	0.4	0.23	0.07	0	0.39	0.97	0.65	9.25	2.6	0	17.97	43.62	26.34	0.06	0.45	0.1	0.67	3.95	29.31
R9606_5928.1	XM_024449957.1	54469	0	0.07	0	0	0	0	0	0.12	0	0	0	0	0	4.1	0	0	0	0	0.0233333	0	0.04	0	1.36667	0
R9606_20023.1	XM_024453001.1	55843	0	0	0.13	0	0.05	0.05	0	0	0.2	0	0.07	0.08	0	0	3	0	1	1	0.0433333	0.0333333	0.0666667	0.05	1	0.666667
R9606_90484.3	NM_003764.4	8676	0	0	0.04	0.04	0	0	0	0	0.07	0.06	0	0	0	0	4.78	4.18	0	0	0.0133333	0.0133333	0.0233333	0.02	1.59333	1.39333
R9606_414306.1	NM_001369487.1	284004	0.21	0	0	0.57	0.25	0.27	0.36	0	0	0.81	0.35	0.44	9.41	0	0	24.67	10.41	11.69	0.07	0.363333	0.12	0.533333	3.13667	15.59
R9606_80684.1	XM_017008344.1	55132	0	0.06	0.05	0	0	0	0	0.11	0.08	0	0	0	0	6.38	5.1	0	0	0	0.0366667	0	0.0633333	0	3.82667	0
R9606_56938.1	NM_001350687.1	889	0.19	0	0	0.07	0.16	0	0.33	0	0	0.1	0.23	0	16.33	0	0	6.13	12.99	0	0.0633333	0.0766667	0.11	0.11	5.44333	6.37333
R9606_24483.2	XM_017025404.2	9611	0.49	0.34	0.36	0.57	1.03	0.4	0.84	0.59	0.56	0.81	1.46	0.67	89.64	62.09	67.4	100.04	175.38	71.77	0.396667	0.666667	0.663333	0.98	73.0433	115.73
R9606_17849.2	NM_181702.3	2669	0.92	2.7	1.69	0.96	0.43	0.98	1.6	4.7	2.62	1.37	0.61	1.62	37.05	107.73	68.56	37.05	16	38.24	1.77	0.79	2.97333	1.2	71.1133	30.43
R9606_148677.1	XM_017012659.1	813	39.51	42.32	30.34	19.27	6.09	34.2	68.38	73.67	46.9	27.44	8.68	56.5	3210.86	3421.3	2490.06	1503.58	460.7	2697.77	37.39	19.8533	62.9833	30.8733	3040.74	1554.02
R9606_72391.1	XM_017013440.1	444	0	0	0	0	0.4	0	0	0	0	0	0.57	0	0	0	0	0	37.43	0	0	0.133333	0	0.19	0	12.4767
R9606_74369.3	NM_018653.4	55890	0.85	0	0	0.29	0	0	1.46	0	0	0.41	0	0	29.78	0	0	9.79	0	0	0.283333	0.0966667	0.486667	0.136667	9.92667	3.26333
R9606_30417.3	XM_011511697.3	666	17.52	16.56	13.01	19.47	29.37	9.43	30.32	28.82	20.12	27.73	41.88	15.58	782.22	735.31	586.74	834.71	1221.41	408.68	15.6967	19.4233	26.42	28.3967	701.423	821.6
R9606_75063.1	NM_001318730.2	1786	4.69	3.56	4.47	3.87	1.98	3.46	8.12	6.19	6.92	5.51	2.82	5.72	482.01	363.59	464.37	381.53	189.24	345.13	4.24	3.10333	7.07667	4.68333	436.657	305.3
R9606_77160.1	NM_001349237.2	10533	0.65	0.45	1.13	0.91	1.02	1.02	1.12	0.78	1.75	1.3	1.46	1.68	61.02	41.98	108.04	82.78	89.93	93.54	0.743333	0.983333	1.21667	1.48	70.3467	88.75
R9606_52796.3	NM_018100.4	114327	1.45	1.43	1.39	1.1	0.73	1.45	2.5	2.48	2.15	1.56	1.04	2.4	195.04	191.05	189.16	141.92	91.74	189.75	1.42333	1.09333	2.37667	1.66667	191.75	141.137
R9606_19199.3	XM_011534216.3	91869	0	3.74	0	14.18	5.57	14.02	0	6.52	0	20.2	7.93	23.16	0	195.14	0	713.6	271.58	712.8	1.24667	11.2567	2.17333	17.0967	65.0467	565.993
R9606_37146.1	XM_017014333.1	158358	0	0.01	0	0	0	0	0	0.02	0	0	0	0	0	1.16	0	0	0	0	0.00333333	0	0.00666667	0	0.386667	0
R9606_86808.1	XM_011530106.1	25793	8.65	5.8	3.57	11.5	0.32	3.31	14.98	10.1	5.51	16.37	0.45	5.46	316.42	210.94	131.67	403.61	10.86	117.35	6.00667	5.04333	10.1967	7.42667	219.677	177.273
R9606_28018.5	XM_005269987.5	57178	0	0.45	0.36	0.18	0	0	0	0.79	0.55	0.26	0	0	0	68.31	54.51	26.17	0	0	0.27	0.06	0.446667	0.0866667	40.94	8.72333
R9606_67728.1	NM_001253815.2	79581	5.66	22.86	15.04	9.76	0	0.71	9.8	39.8	23.24	13.9	0	1.17	190.46	765.24	510.91	315.27	0	23.16	14.52	3.49	24.28	5.02333	488.87	112.81
R9606_132959.2	XM_017002035.2	6284	0	0	0	0	0	1.26	0	0	0	0	0	2.08	0	0	0	0	0	22.12	0	0.42	0	0.693333	0	7.37333
R9606_30237.2	NM_003179.3	6855	0.51	0.66	0.38	0.6	1.55	0.79	0.88	1.15	0.59	0.85	2.21	1.3	24	31	18	27	68	36	0.516667	0.98	0.873333	1.45333	24.3333	43.6667
R9606_130804.3	NM_145699.4	200315	0.53	0.33	0.14	2.09	4.28	0.89	0.91	0.58	0.22	2.98	6.1	1.46	13.71	8.64	3.72	52.1	103.35	22.32	0.333333	2.42	0.57	3.51333	8.69	59.2567
R9606_119708.2	XM_017008304.2	54502	0	0.01	0.02	0	0	0.01	0	0.02	0.02	0	0	0.02	0	1.68	1.8	0	0	1.32	0.01	0.00333333	0.0133333	0.00666667	1.16	0.44
R9606_23516.2	XM_011536563.2	22863	1.52	1.82	1.96	1.46	1.85	2.23	2.64	3.17	3.03	2.09	2.64	3.69	132.79	157.79	172.51	122.58	150.31	189.07	1.76667	1.84667	2.94667	2.80667	154.363	153.987
R9606_21835.1	NM_001135598.1	130162	0.42	0.54	0.19	0.07	0.19	0	0.73	0.94	0.3	0.1	0.27	0	40.3	51.42	18.84	6.25	16.86	0	0.383333	0.0866667	0.656667	0.123333	36.8533	7.70333
R9606_113665.2	XM_011512207.2	9486	0	0	0.02	0	0	0	0	0	0.03	0	0	0	0	0	1	0	0	0	0.00666667	0	0.01	0	0.333333	0
R9606_7301.4	XM_006713757.4	80012	0	0	0	0.06	0	0	0	0	0	0.09	0	0	0	0	0	2.23	0	0	0	0.02	0	0.03	0	0.743333
R9606_55012.6	NM_145005.6	203228	0.21	0.41	0.35	0.19	0	0.18	0.37	0.71	0.53	0.28	0	0.29	8.02	15.32	13.15	7.02	0	6.45	0.323333	0.123333	0.536667	0.19	12.1633	4.49
R9606_14459.4	XM_005266912.4	25957	0.61	0.68	0.57	0.3	0	0.1	1.06	1.19	0.87	0.43	0	0.17	62.61	69.04	58.19	29.67	0	10.13	0.62	0.133333	1.04	0.2	63.28	13.2667
R9606_2813.2	NM_033091.3	89122	1.95	2.29	2.34	1.02	0.81	1.55	3.37	3.99	3.61	1.45	1.16	2.56	125.98	147.36	152.69	63.17	49.11	97.25	2.19333	1.12667	3.65667	1.72333	142.01	69.8433
R9606_133839.2	NM_001114395.3	54875	2.08	1.81	1.69	1.96	2.5	2.59	3.59	3.14	2.62	2.79	3.56	4.27	198.08	171.39	163.18	179.62	221.95	239.63	1.86	2.35	3.11667	3.54	177.55	213.733
R9606_411376.2	NM_001362760.2	29896	0.33	1.23	0.4	0	0.11	0	0.56	2.15	0.63	0	0.16	0	13.24	49.82	16.59	0	4.31	0.03	0.653333	0.0366667	1.11333	0.0533333	26.55	1.44667
R9606_59646.1	XM_017021209.1	26094	0	0	0.38	0	0.7	0.92	0	0	0.59	0	1	1.53	0	0	22.45	0	38.56	52.73	0.126667	0.54	0.196667	0.843333	7.48333	30.43
R9606_70489.1	XM_024446980.1	85477	0	0.05	0.04	0	0.03	0	0	0.09	0.06	0	0.04	0	0	2.93	2.24	0	1.58	0	0.03	0.01	0.05	0.0133333	1.72333	0.526667
R9606_155618.4	NM_002665.4	5342	0.26	0.21	0.29	0.03	0.46	0.22	0.45	0.36	0.45	0.04	0.65	0.36	15.42	12.11	17.12	1.66	24.98	12.33	0.253333	0.236667	0.42	0.35	14.8833	12.99
R9606_19618.1	XM_017001017.1	26523	0	0.16	0	0.12	0.02	0	0	0.27	0	0.18	0.03	0	0	39.11	0	30.08	4.53	0	0.0533333	0.0466667	0.09	0.07	13.0367	11.5367
R9606_86799.2	XM_017008710.2	84448	0	0	0	0	0.06	0	0	0	0	0	0.09	0	0	0	0	0	4	0	0	0.02	0	0.03	0	1.33333
R9606_62249.2	NM_178031.3	54972	18.11	17.98	17.64	18.13	14.05	7.75	31.34	31.29	27.26	25.82	20.04	12.81	1237.54	1222.04	1217.35	1189.92	894.55	514.45	17.91	13.31	29.9633	19.5567	1225.64	866.307
R9606_3666.1	NM_001293172.1	102724957	0	0	0	0.12	0	0	0	0	0	0.18	0	0	0	0	0	1	0	0	0	0.04	0	0.06	0	0.333333
R9606_50564.3	XM_006718800.3	23187	0.58	0	0	0	0	0.22	1.01	0	0	0	0	0.36	72.74	0	0	0	0	26.52	0.193333	0.0733333	0.336667	0.12	24.2467	8.84
R9606_42973.1	NM_001256213.1	478	0	0	1.63	2.75	6.93	3.55	0	0	2.51	3.92	9.87	5.87	0.01	0.01	111.2	178.8	436.8	233.4	0.543333	4.41	0.836667	6.55333	37.0733	283
R9606_33770.6	NM_005662.7	7419	86.61	89.52	83.92	83.86	77.29	92.43	149.89	155.82	129.71	119.44	110.2	152.72	2349.76	2415.77	2298.83	2184.6	1953	2434.16	86.6833	84.5267	145.14	127.453	2354.79	2190.59
R9606_409257.1	NM_001376307.1	79712	0	0.04	0.05	0.05	0	0	0	0.08	0.07	0.07	0	0	0	2.43	2.51	2.77	0	0	0.03	0.0166667	0.05	0.0233333	1.64667	0.923333
R9606_139964.2	XM_017010216.2	11118	0	1.23	0.67	0	0.71	0.88	0	2.14	1.04	0	1.02	1.45	0	83.74	46.55	0	45.45	58.16	0.633333	0.53	1.06	0.823333	43.43	34.5367
R9606_147208.2	XM_011525431.2	8844	0	0	0	0.01	0	0	0	0	0	0.01	0	0	0	0	0	0.37	0	0	0	0.00333333	0	0.00333333	0	0.123333
R9606_25393.1	NM_001034957.2	10580	0	0.05	0.03	0	0.01	0	0	0.08	0.04	0	0.02	0	0	4.93	2.94	0	1.51	0	0.0266667	0.00333333	0.04	0.00666667	2.62333	0.503333
R9606_115898.1	XM_024449034.1	55297	0.31	0	0	0	0	0	0.54	0	0	0	0	0	17.02	0	0.08	0	0	0	0.103333	0	0.18	0	5.7	0
R9606_143658.1	XM_017010713.1	25957	0.55	0	0.74	1.82	0.31	0	0.95	0	1.14	2.6	0.44	0	60.95	0	83	194.77	32.13	0	0.43	0.71	0.696667	1.01333	47.9833	75.6333
R9606_145546.1	XM_017026010.1	80206	0	0	0	0.03	0	0.08	0	0	0	0.04	0	0.13	0	0	0	2.81	0	7.85	0	0.0366667	0	0.0566667	0	3.55333
R9606_96510.1	XM_024446475.1	54676	0	8.35	0	0	1.52	0	0	14.53	0	0	2.16	0	0.01	455.65	0	0	77.5	0	2.78333	0.506667	4.84333	0.72	151.887	25.8333
R9606_79772.2	NM_199121.3	64856	0.09	0	0.02	0.04	0.05	0	0.15	0	0.04	0.06	0.08	0	7	0	2	3	4	0	0.0366667	0.03	0.0633333	0.0466667	3	2.33333
R9606_53624.1	NM_001350538.1	57231	0	0	0	0	0.06	0	0	0	0	0	0.09	0	0	0	0	0	4.18	0	0	0.02	0	0.03	0	1.39333
R9606_136879.4	XM_005255228.4	23589	2.14	0.25	0.25	0.29	0.28	0.27	3.7	0.44	0.39	0.42	0.4	0.45	119.94	14.17	14.24	15.89	14.7	14.91	0.88	0.28	1.51	0.423333	49.45	15.1667
R9606_126808.2	XM_005260516.2	64900	0	0	0.05	0	0	0	0	0	0.08	0	0	0	0	0	1.6	0	0	0	0.0166667	0	0.0266667	0	0.533333	0
R9606_137326.2	XM_017018486.2	8567	0	0.27	0.14	0.17	0.13	0.29	0	0.47	0.21	0.25	0.19	0.48	0	31.16	15.99	18.99	14.22	32.28	0.136667	0.196667	0.226667	0.306667	15.7167	21.83
R9606_111823.2	XM_017025518.2	100101467	0.25	0	0.49	0	0	0	0.43	0	0.75	0	0	0	20.14	0	39.94	0	0	0	0.246667	0	0.393333	0	20.0267	0
R9606_28283.2	XM_017026292.2	126526	0.13	0.17	0.11	0.25	0.52	0.1	0.23	0.3	0.17	0.36	0.74	0.16	20.89	26.4	17.41	37.29	74.61	14.72	0.136667	0.29	0.233333	0.42	21.5667	42.2067
R9606_22854.1	XM_017027605.1	11047	2.14	2.43	3.02	2.72	0.98	1.78	3.71	4.23	4.66	3.87	1.39	2.95	92.83	104.7	131.78	113.01	39.37	74.92	2.53	1.82667	4.2	2.73667	109.77	75.7667
R9606_1821.4	NM_024745.5	79801	8.31	8.79	8.06	3.05	0.72	5.16	14.37	15.3	12.46	4.35	1.03	8.53	844.08	888.35	827.02	297.9	68.59	509.13	8.38667	2.97667	14.0433	4.63667	853.15	291.873
R9606_94286.4	NM_000374.5	7389	97.57	93.75	117.03	115.72	103.24	94.84	168.86	163.18	180.89	164.81	147.2	156.69	2212	2114	2679	2519	2180	2087	102.783	104.6	170.977	156.233	2335	2262
R9606_91973.3	XM_011523659.3	136	0	0.28	0	0.33	0.13	0	0	0.49	0	0.47	0.19	0	0	8.47	0	9.45	3.71	0	0.0933333	0.153333	0.163333	0.22	2.82333	4.38667
R9606_58376.2	NM_001040453.3	54629	0.18	0	0	0.23	0.08	0	0.32	0	0	0.32	0.11	0	33.71	0	0	39.44	13.64	0	0.06	0.103333	0.106667	0.143333	11.2367	17.6933
R9606_147050.2	NM_181864.3	11332	16.91	17.76	24.94	10.71	3.17	6.36	29.26	30.91	38.54	15.26	4.52	10.52	509.64	532.4	758.96	310	88.95	186.21	19.87	6.74667	32.9033	10.1	600.333	195.053
R9606_75433.1	XM_017029946.1	90161	0	0	0	0	0.01	0	0	0	0	0	0.02	0	0	0	0	0	1	0	0	0.00333333	0	0.00666667	0	0.333333
R9606_409507.1	NM_001375731.1	10152	0	0.28	0	0	0.06	0.33	0	0.5	0	0	0.08	0.54	0	34.48	0	0	6.69	38.51	0.0933333	0.13	0.166667	0.206667	11.4933	15.0667
R9606_127198.4	NM_024709.5	79762	0.02	0	0	0	0.02	0.02	0.03	0	0	0	0.03	0.03	1	0	0	0	1	1	0.00666667	0.0133333	0.01	0.02	0.333333	0.666667
R9606_39393.1	XM_017009803.1	7204	9.78	10.48	7.27	5.05	2.96	7.36	16.92	18.23	11.23	7.2	4.22	12.17	1873.9	1997.16	1406.45	930.02	528.82	1369.92	9.17667	5.12333	15.46	7.86333	1759.17	942.92
R9606_124686.1	XM_017010498.1	22881	0	0	0	0.04	0	0	0	0	0	0.05	0	0	0	0	0	3.56	0	0	0	0.0133333	0	0.0166667	0	1.18667
R9606_113611.1	XM_024449156.1	64754	0	0	0	0.01	0	0.01	0.01	0	0	0.01	0	0.01	0.06	0.01	0.05	0.19	0	0.09	0	0.00666667	0.00333333	0.00666667	0.04	0.0933333
R9606_116147.2	XM_011509949.2	7143	0	0	0	0.01	0	0	0	0	0	0.01	0	0	0	0	0	1.28	0	0	0	0.00333333	0	0.00333333	0	0.426667
R9606_30814.2	XM_017004468.2	55677	5.56	5.37	7.91	10.22	12.18	15.14	9.62	9.35	12.23	14.55	17.36	25.01	295.78	284.27	425.03	521.87	603.28	781.43	6.28	12.5133	10.4	18.9733	335.027	635.527
R9606_45510.5	XM_005272553.5	81614	1.97	2.53	1.36	0.71	0.96	3.03	3.41	4.41	2.1	1.01	1.37	5.01	115.28	147.44	80.18	39.74	52.58	172.24	1.95333	1.56667	3.30667	2.46333	114.3	88.1867
R9606_64548.1	NM_001206648.2	56672	1.26	2.34	2.39	4.65	6.67	2.15	2.19	4.08	3.7	6.62	9.51	3.56	26.61	49.06	50.82	93.91	130.76	43.99	1.99667	4.49	3.32333	6.56333	42.1633	89.5533
R9606_10911.4	NM_016376.5	51479	0	0	0	0	0	0.03	0	0	0	0	0	0.06	0	0	0	0	0	4.89	0	0.01	0	0.02	0	1.63
R9606_86674.2	NM_003696.2	8590	0	0	0	0.04	0	0	0	0	0	0.06	0	0	0	0	0	1	0	0	0	0.0133333	0	0.02	0	0.333333
R9606_153636.3	NM_133274.4	2204	0.12	0	0.23	0.21	1.01	0.25	0.21	0	0.36	0.3	1.44	0.42	5.69	0	10.73	9.26	43.14	11.24	0.116667	0.49	0.19	0.72	5.47333	21.2133
R9606_411221.1	NM_001370346.1	9590	79.11	76.02	53.89	65.24	47.01	107.28	136.9	132.31	83.3	92.92	67.03	177.26	12395.2	11847.8	8526.21	9815.93	6860.8	16317.6	69.6733	73.1767	117.503	112.403	10923.1	10998.1
R9606_59591.3	NM_004961.4	2564	0.47	0	0	0	0.06	0.2	0.82	0	0	0	0.08	0.33	29.05	0	0	0	3.25	11.89	0.156667	0.0866667	0.273333	0.136667	9.68333	5.04667
R9606_133274.2	NM_001099670.2	401466	15.62	12.33	10.87	16.95	6.69	17.11	27.03	21.46	16.8	24.15	9.54	28.27	312.25	245.23	219.49	325.49	124.55	332.05	12.94	13.5833	21.7633	20.6533	258.99	260.697
R9606_67428.1	NM_001288711.1	100101467	0	0	0	0	0	0.1	0	0	0	0	0	0.16	0	0	0	0	0	6.41	0	0.0333333	0	0.0533333	0	2.13667
R9606_71583.1	NM_001318845.1	10695	2.22	2.69	1.19	1.69	0	2.61	3.83	4.68	1.85	2.41	0	4.31	70.28	84.91	38.28	51.5	0	80.41	2.03333	1.43333	3.45333	2.24	64.49	43.97
R9606_124775.2	NM_001204513.3	100533952	0.59	0.48	0.52	1.05	2.19	0.75	1.01	0.84	0.8	1.49	3.12	1.24	8.92	7.3	7.98	15.32	31	11.06	0.53	1.33	0.883333	1.95	8.06667	19.1267
R9606_111877.2	NM_005988.3	6700	0	0	0	0	0.24	0	0	0	0	0	0.34	0	0	0	0	0	2.8	0	0	0.08	0	0.113333	0	0.933333
R9606_86167.3	XM_005253590.3	57647	0.1	0	0	0.04	0	0.05	0.18	0	0	0.05	0	0.08	7.37	0	0	2.48	0	3.29	0.0333333	0.03	0.06	0.0433333	2.45667	1.92333
R9606_43712.2	XM_011527780.2	199692	0	0.23	0	0.27	0.15	0	0	0.4	0	0.39	0.22	0	0	12.25	0.06	14.01	7.65	0	0.0766667	0.14	0.133333	0.203333	4.10333	7.22
R9606_24605.3	NM_016286.4	51181	20.88	20.4	36.19	64.36	35.5	17.93	36.14	35.5	55.94	91.66	50.61	29.62	332.28	322.85	581.48	983.37	526.1	276.9	25.8233	39.2633	42.5267	57.2967	412.203	595.457
R9606_147055.3	NM_000088.4	1277	0.03	0	0	0.08	0	0	0.05	0	0	0.11	0	0	3.45	0	0	8.66	0	0	0.01	0.0266667	0.0166667	0.0366667	1.15	2.88667
R9606_155889.1	NM_001351669.2	163227	0	0.5	0.36	0.41	0.2	0	0	0.87	0.55	0.59	0.28	0	0	55.87	40.36	44.22	20.66	0	0.286667	0.203333	0.473333	0.29	32.0767	21.6267
R9606_408585.1	NM_001366840.1	57554	0	0	0	0	0	0.02	0	0	0	0	0	0.04	0	0	0	0	0	1	0	0.00666667	0	0.0133333	0	0.333333
R9606_15202.1	XM_011525702.1	56907	0	0	0	0.43	0	0	0	0	0	0.62	0	0	0	0	0	43.6	0	0	0	0.143333	0	0.206667	0	14.5333
R9606_135336.1	NM_001324261.2	7587	0	0.54	0.55	0.65	0.39	0.75	0	0.94	0.85	0.92	0.55	1.24	0	9.14	9.39	10.53	6.13	12.34	0.363333	0.596667	0.596667	0.903333	6.17667	9.66667
R9606_70022.1	XM_024446917.1	7434	0.03	0	0.02	0	0.17	0.03	0.06	0	0.03	0	0.24	0.04	2.58	0	1.78	0	12.6	1.97	0.0166667	0.0666667	0.03	0.0933333	1.45333	4.85667
R9606_56101.4	NM_144564.5	29985	43.32	42.57	58.86	57.96	51.9	32.7	74.97	74.09	90.97	82.55	74	54.03	1131.47	1105.9	1552.24	1453.55	1262.66	829.1	48.25	47.52	80.01	70.1933	1263.2	1181.77
R9606_74462.2	NM_007170.3	10420	0	0	0	0	0	0.19	0	0	0	0	0	0.32	0	0	0	0	0	11.32	0	0.0633333	0	0.106667	0	3.77333
R9606_71948.1	NM_001190440.1	9611	1.14	0.87	0.43	0.97	0.98	1.09	1.97	1.51	0.66	1.39	1.4	1.81	208.28	158.1	79.34	171.09	167.15	194.53	0.813333	1.01333	1.38	1.53333	148.573	177.59
R9606_145557.2	NM_004391.3	1582	0.23	0.17	0.21	0.36	0.74	0.29	0.4	0.29	0.32	0.51	1.05	0.48	16.83	11.88	15.26	24.94	49.68	20.33	0.203333	0.463333	0.336667	0.68	14.6567	31.65
R9606_118350.1	XM_024450676.1	23277	0.13	0	0	0	0	0.14	0.23	0	0	0	0	0.22	15.6	0	0	0	0	15.6	0.0433333	0.0466667	0.0766667	0.0733333	5.2	5.2
R9606_138163.1	NM_001318739.2	84259	1.3	0.98	2.52	0.27	0	1.05	2.25	1.71	3.89	0.39	0	1.74	327.4	246.42	641.28	66.18	0	257.81	1.6	0.44	2.61667	0.71	405.033	107.997
R9606_82062.1	NM_001329704.1	88745	0.78	0.68	0.57	0	0	0.86	1.35	1.19	0.88	0	0	1.42	17.57	15.3	12.94	0	0	18.8	0.676667	0.286667	1.14	0.473333	15.27	6.26667
R9606_10283.2	NM_001029954.3	441549	0.3	0.23	0.45	0.31	0.2	0	0.52	0.4	0.69	0.45	0.29	0	8	6	12	8	5	0	0.326667	0.17	0.536667	0.246667	8.66667	4.33333
R9606_101527.1	XM_024451357.1	126129	0	0	0.06	0	0.15	0	0	0	0.09	0	0.21	0	0	0	3.17	0	7.53	0	0.02	0.05	0.03	0.07	1.05667	2.51
R9606_54155.4	NM_001004065.4	445815	18.41	16.65	7.59	1.3	0	2.57	31.86	28.98	11.73	1.85	0	4.24	2522.53	2269.6	1049.96	170.74	0	341.48	14.2167	1.29	24.19	2.03	1947.36	170.74
R9606_26719.3	NM_001927.4	1674	1.04	0.92	1.23	1.34	1.19	0.62	1.79	1.61	1.9	1.91	1.69	1.02	45	40	54	56	48	26	1.06333	1.05	1.76667	1.54	46.3333	43.3333
R9606_102425.1	NM_001111112.2	3093	0.08	0.11	0	0.08	0.3	0.12	0.14	0.18	0	0.12	0.42	0.19	8.26	10.33	0	7.94	27.13	11.19	0.0633333	0.166667	0.106667	0.243333	6.19667	15.42
R9606_133767.1	NM_001303425.2	51193	0.12	0.08	0	0.28	0.63	0	0.21	0.14	0	0.4	0.9	0	14.33	9.34	0	31.79	69.2	0	0.0666667	0.303333	0.116667	0.433333	7.89	33.6633
R9606_61485.2	XM_017013829.2	79648	0.23	0.58	0.31	0.31	0.15	0.42	0.4	1.01	0.47	0.45	0.21	0.69	17.52	43.59	23.29	22.63	10.49	30.58	0.373333	0.293333	0.626667	0.45	28.1333	21.2333
R9606_776.1	XM_017005390.1	9654	0.29	0.17	0.18	0.1	0.04	0.05	0.5	0.29	0.28	0.14	0.06	0.09	39.93	22.94	25.42	13.46	5.22	7.27	0.213333	0.0633333	0.356667	0.0966667	29.43	8.65
R9606_83749.1	XM_024453597.1	5291	0	1.05	0	0	0	0.38	0	1.83	0	0	0	0.62	0	92.69	0	0	0	32.42	0.35	0.126667	0.61	0.206667	30.8967	10.8067
R9606_78216.2	XM_011535004.2	23077	0	0.27	0.42	0.13	0.01	0.03	0	0.47	0.65	0.19	0.01	0.06	0	78.52	126.02	37.87	2.87	9.73	0.23	0.0566667	0.373333	0.0866667	68.18	16.8233
R9606_49613.1	NM_001321149.2	9772	1.08	0.76	0	0.49	2.52	1.05	1.87	1.33	0	0.7	3.59	1.74	115.26	80.83	0	50.38	249.55	108.61	0.613333	1.35333	1.06667	2.01	65.3633	136.18
R9606_65328.4	NM_005848.4	10260	0.36	0	0	0	0	0	0.63	0	0	0	0	0	62.55	0	0	0	0	0	0.12	0	0.21	0	20.85	0
R9606_412692.1	NM_001369377.1	4676	0	0	2.32	0	0	0.64	0	0	3.59	0	0	1.06	0	0	117.66	0	0	31.38	0.773333	0.213333	1.19667	0.353333	39.22	10.46
R9606_100583.1	NM_001353680.2	91833	0.33	0.34	0.38	0.89	0.39	0	0.57	0.58	0.58	1.26	0.56	0	6.94	7.08	8.05	18.06	7.73	0	0.35	0.426667	0.576667	0.606667	7.35667	8.59667
R9606_139491.1	XM_017003447.1	151194	0	0	0	0	0.19	0	0	0	0	0	0.27	0	0	0	0	0	8.77	0	0	0.0633333	0	0.09	0	2.92333
R9606_148317.2	XM_011511125.2	3631	0.22	0.13	0.11	0	0.07	0.17	0.38	0.23	0.17	0	0.1	0.27	54.68	32.46	28.16	0	16.03	40.13	0.153333	0.08	0.26	0.123333	38.4333	18.72
R9606_6350.3	NM_007360.4	22914	0	0.03	0.03	0	0	0.07	0	0.06	0.05	0	0	0.11	0	1	1	0	0	2	0.02	0.0233333	0.0366667	0.0366667	0.666667	0.666667
R9606_152673.1	XM_024449144.1	65981	2.34	3.42	1.12	2.1	1.91	2.77	4.05	5.95	1.74	2.99	2.72	4.57	143.68	208.42	69.54	123.51	109.13	164.66	2.29333	2.26	3.91333	3.42667	140.547	132.433
R9606_155286.1	XM_011533932.1	55209	0	0.83	0.27	0	0.09	0.22	0.01	1.44	0.42	0	0.13	0.37	0.6	115.43	38.21	0	11.6	30.09	0.366667	0.103333	0.623333	0.166667	51.4133	13.8967
R9606_145577.4	NM_000508.5	2243	0	0	0.01	0	0.02	0	0	0	0.02	0	0.02	0	0	0	1	0	1	0	0.00333333	0.00666667	0.00666667	0.00666667	0.333333	0.333333
R9606_48994.2	XM_011514886.2	780	1.22	2.25	2.93	1.4	0.8	1.82	2.12	3.92	4.52	1.99	1.14	3.01	88.72	162.64	214.51	97.44	54.21	128.26	2.13333	1.34	3.52	2.04667	155.29	93.3033
R9606_106229.1	XM_024453728.1	7029	0.07	0.38	0.24	0.19	0.16	0	0.13	0.67	0.38	0.27	0.23	0	14.73	74.64	48.52	35.3	29.23	0	0.23	0.116667	0.393333	0.166667	45.9633	21.51
R9606_128801.2	XM_017026117.2	100129842	0	0	0	0	0.03	0.06	0	0	0	0	0.04	0.11	0	0	0	0	1.02	2.2	0	0.03	0	0.05	0	1.07333
R9606_51184.1	XM_024454390.1	1879	0	0	0	0	0	0	0	0	0	0	0	0	0	0.22	0	0	0	0	0	0	0	0	0.0733333	0
R9606_40729.3	NM_015604.4	26094	0.17	6.8	4.22	0	0	3.02	0.29	11.84	6.53	0	0	4.99	8.05	325.1	204.94	0	0	141.01	3.73	1.00667	6.22	1.66333	179.363	47.0033
R9606_410497.1	NM_001377440.1	55805	0	0.04	0	0.04	0	0.03	0	0.07	0	0.05	0	0.05	0	4.22	0	3.88	0	2.88	0.0133333	0.0233333	0.0233333	0.0333333	1.40667	2.25333
R9606_45646.3	NM_032037.4	83983	1.06	1.66	1.52	1.07	0.3	0.85	1.84	2.9	2.35	1.52	0.42	1.41	27	42	39	26	7	21	1.41333	0.74	2.36333	1.11667	36	18
R9606_1065.3	NM_003775.4	8698	0.3	0.33	0.46	0.07	0.57	0.34	0.52	0.58	0.71	0.1	0.82	0.57	9	10	14	2	16	10	0.363333	0.326667	0.603333	0.496667	11	9.33333
R9606_61950.2	XM_011536218.2	8676	0	0.22	0	0.13	0.21	0	0	0.38	0	0.18	0.3	0	0	17.4	0	9.61	15.29	0	0.0733333	0.113333	0.126667	0.16	5.8	8.3
R9606_90961.2	XM_017019313.2	4598	14.7	12.25	17.81	20.18	27.38	14.97	25.45	21.32	27.53	28.74	39.04	24.73	513.72	425.64	628.43	676.91	891.1	507.64	14.92	20.8433	24.7667	30.8367	522.597	691.883
R9606_9197.1	NM_001349670.1	26750	0.32	0.42	0.22	0	0	0.14	0.55	0.74	0.34	0	0	0.23	32.7	43.28	22.61	0	0	14.19	0.32	0.0466667	0.543333	0.0766667	32.8633	4.73
R9606_52511.2	NM_022164.3	64129	46.6	48.38	46.89	0	0	7.18	80.65	84.21	72.48	0	0	11.86	1992.89	2057.83	2024.78	0	0	298.06	47.29	2.39333	79.1133	3.95333	2025.17	99.3533
R9606_114097.1	XM_024449400.1	65110	1.61	0.94	0	0.27	0.69	1.35	2.79	1.63	0	0.38	0.99	2.22	89.27	51.55	0	14.24	35.63	72.22	0.85	0.77	1.47333	1.19667	46.94	40.6967
R9606_4612.3	NM_144576.4	93058	1.24	1.18	0.95	0.78	0.53	0.51	2.15	2.06	1.47	1.11	0.76	0.85	37.46	35.41	29.04	22.48	14.99	14.99	1.12333	0.606667	1.89333	0.906667	33.97	17.4867
R9606_136930.1	NM_001190809.2	60625	0	1.16	0	0	0	0	0	2.02	0	0	0	0	0	72.58	0	0	0	0	0.386667	0	0.673333	0	24.1933	0
R9606_147008.1	XM_017014691.1	340481	0	0.04	0.02	0	0	0.02	0	0.07	0.03	0	0	0.03	0	8.8	4.87	0	0	4.23	0.02	0.00666667	0.0333333	0.01	4.55667	1.41
R9606_156652.1	NM_001353125.1	80254	0.06	0	0.09	0	0.01	0	0.11	0	0.14	0	0.01	0	6.53	0	9.33	0	0.92	0	0.05	0.00333333	0.0833333	0.00333333	5.28667	0.306667
R9606_92873.2	NM_001130009.3	348654	0.57	0.27	0.15	0	0.98	0.59	0.99	0.47	0.23	0	1.4	0.98	112.72	53.22	29.79	0	179.04	112.96	0.33	0.523333	0.563333	0.793333	65.2433	97.3333
R9606_409640.1	NM_001371273.1	57624	0.01	0	0.01	0.01	0	0.01	0.01	0	0.02	0.01	0	0.01	1.05	0	2	1	0	1.02	0.00666667	0.00666667	0.01	0.00666667	1.01667	0.673333
R9606_39646.1	NM_001282405.1	29982	0.49	0	1.2	1.28	0	0.87	0.86	0	1.85	1.83	0	1.43	17.31	0	42.33	43.14	0	29.4	0.563333	0.716667	0.903333	1.08667	19.88	24.18
R9606_77727.4	NM_015497.5	25963	7.57	9.32	8.39	6.2	1.32	6.34	13.1	16.22	12.97	8.83	1.88	10.47	437.17	535.5	489.49	343.84	71.1	355.49	8.42667	4.62	14.0967	7.06	487.387	256.81
R9606_129287.1	XM_017030106.1	107987363	0.09	0.22	0.08	0.04	0.06	0.1	0.16	0.38	0.13	0.05	0.09	0.17	3.27	7.84	3	1.28	2.14	3.46	0.13	0.0666667	0.223333	0.103333	4.70333	2.29333
R9606_130209.2	XM_017016028.2	254427	0.05	0.29	0.13	0.08	0.23	0.06	0.09	0.5	0.2	0.11	0.32	0.11	4.19	24.35	10.82	6.29	17.97	5.31	0.156667	0.123333	0.263333	0.18	13.12	9.85667
R9606_56719.2	XM_005265752.2	57482	0	0	0	0	0.09	0	0	0	0	0	0.14	0	0	0	0	0	12.03	0	0	0.03	0	0.0466667	0	4.01
R9606_76808.5	XM_005264166.5	165324	0	0.54	0.19	0	0	0.33	0	0.93	0.29	0	0	0.55	0	24.52	8.68	0	0	14.82	0.243333	0.11	0.406667	0.183333	11.0667	4.94
R9606_60666.1	XM_017001203.1	3595	0	0.06	0	0	0.08	0	0	0.11	0	0	0.11	0	0	5.92	0	0	6.59	0	0.02	0.0266667	0.0366667	0.0366667	1.97333	2.19667
R9606_115602.1	NM_001330268.1	25801	0	0	0	0	0.05	0	0	0	0	0	0.07	0	0	0	0	0	3.8	0	0	0.0166667	0	0.0233333	0	1.26667
R9606_81171.2	XM_011537504.2	55002	0.65	0	0.07	0	0.33	0.44	1.13	0	0.11	0	0.47	0.73	54.73	0	5.98	0	25.7	35.76	0.24	0.256667	0.413333	0.4	20.2367	20.4867
R9606_16589.1	XM_017029722.1	63035	0	0.1	0.1	0.22	0.11	0	0	0.18	0.16	0.31	0.16	0	0	15.63	16.16	32.18	16	0	0.0666667	0.11	0.113333	0.156667	10.5967	16.06
R9606_136036.2	XM_017011278.2	7917	0	1.78	0.96	1.28	0.38	0	0	3.1	1.48	1.83	0.54	0	0	132.96	72.78	92.65	26.31	0	0.913333	0.553333	1.52667	0.79	68.58	39.6533
R9606_20591.1	NM_001277067.1	56947	0	0	0	0	0.73	0	0	0	0	0	1.04	0	0	0	0	0	22.34	0	0	0.243333	0	0.346667	0	7.44667
R9606_137128.2	XM_011528367.2	84449	0.1	0.05	0	0	0.1	0.05	0.17	0.09	0	0	0.14	0.08	12.75	6.29	0	0	11.96	6.35	0.05	0.05	0.0866667	0.0733333	6.34667	6.10333
R9606_116594.1	NM_001324294.2	79868	0	0	0.39	0.43	0	0.49	0	0	0.61	0.61	0	0.8	0	0	20.54	21.38	0	24.32	0.13	0.306667	0.203333	0.47	6.84667	15.2333
R9606_124763.1	NM_001354039.2	9063	0	0	0	0.03	0.23	0.04	0	0	0	0.04	0.33	0.07	0	0	0	6.09	48.86	9.21	0	0.1	0	0.146667	0	21.3867
R9606_46280.1	NM_001301061.2	9275	10.41	11.02	7.16	9.47	24.62	8.08	18.01	19.18	11.07	13.49	35.11	13.35	358.1	377.15	248.74	312.82	788.97	269.82	9.53	14.0567	16.0867	20.65	327.997	457.203
R9606_14080.1	NM_001330133.1	151194	0.03	0	0	0.14	0	0	0.06	0	0	0.2	0	0	1.36	0	0	5.76	0	0	0.01	0.0466667	0.02	0.0666667	0.453333	1.92
R9606_143316.2	NM_006435.2	10581	205.93	215.15	214.33	156.85	171.84	142.2	356.4	374.49	331.29	223.4	245.01	234.95	2779.17	2888.04	2920.66	2032.53	2159.95	1862.77	211.803	156.963	354.06	234.453	2862.62	2018.42
R9606_13665.2	NM_005384.3	4783	2.4	3.22	0	0	0	1.65	4.16	5.61	0	0	0	2.73	95.52	127.37	0	0	0	63.68	1.87333	0.55	3.25667	0.91	74.2967	21.2267
R9606_57481.1	XM_017020141.1	8638	0	0.63	0	0.19	0	0	0	1.1	0	0.26	0	0	0	10.83	0	3.06	0	0	0.21	0.0633333	0.366667	0.0866667	3.61	1.02
R9606_145666.1	NM_001350512.2	54495	0.25	0	0	0.17	0.35	0.07	0.43	0	0	0.24	0.5	0.12	4.6	0	0	3.01	6.03	1.29	0.0833333	0.196667	0.143333	0.286667	1.53333	3.44333
R9606_97085.1	XM_017026121.1	10025	8.87	7.22	13.79	18.06	22.01	13.54	15.36	12.56	21.32	25.72	31.39	22.37	477.6	386.28	749.65	933.45	1103.49	707.48	9.96	17.87	16.4133	26.4933	537.843	914.807
R9606_88756.1	NM_001143986.2	79816	0	0.21	0	0	0	0.19	0	0.37	0	0	0	0.31	0	8	0	0	0	7	0.07	0.0633333	0.123333	0.103333	2.66667	2.33333
R9606_46679.2	NM_020409.3	57129	45.17	36.38	37.73	37.9	17.68	38.67	78.17	63.32	58.31	53.98	25.2	63.89	1168.11	935.72	985.17	941.22	425.79	970.65	39.76	31.4167	66.6	47.69	1029.67	779.22
R9606_21374.1	NM_001142800.2	346007	0.03	0	0.01	0	0.01	0	0.04	0	0.01	0	0.01	0.01	5.25	0	1.3	0	1.07	1	0.0133333	0.00333333	0.0166667	0.00666667	2.18333	0.69
R9606_31202.1	XM_017003770.1	2591	0.19	0.19	0.16	0.03	0.03	0.08	0.33	0.33	0.25	0.04	0.04	0.14	18.63	18.63	15.97	2.66	2.66	7.99	0.18	0.0466667	0.303333	0.0733333	17.7433	4.43667
R9606_69314.4	NM_032890.5	84976	0.09	0	0.16	0.23	0.23	0.27	0.15	0	0.24	0.32	0.32	0.44	8.35	0	15.28	21.24	20.68	25.12	0.0833333	0.243333	0.13	0.36	7.87667	22.3467
R9606_61267.1	XM_024453373.1	152110	0	0	0.04	0.13	0	0.14	0	0	0.07	0.18	0	0.23	0	0	6.69	18.14	0	20.77	0.0133333	0.09	0.0233333	0.136667	2.23	12.97
R9606_118058.1	XM_024447923.1	23590	0.22	0.05	0.05	0	0.39	0.13	0.39	0.08	0.08	0	0.56	0.22	11.23	2.29	2.55	0	18.47	6.41	0.106667	0.173333	0.183333	0.26	5.35667	8.29333
R9606_56558.3	NM_176867.3	27068	0.29	0.07	0	0	8.32	0	0.5	0.11	0	0	11.87	0	6.49	1.45	0	0	172.95	0	0.12	2.77333	0.203333	3.95667	2.64667	57.65
R9606_85553.3	NM_018490.5	55366	1.16	1.17	1.72	0	0	0	2.01	2.03	2.66	0	0	0	119.56	119.56	179.34	0	0	0	1.35	0	2.23333	0	139.487	0
R9606_106747.2	XM_011539552.2	23082	0	0.08	0	0.04	0	0	0	0.14	0	0.06	0	0	0	6.92	0	3.43	0	0	0.0266667	0.0133333	0.0466667	0.02	2.30667	1.14333
R9606_94706.3	NM_001008496.3	440822	0	0.04	0.04	0	0	0	0.01	0.06	0.07	0	0	0	0.31	2.5	3.01	0	0	0	0.0266667	0	0.0466667	0	1.94	0
R9606_8683.1	NM_001352570.1	91452	1.08	1.24	0.98	0.88	2.15	0.93	1.88	2.15	1.51	1.26	3.06	1.54	68.39	77.56	62.24	53.57	126.16	57.16	1.1	1.32	1.84667	1.95333	69.3967	78.9633
R9606_58908.1	NM_001199856.1	50808	4.88	2.99	3.01	2.92	2.46	2.75	8.44	5.2	4.65	4.15	3.51	4.54	391.36	238.24	243.63	224.61	183.91	214.02	3.62667	2.71	6.09667	4.06667	291.077	207.513
R9606_414981.1	NM_001369033.1	23229	0.38	0.26	0.35	0.13	0	0.04	0.66	0.45	0.54	0.18	0	0.06	40.46	27.49	37.62	13.02	0	3.61	0.33	0.0566667	0.55	0.08	35.19	5.54333
R9606_93058.1	XM_017021700.1	84193	0	0.27	0	0	0	0	0	0.46	0	0	0	0	0	15.08	0	0	0	0	0.09	0	0.153333	0	5.02667	0
R9606_153296.3	XM_006719786.3	23077	0.05	0.23	0.15	0	0	0.1	0.09	0.4	0.23	0	0	0.17	16.32	67.99	44.46	0	0	29.06	0.143333	0.0333333	0.24	0.0566667	42.9233	9.68667
R9606_148670.2	NM_001081443.3	10990	0.13	0	0.07	0.16	0.18	0.28	0.23	0	0.1	0.22	0.26	0.46	7.59	0	3.75	8.59	9.57	15.52	0.0666667	0.206667	0.11	0.313333	3.78	11.2267
R9606_138110.3	NM_003791.4	8720	12.28	10.65	9.67	1.29	1	3.21	21.25	18.53	14.94	1.83	1.42	5.3	1053.13	908.35	837.26	105.86	79.5	267.3	10.8667	1.83333	18.24	2.85	932.913	150.887
R9606_46042.1	XM_024448943.1	2802	1.45	0	0.63	0.59	0.54	0.46	2.5	0	0.98	0.84	0.78	0.76	252.83	0	111.87	99.3	88.46	77.79	0.693333	0.53	1.16	0.793333	121.567	88.5167
R9606_71277.3	NM_017654.4	54809	0	1.76	0	0.54	0	0	0	3.06	0	0.76	0	0	0	234.18	0	69	0	0	0.586667	0.18	1.02	0.253333	78.06	23
R9606_76055.3	XM_006720125.3	3183	12.19	10.96	8.51	8.95	1.96	11.55	21.1	19.07	13.15	12.75	2.8	19.09	588.56	526.15	414.73	414.82	88.32	541.27	10.5533	7.48667	17.7733	11.5467	509.813	348.137
R9606_90903.1	XM_011519747.1	8453	3.02	2.31	2.3	0.46	0.33	0.69	5.23	4.02	3.56	0.66	0.47	1.13	255.13	193.73	196.3	37.3	26.05	56.19	2.54333	0.493333	4.27	0.753333	215.053	39.8467
R9606_35188.1	XM_017001638.1	55268	0.22	0.13	0.36	0	0.17	0.25	0.38	0.23	0.56	0	0.24	0.41	14.03	8.54	23.42	0	9.94	15.49	0.236667	0.14	0.39	0.216667	15.33	8.47667
R9606_122984.1	NM_001142302.1	29070	0.44	0	0	0.26	0.83	0.44	0.76	0	0	0.36	1.18	0.72	44.24	0	0	24.58	77.13	42.45	0.146667	0.51	0.253333	0.753333	14.7467	48.0533
R9606_18129.1	NM_052869.1	94015	0	0	0.02	0.07	0	0.06	0	0	0.02	0.09	0	0.11	0	0	1	4	0	4	0.00666667	0.0433333	0.00666667	0.0666667	0.333333	2.66667
R9606_1136.2	NM_000375.3	7390	21.6	26.24	28.5	3.62	0	6.18	37.38	45.68	44.05	5.16	0	10.22	550.83	665.73	733.88	88.77	0	153.08	25.4467	3.26667	42.37	5.12667	650.147	80.6167
R9606_100021.2	NM_001136021.3	4773	0	0.37	0	0	0	0	0	0.65	0	0	0	0	0	54.5	0	0	0	0	0.123333	0	0.216667	0	18.1667	0
R9606_413378.2	NM_001363736.2	121536	0	0	0	0.11	0.26	0	0	0	0	0.16	0.37	0	0	0	0	10.79	24.53	0	0	0.123333	0	0.176667	0	11.7733
R9606_52194.5	XM_005263460.5	4524	0.22	0.61	0.07	0.1	0.03	0	0.39	1.07	0.11	0.14	0.05	0	14.16	38.7	4.61	5.89	1.95	0	0.3	0.0433333	0.523333	0.0633333	19.1567	2.61333
R9606_54542.1	XM_017008054.1	2868	0.04	0	0	0.25	0	0	0.08	0	0	0.35	0	0	1.83	0	0	9.94	0	0	0.0133333	0.0833333	0.0266667	0.116667	0.61	3.31333
R9606_34665.1	XM_017008699.1	84162	0.09	0.14	0.08	0.05	0.05	0.09	0.16	0.24	0.12	0.08	0.07	0.15	17.1	25.66	14.19	9.48	7.96	15.74	0.103333	0.0633333	0.173333	0.1	18.9833	11.06
R9606_132.2	NM_020751.3	57511	3.08	2.57	2.09	1.66	0.75	2.74	5.33	4.47	3.23	2.37	1.07	4.52	215.21	178.35	147.51	111.65	48.62	185.56	2.58	1.71667	4.34333	2.65333	180.357	115.277
R9606_8951.3	NM_032472.4	53938	0.67	4.92	0	0	1.45	7.44	1.15	8.57	0	0	2.07	12.29	14.88	109.56	0	0	30.25	161.58	1.86333	2.96333	3.24	4.78667	41.48	63.9433
R9606_63280.1	NM_001351182.1	22978	0.51	0	0.24	0	0.04	0	0.88	0	0.37	0	0.05	0	36.77	0	17.66	0	2.5	0	0.25	0.0133333	0.416667	0.0166667	18.1433	0.833333
R9606_411258.1	NM_001367636.1	23353	0.19	0	0	0	0	0.1	0.33	0	0	0	0	0.16	15.67	0	0	0	0	7.99	0.0633333	0.0333333	0.11	0.0533333	5.22333	2.66333
R9606_50430.3	XM_011509960.3	7188	0	0.31	0.22	0	0	0	0	0.54	0.35	0	0	0	0	24.34	17.78	0	0	0	0.176667	0	0.296667	0	14.04	0
R9606_133358.2	XM_017003101.2	10018	0	0.13	0	0	0	0	0	0.23	0	0	0	0	0	12.29	0	0	0	0	0.0433333	0	0.0766667	0	4.09667	0
R9606_130936.2	NM_001172438.3	23089	13.27	0	0	0	0	0	22.97	0	0	0	0	0	1718.64	0	0	0.12	0	0.12	4.42333	0	7.65667	0	572.88	0.08
R9606_96092.5	NM_002824.6	5763	385.42	371.48	460.09	953.64	1195.38	578.03	667.03	646.6	711.16	1358.24	1704.36	955.04	8501.02	8149.75	10246.8	20197	24556.8	12375.4	405.663	909.017	674.93	1339.21	8965.85	19043.1
R9606_414774.2	NM_001362828.2	1312	4.65	5.06	6.63	3.86	1.61	4.06	8.04	8.8	10.24	5.49	2.3	6.72	231.79	250.88	333.82	184.76	74.89	196.79	5.44667	3.17667	9.02667	4.83667	272.163	152.147
R9606_106982.3	NM_015336.3	23390	0	0.28	0	0	0	0	0	0.48	0	0	0	0	0	25.7	0	0	0	0	0.0933333	0	0.16	0	8.56667	0
R9606_50969.1	NM_001199469.2	57461	3.18	1.65	4.28	3.08	11.63	3.61	5.51	2.86	6.62	4.39	16.57	5.97	228.85	117.72	311.01	212.73	778.67	252.04	3.03667	6.10667	4.99667	8.97667	219.193	414.48
R9606_68196.3	NM_001105077.3	2122	0	0	0.53	0	0	0	0	0	0.81	0	0	0	0	0	51.09	0.04	0	0	0.176667	0	0.27	0	17.03	0.0133333
R9606_1121.3	XM_006722343.3	65258	0.3	0	0	0	0	0	0.53	0	0	0	0	0	14.58	0	0	0	0	0	0.1	0	0.176667	0	4.86	0
R9606_86230.3	XM_005259449.3	374920	0.56	0.54	0.35	0.49	1.02	0.12	0.98	0.93	0.54	0.7	1.45	0.2	44.49	42.08	27.95	37.26	74.53	9.1	0.483333	0.543333	0.816667	0.783333	38.1733	40.2967
R9606_80713.1	XM_017015932.1	22852	0.23	0.09	0.09	0.15	0.08	0.12	0.4	0.15	0.14	0.22	0.11	0.2	30.51	11.36	11.99	19.18	9.27	15.34	0.136667	0.116667	0.23	0.176667	17.9533	14.5967
R9606_45411.1	XM_006710434.1	2035	0.07	0.03	0	0	0	0.15	0.12	0.06	0	0	0	0.26	8.69	4.19	0	0	0.15	19.19	0.0333333	0.05	0.06	0.0866667	4.29333	6.44667
R9606_78672.1	XM_011510084.1	8515	0.69	0.3	0.69	0.95	0.4	1	1.2	0.53	1.07	1.35	0.57	1.65	50	21.92	50.73	65.73	26.84	70.18	0.56	0.783333	0.933333	1.19	40.8833	54.25
R9606_64692.2	XM_011529572.2	4600	0	0	0	0.21	0.11	0	0	0	0	0.3	0.15	0	0	0	0	12.43	6.14	0	0	0.106667	0	0.15	0	6.19
R9606_89536.1	XM_017015674.1	119587	0.02	0	0.02	0	0	0	0.04	0	0.03	0	0	0	1	0	1	0	0	0	0.0133333	0	0.0233333	0	0.666667	0
R9606_110804.2	XM_011509347.2	2329	0	0.08	0.07	0	0.02	0	0	0.14	0.11	0	0.03	0	0	4.13	3.86	0	1.15	0	0.05	0.00666667	0.0833333	0.01	2.66333	0.383333
R9606_156725.2	XM_017026789.2	388512	0	0.1	0.1	0.03	0.3	0.12	0	0.18	0.15	0.04	0.42	0.19	0	6.39	6.46	1.85	17.65	7.28	0.0666667	0.15	0.11	0.216667	4.28333	8.92667
R9606_144887.5	NM_018114.5	55152	0	0	0.92	0.8	0	0	0	0	1.42	1.14	0	0	0	0	32.16	26.6	0	0	0.306667	0.266667	0.473333	0.38	10.72	8.86667
R9606_145122.1	NM_001349636.2	85444	0.36	0.62	0.68	0	0	0.42	0.62	1.08	1.05	0	0	0.7	24.73	42.5	47.02	0	0	28.22	0.553333	0.14	0.916667	0.233333	38.0833	9.40667
R9606_27305.1	XM_017027634.1	116835	0.12	0.08	0	0.09	0.11	0.1	0.21	0.14	0	0.13	0.16	0.16	3.76	2.47	0	2.67	3.23	3	0.0666667	0.1	0.116667	0.15	2.07667	2.96667
R9606_95967.1	NM_001278555.1	10477	13.92	0.15	6.49	30.94	35.83	40.22	24.09	0.25	10.04	44.06	51.09	66.46	358.89	3.72	169.02	765.84	860.4	1006.59	6.85333	35.6633	11.46	53.87	177.21	877.61
R9606_99311.3	NM_003174.3	6840	8.36	6.51	5.54	0.08	0.55	6.38	14.47	11.33	8.56	0.12	0.79	10.54	1104.58	855.15	738.42	10.59	68.14	817.89	6.80333	2.33667	11.4533	3.81667	899.383	298.873
R9606_129793.1	NM_001098199.1	2825	0	0	0	0.16	0	0.05	0	0	0	0.23	0	0.08	0	0	0	7.08	0	2.21	0	0.07	0	0.103333	0	3.09667
R9606_65933.1	XM_017028700.1	23544	0	0	0	0	0	0	0	0	0	0	0	0	0	0	0.04	0	0	0.02	0	0	0	0	0.0133333	0.00666667
R9606_134504.2	NM_207380.2	388115	34.8	36.3	28.96	21.54	34.76	37.4	60.23	63.18	44.77	30.69	49.57	61.8	3640.1	3776.23	3058.77	2163.79	3386.65	3797.4	33.3533	31.2333	56.06	47.3533	3491.7	3115.95
R9606_79958.1	XM_011529144.1	11034	333.48	329.36	323.62	329.79	259.34	359.49	577.12	573.27	500.22	469.71	369.76	593.96	14472.6	14217.4	14181.7	13743.3	10482.9	15144.1	328.82	316.207	550.203	477.81	14290.6	13123.4
R9606_20956.1	NM_001354458.2	84513	0.58	0.44	1.2	0	0.29	0.86	1.01	0.77	1.86	0	0.41	1.42	23.05	17.33	48.06	0	10.61	33.05	0.74	0.383333	1.21333	0.61	29.48	14.5533
R9606_66104.3	NM_080800.4	1305	3.23	2.88	1.83	2.29	1.52	1.95	5.58	5.02	2.83	3.27	2.17	3.22	190.01	168.98	108.81	129.7	83.65	111.58	2.64667	1.92	4.47667	2.88667	155.933	108.31
R9606_23206.1	NM_001282232.1	5687	0	0	0.5	0	0	0	0	0	0.78	0	0	0	0	0	10.82	0	0	0	0.166667	0	0.26	0	3.60667	0
R9606_10503.1	XM_024448923.1	254013	0.06	0.14	0	0.11	0.13	0.14	0.1	0.25	0	0.16	0.18	0.24	7.19	17.46	0	12.96	14.41	17.11	0.0666667	0.126667	0.116667	0.193333	8.21667	14.8267
R9606_91698.1	XM_017014945.1	57704	9.42	9.44	7.05	13.79	19.45	13.97	16.3	16.44	10.9	19.64	27.73	23.09	486.55	485.26	367.92	684.14	935.94	700.74	8.63667	15.7367	14.5467	23.4867	446.577	773.607
R9606_154604.1	XM_017023064.1	23042	0	0.72	0	0	0	0	0	1.26	0	0	0	0	0	54.13	0	0	0	0	0.24	0	0.42	0	18.0433	0
R9606_99757.2	XM_017021593.2	6430	9.91	5.15	10.05	4.72	0.57	10.69	17.14	8.96	15.53	6.72	0.82	17.66	307.41	158.95	314.82	140.57	16.53	322.06	8.37	5.32667	13.8767	8.4	260.393	159.72
R9606_414417.1	NM_001370248.1	55748	8.97	4.69	7.84	10.33	10.6	8.79	15.52	8.17	12.11	14.72	15.11	14.53	865.49	450.69	763.74	957.77	953.08	823.92	7.16667	9.90667	11.9333	14.7867	693.307	911.59
R9606_112299.1	NM_001099773.2	1583	0	0	0	0.05	0	0	0	0	0	0.08	0	0	0	0	0	2	0	0	0	0.0166667	0	0.0266667	0	0.666667
R9606_79066.1	XM_024447508.1	51249	0	0	8.64	7.8	15.88	15.39	0	0	13.36	11.11	22.64	25.43	0	0	238.12	204.36	403.51	407.65	2.88	13.0233	4.45333	19.7267	79.3733	338.507
R9606_32998.1	XM_017012482.1	58508	0	0.01	0	0	0	0	0	0.01	0	0	0	0	0	2.16	0	0	0	0	0.00333333	0	0.00333333	0	0.72	0
R9606_25439.1	NM_206876.1	5500	23.41	22.98	18.09	16.86	14.06	23.96	40.51	39.99	27.97	24.01	20.05	39.58	2195.13	2143.18	1713.34	1517.95	1228	2180.52	21.4933	18.2933	36.1567	27.88	2017.22	1642.16
R9606_45823.1	XM_024451106.1	9731	0	1.39	0	1.29	2.07	1.78	0	2.42	0	1.83	2.95	2.94	0	86	0	76.84	119.95	107.46	0.463333	1.71333	0.806667	2.57333	28.6667	101.417
R9606_415044.1	NM_001370166.1	94121	0	0.69	0	0	0.11	0	0	1.2	0	0	0.16	0	0	52.58	0	0	8.18	0	0.23	0.0366667	0.4	0.0533333	17.5267	2.72667
R9606_411882.1	NM_001363046.1	55909	6.57	8.93	6.3	6.51	6.38	3.2	11.38	15.54	9.74	9.27	9.09	5.28	190.07	256.77	183.9	180.63	171.7	89.72	7.26667	5.36333	12.22	7.88	210.247	147.35
R9606_114327.2	NM_001129908.3	729085	0	0	0.01	0	0	0.02	0	0	0.02	0	0	0.03	0	0	1	0	0	1	0.00333333	0.00666667	0.00666667	0.01	0.333333	0.333333
R9606_132980.3	XM_011540363.3	92565	0.12	0.09	0	0	0	0	0.22	0.17	0	0	0	0	3	2.27	0	0	0	0	0.07	0	0.13	0	1.75667	0
R9606_42612.1	NM_001330782.2	5090	8.39	6.6	6.54	4.64	3.26	6.87	14.52	11.49	10.11	6.61	4.65	11.35	445.35	348.4	350.39	236.66	161.3	353.81	7.17667	4.92333	12.04	7.53667	381.38	250.59
R9606_147767.4	NM_152763.5	254268	1.14	1.44	1.53	1.51	0.63	1.66	1.98	2.5	2.37	2.14	0.9	2.75	68	85	92	86	35	96	1.37	1.26667	2.28333	1.93	81.6667	72.3333
R9606_86848.1	XM_017024219.1	146754	0.01	0	0	0	0	0	0.02	0	0	0	0	0	2.73	0	0	0	0	0	0.00333333	0	0.00666667	0	0.91	0
R9606_125701.1	NM_001258334.2	3034	0	0	0	0.01	0	0	0	0	0	0.02	0	0	0	0	0	1	0	0	0	0.00333333	0	0.00666667	0	0.333333
R9606_71262.1	NM_001178084.2	7543	0.34	0	0	0.01	0.08	0.01	0.59	0	0	0.01	0.11	0.01	49.37	0	0	1.29	10.22	0.76	0.113333	0.0333333	0.196667	0.0433333	16.4567	4.09
R9606_91301.1	XM_024453551.1	51185	0	0.44	0	0	0	0	0	0.77	0	0	0	0	0	12.21	0	0	0	0	0.146667	0	0.256667	0	4.07	0
R9606_52469.2	XM_011537927.2	1272	0	0.04	0	0	0.05	0	0	0.06	0	0	0.08	0	0	4.13	0	0	5.51	0	0.0133333	0.0166667	0.02	0.0266667	1.37667	1.83667
R9606_98377.1	NM_001199342.3	6139	0.64	2.22	1.27	1.01	0	0	1.1	3.87	1.97	1.44	0	0	10.86	37.8	22.01	16.59	0	0	1.37667	0.336667	2.31333	0.48	23.5567	5.53
R9606_412666.1	NM_001370321.1	23410	0.1	0	0.21	0	0	0	0.18	0	0.33	0	0	0	5.85	0	12.51	0	0	0	0.103333	0	0.17	0	6.12	0
R9606_150836.1	XM_017010487.1	22858	0	0	0	0.76	0.33	0.47	0	0	0	1.08	0.47	0.78	0	0	0	86.78	36.37	54.84	0	0.52	0	0.776667	0	59.33
R9606_130408.3	NM_020799.4	57559	38.77	35.39	32.69	17.67	3.08	36.66	67.1	61.59	50.53	25.16	4.39	60.57	1515.23	1375.47	1289.88	662.97	112.19	1390.73	35.6167	19.1367	59.74	30.04	1393.53	721.963
R9606_60942.1	NM_001286707.1	51115	0	0	0	1	0	1.48	0	0	0	1.43	0	2.45	0	0	0	55.07	0	82.36	0	0.826667	0	1.29333	0	45.81
R9606_133969.1	NM_001130824.2	6829	0.04	0	0	2.36	0	0	0.07	0	0	3.36	0	0	2.88	0.01	0.05	159.51	0.08	0.02	0.0133333	0.786667	0.0233333	1.12	0.98	53.2033
R9606_56866.3	NM_019006.4	54469	2.58	4.37	3.95	0	0	0	4.47	7.61	6.1	0	0	0	84.84	142.71	130.96	0	0	0	3.63333	0	6.06	0	119.503	0
R9606_50467.2	NM_001256336.3	9557	0.78	1.07	0.76	0.24	0	0	1.36	1.86	1.17	0.35	0	0	43.68	59.14	42.55	13.1	0	0	0.87	0.08	1.46333	0.116667	48.4567	4.36667
R9606_129641.2	XM_011536967.2	56252	5.32	3.78	3.08	4.78	6.39	6.45	9.21	6.59	4.76	6.81	9.12	10.65	516.69	365.45	301.92	446.07	578.22	607.56	4.06	5.87333	6.85333	8.86	394.687	543.95
R9606_105842.1	XM_024452036.1	102724219	0.2	0.07	0.07	0.26	0	0.56	0.35	0.12	0.11	0.36	0	0.93	24	8.51	8.35	29.25	0	65.07	0.113333	0.273333	0.193333	0.43	13.62	31.44
R9606_2565.1	NM_001351036.1	1606	0.02	0	0	0.13	1.02	0.76	0.04	0	0	0.19	1.45	1.26	1.15	0	0.01	6.49	49.06	38.25	0.00666667	0.636667	0.0133333	0.966667	0.386667	31.2667
R9606_95885.4	NM_024657.5	79710	1.34	0	0.81	0	0	0	2.33	0	1.25	0	0	0	99.91	0	60.54	0	0	0	0.716667	0	1.19333	0	53.4833	0
R9606_15948.3	XM_011534150.3	8314	0	0.97	0	0	0	0.44	0	1.69	0	0	0	0.72	0	68.94	0	0	0	30.3	0.323333	0.146667	0.563333	0.24	22.98	10.1
R9606_73079.2	XM_017026935.2	5536	6.75	6.57	5.44	2.74	8.17	8.82	11.69	11.44	8.41	3.9	11.65	14.57	285.81	276.62	232.49	111.37	322.26	362.22	6.25333	6.57667	10.5133	10.04	264.973	265.283
R9606_138378.1	XM_017018189.1	6809	0.7	0.47	0.25	0.26	0.04	0.17	1.21	0.82	0.39	0.37	0.06	0.28	53.62	35.96	19.42	18.91	2.99	12.75	0.473333	0.156667	0.806667	0.236667	36.3333	11.55
R9606_76669.1	XM_024453669.1	57018	0.17	0.08	0	0	0	0.03	0.3	0.13	0	0	0	0.04	9.36	4.17	0	0	0	1.36	0.0833333	0.01	0.143333	0.0133333	4.51	0.453333
R9606_59277.3	NM_025260.3	80739	0	0.05	0	0.09	0.26	0.15	0	0.08	0	0.13	0.37	0.24	0	2.16	0	4.02	11.48	6.72	0.0166667	0.166667	0.0266667	0.246667	0.72	7.40667
R9606_120565.1	XM_017013520.1	51115	3.59	7.21	5.15	8.79	1.32	7.64	6.22	12.56	7.96	12.52	1.88	12.62	74.17	148.17	107.39	174.31	25.34	153.04	5.31667	5.91667	8.91333	9.00667	109.91	117.563
R9606_413354.2	NM_001363606.2	1108	3.68	3.61	1.99	1.76	2.11	3.16	6.37	6.29	3.08	2.51	3	5.23	467.35	456.53	255.59	214.62	249.36	390.06	3.09333	2.34333	5.24667	3.58	393.157	284.68
R9606_69491.3	NM_005964.4	4628	0.05	0.05	0.08	0	0.01	0.09	0.09	0.09	0.12	0	0.01	0.15	8	7.55	12	0	1	13	0.06	0.0333333	0.1	0.0533333	9.18333	4.66667
R9606_124908.1	NM_001321950.1	151306	0	0.02	0	0	0	0	0	0.04	0	0	0	0	0	0.86	0	0	0	0	0.00666667	0	0.0133333	0	0.286667	0
R9606_141815.2	XM_011534799.2	5426	0.22	0.26	0.22	0.09	0.02	0.11	0.38	0.45	0.33	0.13	0.03	0.18	25.36	30.26	25.4	9.95	2.11	12.34	0.233333	0.0733333	0.386667	0.113333	27.0067	8.13333
R9606_81284.1	NM_001330655.2	23576	20.36	18.02	12.25	5.87	9.67	12.35	35.23	31.37	18.93	8.37	13.79	20.41	1451.94	1278.47	881.95	402.34	642.51	855.2	16.8767	9.29667	28.51	14.19	1204.12	633.35
R9606_71429.1	NM_001160005.1	3084	0.9	1.37	0.87	0.6	0.26	0.23	1.57	2.39	1.35	0.86	0.37	0.39	28.28	42.67	27.61	18.13	7.48	7.09	1.04667	0.363333	1.77	0.54	32.8533	10.9
R9606_63091.2	NM_001146281.2	6462	0.02	0.11	0.18	0.06	0.55	0	0.04	0.19	0.28	0.09	0.79	0	0.4	2	3.37	1.12	9.47	0	0.103333	0.203333	0.17	0.293333	1.92333	3.53
R9606_135898.1	NM_001318092.1	375757	0	0	3.38	0	21.68	0	0	0	5.22	0	30.92	0	0.01	0	45.51	0	269.36	0	1.12667	7.22667	1.74	10.3067	15.1733	89.7867
R9606_2684.4	NM_007193.5	11199	0.11	0.18	0.22	0.04	0.19	0	0.19	0.32	0.33	0.05	0.28	0	3	5	6	1	5	0	0.17	0.0766667	0.28	0.11	4.66667	2
R9606_62136.1	XM_024452014.1	85449	0.04	0	0	0	0.02	0.02	0.07	0	0	0	0.03	0.04	2	0	0	0	1	1.05	0.0133333	0.0133333	0.0233333	0.0233333	0.666667	0.683333
R9606_26877.3	XM_005245434.3	6284	0	0.52	0	0	0	0	0	0.9	0	0	0	0	0	7.69	0	0	0	0	0.173333	0	0.3	0	2.56333	0
R9606_64715.1	NM_001288754.1	55288	0.4	0.08	0.27	0	0	0.02	0.7	0.14	0.42	0	0	0.03	25.49	5.04	17.1	0	0	0.95	0.25	0.00666667	0.42	0.01	15.8767	0.316667
R9606_111358.1	XM_017025710.1	284293	0.03	0	0.06	0	0	0	0.06	0	0.1	0	0	0	1	0	1.93	0	0	0	0.03	0	0.0533333	0	0.976667	0
R9606_140855.1	NM_001300940.1	144577	1.39	1.19	1	0.87	0.37	0.78	2.4	2.07	1.54	1.24	0.53	1.29	73.76	62.98	53.57	44.51	18.24	40.17	1.19333	0.673333	2.00333	1.02	63.4367	34.3067
R9606_42883.1	NM_001290130.1	55624	0.38	1.11	0.55	0	0.58	0	0.65	1.92	0.85	0	0.82	0	17.17	50.12	25.2	0	24.49	0	0.68	0.193333	1.14	0.273333	30.83	8.16333
R9606_108699.1	NM_001256172.2	7639	0.54	1.06	0.77	0.53	0.49	0.73	0.94	1.85	1.19	0.76	0.7	1.21	16.13	31.61	23.22	15.29	13.6	21.13	0.79	0.583333	1.32667	0.89	23.6533	16.6733
R9606_134008.1	XM_011539983.1	57559	0.26	0.12	0.01	0	0.24	0	0.45	0.22	0.01	0	0.34	0	13.17	6.22	0.41	0	11.12	0	0.13	0.08	0.226667	0.113333	6.6	3.70667
R9606_114069.1	NM_001350719.2	1607	0	0	0.05	0	0.08	0.03	0	0	0.08	0	0.11	0.04	0	0	6.64	0	9.53	3.49	0.0166667	0.0366667	0.0266667	0.05	2.21333	4.34
R9606_31525.1	NM_001286562.1	79624	0.32	0.49	0	0	0	0	0.56	0.85	0	0	0	0	15.59	23.67	0	0	0	0	0.27	0	0.47	0	13.0867	0
R9606_109852.1	NM_001350434.2	22999	0	0	0	0.01	0	0	0	0	0	0.01	0	0	0	0	0	0.51	0	0	0	0.00333333	0	0.00333333	0	0.17
R9606_128133.1	NM_001135147.1	64116	0.2	0.16	0.2	0.08	0.08	0.16	0.35	0.27	0.32	0.11	0.12	0.26	16.34	12.54	16.46	6.05	6.09	12.26	0.186667	0.106667	0.313333	0.163333	15.1133	8.13333
R9606_155406.1	XM_017006550.1	51193	8.18	8.28	5.94	1.93	0	2.82	14.16	14.41	9.18	2.75	0	4.65	506.97	510.35	371.75	114.95	0	169.36	7.46667	1.58333	12.5833	2.46667	463.023	94.77
R9606_123774.3	NM_018319.4	55775	2.16	3.72	2.91	0.24	0	4.2	3.74	6.47	4.5	0.34	0	6.94	157.1	269.16	214.14	16.7	0	296.59	2.93	1.48	4.90333	2.42667	213.467	104.43
R9606_30188.1	NM_001350159.2	65979	1.78	0.55	0.58	0.87	1.12	0.22	3.08	0.96	0.89	1.23	1.6	0.36	216.16	66.69	70.74	101	126.66	25.9	0.97	0.736667	1.64333	1.06333	117.863	84.52
R9606_113774.4	NM_015092.5	23049	0.88	0.58	0.54	0.79	0.19	0.46	1.53	1.01	0.84	1.12	0.27	0.76	279.94	183.3	173.26	239.3	55.31	141	0.666667	0.48	1.12667	0.716667	212.167	145.203
R9606_37382.1	NM_001349494.1	54899	0.32	0.27	0.18	0.37	0	0	0.56	0.47	0.28	0.53	0	0	18.48	15.47	10.56	20.4	0	0	0.256667	0.123333	0.436667	0.176667	14.8367	6.8
R9606_109189.3	XM_011540058.3	64077	0.15	0.12	0.13	0.14	0.65	0.25	0.27	0.21	0.2	0.21	0.93	0.41	12.29	9.49	10.26	11.06	48.55	19.04	0.133333	0.346667	0.226667	0.516667	10.68	26.2167
R9606_414177.1	NM_001378537.1	535	0.8	0.52	0	0.19	1.19	0	1.38	0.9	0	0.27	1.7	0	62.24	40.08	0	14.1	86.53	0	0.44	0.46	0.76	0.656667	34.1067	33.5433
R9606_13113.1	NM_001172221.1	22955	0	0	0.25	0.53	0	0.52	0	0	0.39	0.76	0	0.85	0	0	16.2	32.15	0	31.64	0.0833333	0.35	0.13	0.536667	5.4	21.2633
R9606_63245.1	XM_017028303.1	23181	0.08	0.12	0.06	0.06	0	0	0.13	0.21	0.1	0.08	0	0	7.51	11.91	6.39	5.57	0	0	0.0866667	0.02	0.146667	0.0266667	8.60333	1.85667
R9606_96004.3	NM_001029939.4	57623	0	0.13	0	0.1	0	0.37	0	0.23	0	0.14	0	0.61	0	12.02	0	8.52	0	32.72	0.0433333	0.156667	0.0766667	0.25	4.00667	13.7467
R9606_137205.2	NM_033239.3	5371	6.19	3.57	4.28	9.96	5.42	4.7	10.72	6.22	6.62	14.18	7.72	7.76	365.84	209.85	255.37	564.84	298	269.31	4.68	6.69333	7.85333	9.88667	277.02	377.383
R9606_3755.2	XM_017008408.2	55763	0.06	0.06	0	0	0.15	0	0.11	0.1	0	0	0.21	0	5.37	4.96	0	0	11.97	0	0.04	0.05	0.07	0.07	3.44333	3.99
R9606_145204.1	XM_017020005.1	83857	0.04	0	0.04	0	0.03	0	0.06	0	0.06	0	0.05	0	6.02	0	6.14	0	5.15	0	0.0266667	0.01	0.04	0.0166667	4.05333	1.71667
R9606_3656.2	XM_011534329.2	9942	0	0.13	0	0	0	0	0	0.23	0	0	0	0	0	4.78	0	0	0	0	0.0433333	0	0.0766667	0	1.59333	0
R9606_140472.4	NM_001753.5	857	264.33	241.26	196.49	105.71	26.89	192.01	457.46	419.93	303.72	150.56	38.34	317.24	12608.5	11446.4	9464.09	4841.57	1194.58	8890.12	234.027	108.203	393.703	168.713	11173	4975.42
R9606_52401.2	NM_001290355.3	284434	0.17	0.13	0.07	0.18	0.19	0.2	0.3	0.22	0.11	0.25	0.27	0.33	29.08	21.08	12.35	28.26	29.75	32.24	0.123333	0.19	0.21	0.283333	20.8367	30.0833
R9606_51294.1	XM_017019151.1	25875	0	0	0.41	0	0	0	0	0	0.63	0	0	0	0	0	14.92	0	0	0	0.136667	0	0.21	0	4.97333	0
R9606_22818.3	NM_003626.5	8500	4.59	5.36	3.82	0.74	0.39	2.41	7.94	9.33	5.9	1.05	0.56	3.98	471.83	548.28	396.79	73.04	37.43	240.31	4.59	1.18	7.72333	1.86333	472.3	116.927
R9606_14261.1	XM_024453979.1	2104	0	0	0.01	0	0	0	0	0	0.02	0	0	0	0	0	2	0	0	0	0.00333333	0	0.00666667	0	0.666667	0
R9606_47771.1	NM_001142505.1	64137	0.06	0.03	0.06	0	0.05	0	0.1	0.05	0.09	0	0.07	0	4	2	4	0	3	0	0.05	0.0166667	0.08	0.0233333	3.33333	1
R9606_15453.3	XM_011537835.3	113251	0	0.06	0	0	0	0.02	0	0.11	0	0	0	0.04	0	7.61	0	0	0	2.9	0.02	0.00666667	0.0366667	0.0133333	2.53667	0.966667
R9606_58198.1	XM_017002767.1	9047	0.13	0	0	0.19	0	0	0.22	0	0	0.28	0	0	3.4	0	0	5.06	0	0	0.0433333	0.0633333	0.0733333	0.0933333	1.13333	1.68667
R9606_19680.3	XM_011523449.3	91862	0.14	0.17	0.11	0.15	0.12	0.15	0.25	0.3	0.17	0.22	0.17	0.24	5	6	4	5.17	4	5	0.14	0.14	0.24	0.21	5	4.72333
R9606_32252.3	NM_002260.3	3822	0.13	0.79	0.3	0.18	0.14	0.09	0.22	1.37	0.46	0.26	0.2	0.15	3	18.24	6.97	4	3	2	0.406667	0.136667	0.683333	0.203333	9.40333	3
R9606_152202.3	XM_011533791.3	51185	0.21	0.35	0.07	0.17	0.87	0.36	0.36	0.61	0.1	0.24	1.23	0.6	14.62	24.5	4.61	11.52	56.55	24.8	0.21	0.466667	0.356667	0.69	14.5767	30.9567
R9606_33841.1	XM_024454135.1	55805	0	0	0.03	0.06	0	0	0	0	0.05	0.09	0	0	0	0	3.52	6.28	0	0	0.01	0.02	0.0166667	0.03	1.17333	2.09333
R9606_47409.3	XM_005259535.3	26528	0	0	0	0	43.76	0	0	0	0	0	62.4	0	0	0	0	0	1637.36	0	0	14.5867	0	20.8	0	545.787
R9606_408815.1	NM_001365398.1	5498	1.32	1.16	0.53	1.25	0	1.33	2.28	2.02	0.82	1.78	0	2.21	40.11	35.18	16.41	36.59	0	39.52	1.00333	0.86	1.70667	1.33	30.5667	25.37
R9606_412967.1	NM_001376396.1	10658	0	0	0	0.14	0.28	0.24	0	0	0	0.21	0.39	0.4	0	0	0	21.67	39.99	36.48	0	0.22	0	0.333333	0	32.7133
R9606_112274.1	NM_001352616.2	4205	0.55	0.7	0.44	0.48	0	0	0.94	1.21	0.67	0.69	0	0	58.91	74.67	47.4	49.9	0	0	0.563333	0.16	0.94	0.23	60.3267	16.6333
R9606_53837.3	XM_006722069.3	752	0	0	0.27	0.27	0	0.29	0	0	0.42	0.39	0	0.48	0	0	29.42	27.77	0	30	0.09	0.186667	0.14	0.29	9.80667	19.2567
R9606_56492.2	NM_001037164.2	10124	1.53	2.6	4.07	3.06	0	0.01	2.65	4.52	6.3	4.36	0	0.01	89.12	150.25	239.39	171.08	0	0.34	2.73333	1.02333	4.49	1.45667	159.587	57.14
R9606_2963.1	XM_017005860.1	201625	0.01	0	0.01	0	0.01	0	0.01	0	0.01	0	0.01	0	1.57	0	2.17	0	1.3	0	0.00666667	0.00333333	0.00666667	0.00333333	1.24667	0.433333
R9606_145519.3	XM_011542842.3	472	0	0	0	0	0.01	0	0	0	0	0	0.01	0	0	0	0	0	1.64	0	0	0.00333333	0	0.00333333	0	0.546667
R9606_122158.2	NM_198241.3	1981	43.59	45.84	34.89	11.01	5.92	19.61	75.44	79.79	53.93	15.69	8.44	32.4	4626.77	4839.62	3739.56	1122.46	585.14	2020.54	41.44	12.18	69.72	18.8433	4401.98	1242.71
R9606_155907.3	NM_014604.4	30851	132.07	130.98	135.41	194.69	180.29	166.74	228.56	227.98	209.31	277.3	257.05	275.49	3221.77	3178.09	3335.54	4560.52	4096.25	3948.29	132.82	180.573	221.95	269.947	3245.13	4201.69
R9606_411205.1	NM_001366348.1	51390	0.91	0	0	0	0.91	0.33	1.57	0	0	0	1.3	0.54	37.96	0	0	0	35.43	13.26	0.303333	0.413333	0.523333	0.613333	12.6533	16.23
R9606_86077.2	XM_005270590.2	200014	0.48	0.65	0.24	0.52	1.26	0.41	0.82	1.14	0.38	0.74	1.8	0.68	71.23	97.49	36.96	74.38	175.77	60.17	0.456667	0.73	0.78	1.07333	68.56	103.44
R9606_37003.3	XM_011521472.3	283807	0.09	0.12	0	0	0.11	0	0.15	0.22	0	0	0.15	0	7.8	11.08	0	0	9	0	0.07	0.0366667	0.123333	0.05	6.29333	3
R9606_30610.2	NM_001145001.2	10783	3.35	4.03	4.98	3.84	0.66	2.25	5.81	7.02	7.7	5.47	0.95	3.71	182.89	218.71	274.3	200.89	33.76	118.98	4.12	2.25	6.84333	3.37667	225.3	117.877
R9606_36062.2	NM_175769.3	150921	0.38	0.47	0.55	0.57	2.32	0.51	0.65	0.82	0.85	0.82	3.31	0.84	35.98	44.93	53.34	52.85	206.83	47.2	0.466667	1.13333	0.773333	1.65667	44.75	102.293
R9606_16313.2	XM_017022650.2	81614	0.3	0.07	0	0	0	0.44	0.52	0.13	0	0	0	0.73	20.65	5.03	0	0	0	29.82	0.123333	0.146667	0.216667	0.243333	8.56	9.94
R9606_139951.1	NM_001346755.1	284098	4.21	4.31	5.33	5.52	4.06	7.97	7.28	7.51	8.23	7.86	5.78	13.17	204.54	208.65	261.49	257.79	183.72	376.29	4.61667	5.85	7.67333	8.93667	224.893	272.6
R9606_19669.1	XM_017009131.1	153768	0.88	0	0.53	0	0	0.59	1.52	0	0.83	0	0	0.97	15.32	0	9.41	0	0	9.96	0.47	0.196667	0.783333	0.323333	8.24333	3.32
R9606_117428.1	XM_017014841.1	54875	0	0.2	0	0	0	0	0	0.35	0	0	0	0	0	20.96	0	0	0	0	0.0666667	0	0.116667	0	6.98667	0
R9606_146159.2	XM_017005208.2	8869	0	0.13	0	0	0	0	0	0.23	0	0	0	0	0	7.59	0	0	0	0	0.0433333	0	0.0766667	0	2.53	0
R9606_133102.2	XM_011528060.2	51588	0.18	0	0	0	0	0.1	0.32	0	0	0	0	0.16	12.7	0	0	0	0	6.47	0.06	0.0333333	0.106667	0.0533333	4.23333	2.15667
R9606_142526.3	XM_011530115.3	25829	0.67	0	1.39	0	3.19	0.62	1.16	0	2.14	0	4.54	1.02	44.62	0	93.37	0	198.06	40.05	0.686667	1.27	1.1	1.85333	45.9967	79.37
R9606_19686.1	NM_001012728.1	503834	0.08	0.08	0	0.18	0.9	0.09	0.15	0.15	0	0.25	1.29	0.14	1	1	0	2	10	1	0.0533333	0.39	0.1	0.56	0.666667	4.33333
R9606_136017.4	XM_005255354.4	51451	19.55	22.19	22.76	39.24	66.16	36.71	33.84	38.63	35.19	55.88	94.33	60.65	433.24	489.05	509.27	834.7	1365.16	789.47	21.5	47.37	35.8867	70.2867	477.187	996.443
R9606_12981.2	NM_005132.3	9985	17.93	20.28	15.31	18.06	26.25	20.73	31.03	35.3	23.66	25.73	37.42	34.24	755.49	849.95	651.17	730.73	1029.91	847.56	17.84	21.68	29.9967	32.4633	752.203	869.4
R9606_137336.1	NM_001291474.2	9560	0.2	0	0	0	0	0	0.34	0	0	0	0	0	2.69	0	0	0	0	0	0.0666667	0	0.113333	0	0.896667	0
R9606_148095.2	XM_017001840.2	56776	0.13	0.09	0.08	0	0	0.09	0.23	0.15	0.12	0	0	0.15	12	7.91	7	0	0	8	0.1	0.03	0.166667	0.05	8.97	2.66667
R9606_10837.1	XM_017023865.1	9100	0	0	0	0	0	0.17	0	0	0	0	0	0.27	0	0	0	0	0	11.5	0	0.0566667	0	0.09	0	3.83333
R9606_64666.1	NM_001042402.2	27163	0.63	1.54	0.97	1.84	1.59	1.17	1.08	2.67	1.5	2.62	2.26	1.94	20.9	50.98	32.73	58.87	49.26	37.93	1.04667	1.53333	1.75	2.27333	34.87	48.6867
R9606_50045.3	XM_006710663.3	4803	0	0.23	0	0	0	0	0	0.4	0	0	0	0	0	4	0	0	0	0	0.0766667	0	0.133333	0	1.33333	0
R9606_35106.1	XM_017013726.1	619373	0.09	0.09	0.04	0.08	0.05	0.19	0.15	0.15	0.07	0.11	0.07	0.32	4.18	4.1	2.07	3.71	2.18	8.99	0.0733333	0.106667	0.123333	0.166667	3.45	4.96
R9606_6473.1	NM_001351957.2	25988	0.24	0.18	0	0	0	0	0.42	0.32	0	0	0	0	15.35	11.48	0	0	0	0	0.14	0	0.246667	0	8.94333	0
R9606_409285.1	NM_001377222.1	8502	0.76	0	0.51	0	0	0	1.32	0	0.79	0	0	0	68.51	0	46.45	0	0	0	0.423333	0	0.703333	0	38.32	0
R9606_55162.2	XM_011534772.2	9920	0.24	0.23	0.16	0.25	0.42	0.32	0.41	0.41	0.24	0.36	0.6	0.52	32	31	21	32	52	41	0.21	0.33	0.353333	0.493333	28	41.6667
R9606_93128.5	XM_005248275.5	23530	5.12	6.42	4.99	1.93	0	6.21	8.86	11.18	7.71	2.75	0	10.26	390.77	487.34	384.27	141.48	0	460.15	5.51	2.71333	9.25	4.33667	420.793	200.543
R9606_51658.4	NM_001252.5	970	0.12	0.14	0.07	0	0.13	0	0.2	0.24	0.11	0	0.18	0	2	2.3	1.2	0	2.02	0	0.11	0.0433333	0.183333	0.06	1.83333	0.673333
R9606_114768.1	XM_011519999.1	27315	0	0	0	0	0	0.47	0	0	0	0	0	0.77	0	0	0	0	0	17.79	0	0.156667	0	0.256667	0	5.93
R9606_58550.1	NM_001267067.1	55041	0.29	0	0	0	0.43	0	0.5	0	0	0	0.62	0	23.59	0	0	0	33.1	0	0.0966667	0.143333	0.166667	0.206667	7.86333	11.0333
R9606_128407.3	NM_022576.3	5132	0	0	0	0	0	0.05	0	0	0	0	0	0.08	0	0	0	0	0	1	0	0.0166667	0	0.0266667	0	0.333333
R9606_133368.2	XM_005251111.2	9788	0	0.06	0	0	0	0	0	0.1	0	0	0	0	0	6.21	0	0	0	0	0.02	0	0.0333333	0	2.07	0
R9606_30698.4	NM_174968.5	6487	0.38	0	0	0	0	0	0.65	0	0	0	0	0	17.75	0	0	0	0	0	0.126667	0	0.216667	0	5.91667	0
R9606_33648.2	NM_032208.2	84168	0	0	0.01	0	0.01	0	0	0	0.01	0	0.01	0	0	0	1	0	1	0	0.00333333	0.00333333	0.00333333	0.00333333	0.333333	0.333333
R9606_106977.1	XM_006718437.1	144097	0.96	2.02	2	0	0.58	0.73	1.66	3.51	3.1	0	0.83	1.2	38.99	81.35	82.04	0	21.87	28.69	1.66	0.436667	2.75667	0.676667	67.46	16.8533
R9606_120618.1	NM_001320750.3	412	1.03	1.18	1.31	0.36	0	0.15	1.78	2.05	2.02	0.52	0	0.25	132.55	151.49	170.42	44.98	0	18.94	1.17333	0.17	1.95	0.256667	151.487	21.3067
R9606_89733.4	NM_212550.5	388552	7.55	8.13	6.94	6.56	9.95	9.07	13.06	14.15	10.73	9.35	14.19	14.98	375.67	402.51	348.89	313.7	461.46	438.15	7.54	8.52667	12.6467	12.84	375.69	404.437
R9606_413488.1	NM_001366531.1	490	0.11	0.62	0.44	1.16	0	1.38	0.19	1.09	0.68	1.65	0	2.28	14.23	80.16	57.07	143.6	0	173.13	0.39	0.846667	0.653333	1.31	50.4867	105.577
R9606_90842.1	XM_024450334.1	54971	0.7	0	0.77	0	0.98	0.3	1.21	0	1.19	0	1.4	0.49	31.29	0	34.82	0	40.9	12.93	0.49	0.426667	0.8	0.63	22.0367	17.9433
R9606_63087.3	NM_002350.4	4067	0.49	0.34	0.45	0.4	1.12	0.03	0.85	0.6	0.69	0.57	1.6	0.05	56.91	39.46	52.09	44.26	120.82	3.5	0.426667	0.516667	0.713333	0.74	49.4867	56.1933
R9606_14220.1	NM_001302647.1	399948	0.1	0	0.03	0.04	0	0.1	0.17	0	0.05	0.05	0	0.17	10.41	0	3.55	3.73	0	10.69	0.0433333	0.0466667	0.0733333	0.0733333	4.65333	4.80667
R9606_41681.3	XM_006713195.3	51368	1.51	0	0	0	0	3.25	2.61	0	0	0	0	5.37	38.44	0	0	0	0	80.5	0.503333	1.08333	0.87	1.79	12.8133	26.8333
R9606_18245.1	XM_024449097.1	57522	0	0	0.01	0.01	0	0.01	0	0	0.02	0.02	0	0.02	0	0	1.22	1.15	0	1.11	0.00333333	0.00666667	0.00666667	0.0133333	0.406667	0.753333
R9606_147626.1	NM_001346269.2	57646	0	0	0	0	0	0.19	0	0	0	0	0	0.31	0	0	0	0	0	16.11	0	0.0633333	0	0.103333	0	5.37
R9606_6193.1	NM_001288643.2	57335	0.53	0	0	0	0.89	0	0.91	0	0	0	1.27	0	52.18	0	0	0	82.52	0	0.176667	0.296667	0.303333	0.423333	17.3933	27.5067
R9606_63038.2	NM_003655.3	8535	30.3	28.88	26.05	18.67	10.27	19.56	52.44	50.27	40.26	26.6	14.64	32.33	1576.97	1494.97	1368.76	933.11	497.72	988.28	28.41	16.1667	47.6567	24.5233	1480.23	806.37
R9606_124032.3	NM_001199165.4	201134	0.8	0	0	0	0	0.72	1.38	0	0	0	0	1.2	53.83	0	0	0	0	47.31	0.266667	0.24	0.46	0.4	17.9433	15.77
R9606_11621.1	XM_024448295.1	10062	0.31	0.38	0	0	0	0.11	0.54	0.67	0	0	0	0.19	10.28	12.67	0	0	0	3.66	0.23	0.0366667	0.403333	0.0633333	7.65	1.22
R9606_413741.1	NM_001371231.1	7517	0	0	1.24	1.13	0	3.43	0	0	1.92	1.61	0	5.67	0	0	64.97	56.25	0	172.44	0.413333	1.52	0.64	2.42667	21.6567	76.23
R9606_105896.1	XM_024449052.1	55716	0	0.26	0.21	0	0	0	0	0.45	0.32	0	0	0	0	14.22	11.78	0	0	0	0.156667	0	0.256667	0	8.66667	0
R9606_30511.2	NM_015395.3	25851	1.49	1.3	1.64	1.36	1.66	0.99	2.59	2.27	2.53	1.94	2.37	1.63	192.39	166.67	212.84	168.4	199.48	123.56	1.47667	1.33667	2.46333	1.98	190.633	163.813
R9606_408708.1	NM_001372105.1	440686	0.05	0.11	0.1	0	0	0	0.09	0.2	0.16	0	0	0	1	2.29	2.08	0	0	0	0.0866667	0	0.15	0	1.79	0
R9606_90480.1	XM_011543473.1	5144	0.02	0.07	0	0.07	0	0	0.04	0.12	0	0.1	0	0	3.43	11.1	0	11.07	0	0	0.03	0.0233333	0.0533333	0.0333333	4.84333	3.69
R9606_128201.2	NM_001243510.3	2104	0	0	0	0.01	0	0	0	0	0	0.01	0	0	0	0	0	0.52	0	0	0	0.00333333	0	0.00333333	0	0.173333
R9606_146920.2	XM_011536990.2	57161	0	0	0	0	0.02	0	0	0	0	0	0.03	0	0	0	0	0	2	0	0	0.00666667	0	0.01	0	0.666667
R9606_120927.1	NM_001042404.1	9859	0.56	0.5	0.34	0.14	0.03	0.03	0.96	0.87	0.53	0.2	0.05	0.05	75.32	67.26	47.18	18.67	4.25	4.19	0.466667	0.0666667	0.786667	0.1	63.2533	9.03667
R9606_87560.1	NM_001349349.1	11212	3.54	2.34	2.58	2.53	3.06	2.18	6.12	4.07	3.99	3.61	4.36	3.6	117.85	77.39	86.82	80.97	94.87	70.55	2.82	2.59	4.72667	3.85667	94.02	82.13
R9606_148823.3	XM_011525887.3	23327	0	0	0	0	0	0.26	0	0	0	0	0	0.43	0	0	0	0	0	43.32	0	0.0866667	0	0.143333	0	14.44
R9606_26472.1	NM_001328662.2	9213	0.29	0.5	0.32	0.12	0.04	0.28	0.5	0.87	0.49	0.17	0.06	0.46	21.55	37.37	24.12	8.69	3.06	20.3	0.37	0.146667	0.62	0.23	27.68	10.6833
R9606_95827.3	XM_006713705.3	56983	0	0	0	0	0	0.62	0	0	0	0	0	1.03	0	0	0	0	0.03	41.13	0	0.206667	0	0.343333	0	13.72
R9606_64395.2	NM_032847.3	84933	16.85	16.5	15.74	17.05	8.4	18.1	29.16	28.72	24.32	24.29	11.97	29.9	421.05	410.11	397.06	409.15	195.45	439.03	16.3633	14.5167	27.4	22.0533	409.407	347.877
R9606_115131.3	XM_006719231.3	121006	0	0	0	0	0.01	0.01	0	0	0	0	0.01	0.02	0	0	0	0	1	2	0	0.00666667	0	0.01	0	1
R9606_111660.1	XM_011540017.1	59338	0.1	0.26	0.13	0.12	0	0.22	0.18	0.44	0.21	0.17	0	0.36	8.6	20.95	11.19	9.26	0	17.23	0.163333	0.113333	0.276667	0.176667	13.58	8.83
R9606_95821.2	XM_011532216.2	7097	0.02	0	0	0.03	0	0	0.03	0	0	0.04	0	0	2.82	0	0	4.16	0	0	0.00666667	0.01	0.01	0.0133333	0.94	1.38667
R9606_74583.1	NM_001287241.2	81618	0.09	0.09	0	0	0	0	0.15	0.15	0	0	0	0	4.36	4.35	0	0	0	0	0.06	0	0.1	0	2.90333	0
R9606_6582.2	XM_017019245.2	2998	0	0	0.03	0	0	0	0	0	0.04	0	0	0	0	0	1	0	0	0	0.01	0	0.0133333	0	0.333333	0
R9606_57016.1	XM_024453796.1	8536	0	0	0	0.88	0	0.6	0	0	0	1.25	0	0.99	0	0	0	25.47	0	17.54	0	0.493333	0	0.746667	0	14.3367
R9606_410867.2	NM_001364395.2	4245	0	0	0.01	0	0	0.09	0	0	0.02	0	0	0.15	0	0	2.26	0	0	14.87	0.00333333	0.03	0.00666667	0.05	0.753333	4.95667
R9606_135547.1	XM_017010939.1	5252	9.82	10.04	10.98	14.45	14.74	11.05	16.99	17.48	16.97	20.58	21.02	18.26	358.12	364.36	404.51	506.27	501.03	391.34	10.28	13.4133	17.1467	19.9533	375.663	466.213
R9606_116508.4	NM_032906.5	100996939	34.5	34.93	36.71	24.94	7.92	28.13	59.7	60.8	56.75	35.53	11.3	46.48	862.71	868.91	927.13	599.03	184.55	682.94	35.38	20.33	59.0833	31.1033	886.25	488.84
R9606_146056.1	NM_001253790.1	440335	0.08	0	0	0	0	0	0.14	0	0	0	0	0	1.6	0	0	0	0	0	0.0266667	0	0.0466667	0	0.533333	0
R9606_116825.4	NM_006421.5	10565	0.35	0	0.49	0.12	0	0	0.6	0	0.76	0.17	0	0	50.01	0	71.5	16.69	0	0	0.28	0.04	0.453333	0.0566667	40.5033	5.56333
R9606_10786.1	XM_024451882.1	388795	0	0	0.1	0.07	0.13	0.08	0	0	0.15	0.09	0.18	0.13	0	0	16.1	10.52	19.62	13.11	0.0333333	0.0933333	0.05	0.133333	5.36667	14.4167
R9606_56977.1	NM_001348710.2	221496	1.94	0	1.86	0	1.5	0	3.36	0	2.87	0	2.14	0	95.95	0	92.64	0	69.09	0	1.26667	0.5	2.07667	0.713333	62.8633	23.03
R9606_7820.1	XM_017017736.1	4041	14.69	16.65	15.17	12.83	22.39	13.02	25.43	28.97	23.45	18.28	31.92	21.51	821.98	926.25	856.96	689.33	1166.54	706.94	15.5033	16.08	25.95	23.9033	868.397	854.27
R9606_137931.2	NM_139121.2	55249	0	0.56	0.68	0	0	0	0	0.97	1.05	0	0	0	0	29.06	35.91	0	0	0	0.413333	0	0.673333	0	21.6567	0
R9606_25115.2	NM_003861.3	8816	1.2	0.81	0.88	0	0.16	0	2.09	1.41	1.36	0	0.22	0	140.8	94.18	104.02	0	17.11	0	0.963333	0.0533333	1.62	0.0733333	113	5.70333
R9606_73354.4	NM_004175.5	6634	42.59	43.25	44.03	49.1	67.33	46.97	73.7	75.28	68.06	69.93	96	77.6	2883.7	2912.95	3010.45	3192.48	4246.31	3087.27	43.29	54.4667	72.3467	81.1767	2935.7	3508.69
R9606_84114.2	XM_011523184.2	54971	0	0.07	0.53	0	0	0.93	0	0.12	0.81	0	0	1.53	0	3.14	25.07	0	0	42.53	0.2	0.31	0.31	0.51	9.40333	14.1767
R9606_104005.2	NM_018105.3	55145	5.02	4.79	4.12	2.91	1.14	3.44	8.69	8.34	6.36	4.15	1.63	5.69	210.05	199.45	174	117	44.46	139.8	4.64333	2.49667	7.79667	3.82333	194.5	100.42
R9606_97972.4	NM_001008563.4	10868	0.06	0	0	0	0	0	0.1	0	0	0	0	0	4.98	0	0	0	0	0	0.02	0	0.0333333	0	1.66	0
R9606_46553.2	XM_011538692.2	65985	3.28	6.02	5.7	7.21	7.57	6.45	5.68	10.47	8.82	10.26	10.79	10.65	181.36	330.82	318.41	382.58	389.71	346.09	5	7.07667	8.32333	10.5667	276.863	372.793
R9606_134032.1	NM_207037.2	6938	0	0.27	0	0	0	0	0	0.47	0	0	0	0	0	32.25	0	0	0	0	0.09	0	0.156667	0	10.75	0
R9606_414015.1	NM_001374675.1	3299	1.06	1.19	1.36	1.6	2.67	1.21	1.84	2.08	2.1	2.28	3.81	2	34.78	38.93	44.87	50.32	81.5	38.47	1.20333	1.82667	2.00667	2.69667	39.5267	56.7633
R9606_126290.3	NM_002612.4	5166	0.09	0.17	0.11	0.01	0.03	0.04	0.15	0.3	0.17	0.02	0.04	0.07	6	12	8	1	2	3	0.123333	0.0266667	0.206667	0.0433333	8.66667	2
R9606_107455.1	NM_001278552.1	7277	0.53	0.52	0.36	0.16	0	0.09	0.92	0.91	0.55	0.23	0	0.15	25.73	25.32	17.51	7.48	0	4.42	0.47	0.0833333	0.793333	0.126667	22.8533	3.96667
R9606_100722.3	XM_011541146.3	23507	0	0.03	0	0.03	0.12	0	0	0.05	0	0.04	0.18	0	0	4.43	0	4.54	18.75	0	0.01	0.05	0.0166667	0.0733333	1.47667	7.76333
R9606_131533.2	NM_001024401.3	388228	0.15	0.13	0.05	0.23	0.18	0.17	0.25	0.23	0.08	0.32	0.26	0.29	14.31	13.08	4.95	21.43	16.75	16.58	0.11	0.193333	0.186667	0.29	10.78	18.2533
R9606_109975.1	NM_001352082.2	55297	0	0.2	0.2	0	0	0	0	0.35	0.31	0	0	0	0	9.84	10.15	0	0	0	0.133333	0	0.22	0	6.66333	0
R9606_126537.2	XM_011526714.2	2696	0	0	0.36	0	0.2	0.42	0	0	0.55	0	0.28	0.69	0	0	22.19	0	11.4	24.93	0.12	0.206667	0.183333	0.323333	7.39667	12.11
R9606_79682.1	XM_024449927.1	4212	0	0.38	0	0	0	0.49	0	0.66	0	0	0	0.8	0	21.54	0	0	0	27.12	0.126667	0.163333	0.22	0.266667	7.18	9.04
R9606_143289.2	XM_011536022.2	58528	0	0.01	0.01	0.01	0.01	0.01	0	0.02	0.01	0.01	0.02	0.02	0	1	0.72	0.76	1	1	0.00666667	0.01	0.01	0.0166667	0.573333	0.92
R9606_139597.1	XM_017014255.1	116225	1.26	1.24	1.4	0.73	0.58	1.81	2.18	2.16	2.17	1.04	0.83	2.99	31.77	31.06	35.7	17.72	13.69	44.32	1.3	1.04	2.17	1.62	32.8433	25.2433
R9606_46988.2	XM_006717133.2	5090	1.45	0.76	2.27	0.37	0	1.08	2.51	1.32	3.51	0.53	0	1.79	44.65	23.11	70.48	10.99	0	32.28	1.49333	0.483333	2.44667	0.773333	46.08	14.4233
R9606_58011.4	XM_005251608.4	84186	0.66	0.4	0.33	0	0	0	1.14	0.7	0.51	0	0	0	46.41	28.14	23.21	0	0	0	0.463333	0	0.783333	0	32.5867	0
R9606_154911.2	XM_017016712.2	81619	1.6	1.43	1.15	0.83	0	0	2.77	2.48	1.78	1.19	0	0	131.25	116.52	95.42	65.77	0	0	1.39333	0.276667	2.34333	0.396667	114.397	21.9233
R9606_52611.2	NM_001252338.2	1002	0.01	0.07	0.01	0.01	0	0.02	0.01	0.13	0.01	0.01	0	0.04	1	9	1	1.11	0	3	0.03	0.01	0.05	0.0166667	3.66667	1.37
R9606_116561.3	NM_147782.4	1508	4.32	7.78	5.97	3.18	3.25	4.76	7.47	13.55	9.23	4.53	4.64	7.87	322.65	578.68	450.48	228.13	226.5	345.64	6.02333	3.73	10.0833	5.68	450.603	266.757
R9606_122983.2	XM_011535422.2	117247	0.02	0	0	0	0	0	0.03	0	0	0	0	0	1	0	0	0	0	0	0.00666667	0	0.01	0	0.333333	0
R9606_144404.2	XM_017011820.2	2146	2.98	1.34	0	0.65	0.94	1.86	5.16	2.33	0	0.92	1.33	3.07	148.89	66.45	0	30.99	43.49	89.97	1.44	1.15	2.49667	1.77333	71.78	54.8167
R9606_128617.1	NM_001324138.1	7709	0	0	0	0	1.8	0	0	0	0	0	2.56	0	0	0	0	0	83.28	0.02	0	0.6	0	0.853333	0	27.7667
R9606_101018.1	XM_024449405.1	7027	0	0	0	0	1.84	0	0	0	0	0	2.62	0	0	0	0	0	83.85	0	0	0.613333	0	0.873333	0	27.95
R9606_76907.1	XM_017023782.1	84572	8.85	4.06	6.94	5.24	0.44	3.97	15.32	7.07	10.73	7.46	0.63	6.56	212.57	97.09	168.34	120.82	9.81	92.53	6.61667	3.21667	11.04	4.88333	159.333	74.3867
R9606_408675.1	NM_001377466.1	23155	0	0.04	0.65	0.16	0.44	0.34	0	0.07	1	0.22	0.63	0.56	0	3.7	63.57	14.71	39.8	32.15	0.23	0.313333	0.356667	0.47	22.4233	28.8867
R9606_41835.1	XM_011513416.1	166793	0.13	0	0	1.01	0	0.63	0.22	0	0	1.44	0	1.04	6.26	0	0	48.64	0	30.71	0.0433333	0.546667	0.0733333	0.826667	2.08667	26.45
R9606_126851.1	NM_001308193.1	80315	1.75	1.31	1.61	0.73	0.22	1.09	3.03	2.28	2.5	1.04	0.32	1.79	205.87	152.85	191.55	82.35	24.53	123.76	1.55667	0.68	2.60333	1.05	183.423	76.88
R9606_17448.2	XM_017021942.2	145957	0.06	0	0.21	0.33	1.86	0.32	0.11	0	0.33	0.47	2.65	0.52	2.02	0	6.76	10.09	54.74	9.75	0.09	0.836667	0.146667	1.21333	2.92667	24.86
R9606_130946.1	XM_017010404.1	221322	0.17	0.11	0	0.25	0.26	0.25	0.29	0.19	0	0.36	0.37	0.41	11.62	7.43	0	16.79	16.88	16.78	0.0933333	0.253333	0.16	0.38	6.35	16.8167
R9606_141478.1	NM_001322005.2	5395	0	0.18	0.14	0.69	0.17	0.4	0	0.32	0.21	0.99	0.25	0.65	0	18.89	14.23	68.93	16.89	39.79	0.106667	0.42	0.176667	0.63	11.04	41.87
R9606_80550.1	NM_001321506.2	151011	3.3	2.18	1.9	2.14	1.7	2.14	5.71	3.8	2.94	3.05	2.43	3.54	156.57	103.01	91.08	97.67	75.37	98.7	2.46	1.99333	4.15	3.00667	116.887	90.58
R9606_72120.1	NM_001353277.1	51571	0.07	0.08	0	0	0	0	0.11	0.13	0	0	0	0	4.61	5.28	0	0	0	0	0.05	0	0.08	0	3.29667	0
R9606_112418.1	NM_001286822.1	754	4	1.92	4.72	10.13	45.14	4.87	6.93	3.34	7.3	14.43	64.36	8.05	194.33	92.75	231.43	472.13	2040.54	229.65	3.54667	20.0467	5.85667	28.9467	172.837	914.107
R9606_61220.4	XM_006720389.4	123355	0.1	0	0.04	0.05	0	0.17	0.18	0	0.06	0.07	0	0.28	10.68	0	4.21	4.99	0	16.64	0.0466667	0.0733333	0.08	0.116667	4.96333	7.21
R9606_3877.2	NM_025213.3	57731	0.13	0.06	0.25	0	0.26	0.09	0.23	0.1	0.39	0	0.37	0.15	6.19	2.76	11.87	0	11.47	4.09	0.146667	0.116667	0.24	0.173333	6.94	5.18667
R9606_112061.3	XM_011524225.3	11011	0.25	0.03	0.08	0.46	0.63	0.17	0.42	0.06	0.13	0.66	0.89	0.29	25.6	3.48	8.62	46.33	60.82	17.56	0.12	0.42	0.203333	0.613333	12.5667	41.57
R9606_143002.1	NM_001351044.1	79955	0	0	0	0	0.61	0.09	0	0	0	0	0.87	0.15	0	0	0	0	22.98	3.65	0	0.233333	0	0.34	0	8.87667
R9606_108006.3	NM_198545.4	374946	0.2	0.27	0.39	0.37	1.48	0.32	0.34	0.47	0.6	0.53	2.1	0.53	28.76	39.23	57.06	51.86	199.23	45.54	0.286667	0.723333	0.47	1.05333	41.6833	98.8767
R9606_103238.1	XM_017016189.1	3416	3.05	3.56	2.44	0.21	0.11	1.96	5.27	6.19	3.77	0.3	0.15	3.24	313.93	364.43	253.61	20.57	10.14	196.14	3.01667	0.76	5.07667	1.23	310.657	75.6167
R9606_70818.4	XM_005248378.4	79925	0.16	0.27	0.15	0.21	0.5	0.2	0.28	0.46	0.23	0.3	0.71	0.33	14.22	23.2	13.24	17.96	40.78	17.2	0.193333	0.303333	0.323333	0.446667	16.8867	25.3133
R9606_144064.2	NM_001003818.3	117854	0	0	0	0	0.01	0	0	0	0	0	0.02	0	0	0	0	0	0.74	0	0	0.00333333	0	0.00666667	0	0.246667
R9606_142658.2	XM_017013274.2	23514	0	0.23	0.12	0.09	0	0	0	0.41	0.19	0.12	0	0	0	14.03	7.39	5.05	0	0	0.116667	0.03	0.2	0.04	7.14	1.68333
R9606_21965.1	XM_017022961.1	146325	0.07	0.07	0.07	0.04	0.04	0.04	0.12	0.13	0.11	0.05	0.05	0.06	2	2	2	1	1	1	0.07	0.04	0.12	0.0533333	2	1
R9606_131202.1	NM_001330453.2	94015	0.08	0.05	0	0	0.07	0	0.13	0.08	0	0	0.09	0	5	3	0	0	4	0	0.0433333	0.0233333	0.07	0.03	2.66667	1.33333
R9606_142448.3	XM_011513613.3	10333	0.16	0.07	0	0.17	0.13	0.05	0.28	0.13	0	0.24	0.18	0.09	20.32	8.98	0	19.67	14.77	6.56	0.0766667	0.116667	0.136667	0.17	9.76667	13.6667
R9606_143123.4	NM_152474.5	147685	0	0	0.06	0	0	0.06	0	0	0.09	0	0	0.1	0	0	1	0	0	1	0.02	0.02	0.03	0.0333333	0.333333	0.333333
R9606_73254.1	NM_001354906.2	324	0	0	0	0	0	0.23	0	0	0	0	0	0.38	0	0	0	0	0	47.93	0	0.0766667	0	0.126667	0	15.9767
R9606_79481.3	XM_011546190.3	102724813	0.23	0.18	0.62	0.35	0	0.43	0.39	0.31	0.95	0.49	0	0.72	2.28	1.77	6.29	3.36	0	4.26	0.343333	0.26	0.55	0.403333	3.44667	2.54
R9606_25299.1	XM_011522370.1	124093	0	0.56	0	0	3.13	0.14	0	0.98	0	0	4.46	0.23	0	16.1	0	0	83.7	3.92	0.186667	1.09	0.326667	1.56333	5.36667	29.2067
R9606_412456.1	NM_001369094.1	51008	0.47	1.41	0.32	0.69	0	0.19	0.81	2.45	0.49	0.99	0	0.32	23.51	70.57	16.1	33.56	0	9.34	0.733333	0.293333	1.25	0.436667	36.7267	14.3
R9606_28284.1	XM_017025837.1	55556	0.58	0.33	0	0	0	0.6	1.01	0.58	0	0	0	1	18.19	10.37	0	0	0	18.23	0.303333	0.2	0.53	0.333333	9.52	6.07667
R9606_49849.2	NM_199327.3	10252	0.98	0	0.8	0	0	0	1.7	0	1.23	0	0	0	45	0	36.85	0	0	0	0.593333	0	0.976667	0	27.2833	0
R9606_81543.1	XM_024447506.1	26147	1.36	1.73	1.37	0.21	0.73	1.94	2.35	3.01	2.12	0.31	1.04	3.2	103.59	131.45	105.93	15.72	51.77	143.86	1.48667	0.96	2.49333	1.51667	113.657	70.45
R9606_94979.1	XM_024448657.1	64837	1.14	1.81	1.52	1.36	0	2.2	1.97	3.14	2.35	1.94	0	3.63	59.62	94.05	80.47	68.34	0	111.65	1.49	1.18667	2.48667	1.85667	78.0467	59.9967
R9606_30567.3	NM_033141.4	4293	0.01	0.08	0	0.19	0.46	0.16	0.02	0.14	0	0.27	0.66	0.27	2.79	18.86	0	42.16	98.24	35.6	0.03	0.27	0.0533333	0.4	7.21667	58.6667
R9606_76060.3	XM_011529804.3	94104	0	0	0	0	0.07	0.04	0	0	0	0	0.1	0.06	0	0	0	0	3.04	1.63	0	0.0366667	0	0.0533333	0	1.55667
R9606_5392.1	NM_001242917.1	54469	0.6	0.24	2.01	0.36	0	0.74	1.05	0.42	3.11	0.52	0	1.23	19.29	7.67	64.85	11.18	0	23.04	0.95	0.366667	1.52667	0.583333	30.6033	11.4067
R9606_132710.1	NM_001195076.2	342918	0	0	0	0	0.08	0.07	0	0	0	0	0.11	0.12	0	0	0	0	1	1	0	0.05	0	0.0766667	0	0.666667
R9606_150785.1	NM_001145017.2	285641	0	0.04	0	0	0.03	0.03	0	0.06	0	0	0.05	0.06	0	2.03	0	0	1.87	1.92	0.0133333	0.02	0.02	0.0366667	0.676667	1.26333
R9606_152277.3	XM_011532410.3	92345	1.05	0.81	0.63	0.46	0	0.69	1.82	1.41	0.97	0.66	0	1.14	87.62	67.06	52.69	37.2	0	55.73	0.83	0.383333	1.4	0.6	69.1233	30.9767
R9606_82289.2	XM_017025711.2	28513	0	0	0	0	0.01	0	0	0	0	0	0.01	0	0	0	0	0	1	0	0	0.00333333	0	0.00333333	0	0.333333
R9606_144961.3	XM_005256392.3	6398	32.59	35.65	32.87	16.09	22.12	13.79	56.4	62.05	50.81	22.92	31.54	22.78	1128.82	1228.21	1149.68	535.3	713.66	463.6	33.7033	17.3333	56.42	25.7467	1168.9	570.853
R9606_107021.2	NM_001037666.3	652968	2.64	2.9	3.2	2.68	3.4	2.69	4.57	5.05	4.95	3.81	4.84	4.44	76	83	93	74	91	75	2.91333	2.92333	4.85667	4.36333	84	80
R9606_96441.1	XM_017028008.1	63908	0.25	0.21	0	0	0	0.44	0.43	0.37	0	0	0	0.72	19.83	16.92	0	0	0	33.83	0.153333	0.146667	0.266667	0.24	12.25	11.2767
R9606_23775.1	NM_001270639.2	126119	37.44	31.8	47.82	67.23	73.07	28.85	64.8	55.34	73.92	95.75	104.18	47.66	582.49	492	751.2	1004.21	1058.7	435.58	39.02	56.3833	64.6867	82.53	608.563	832.83
R9606_87137.5	NM_025215.6	80324	0.22	0.09	0	0	0.73	0.14	0.38	0.15	0	0	1.03	0.23	17.17	6.91	0	0	53.44	10.68	0.103333	0.29	0.176667	0.42	8.02667	21.3733
R9606_17488.1	XM_990000172.1	83901	0	0	0	0	0.06	0	0	0	0	0	0.08	0	0	0	0	0	1	0	0	0.02	0	0.0266667	0	0.333333
R9606_95938.1	NM_001153635.1	60592	2.29	0	0	0	7.76	0	3.96	0	0	0	11.07	0	82.34	0	0	0	259.88	0	0.763333	2.58667	1.32	3.69	27.4467	86.6267
R9606_24250.2	NM_001135041.2	1639	3.24	0	4.17	44.88	100.28	28.19	5.61	0	6.45	63.93	142.97	46.57	263.34	0	342.43	3500.88	7586.66	2222.4	2.47	57.7833	4.02	84.49	201.923	4436.65
R9606_131970.2	NM_207321.2	142827	0	0	0	0	0.03	0	0	0	0	0	0.05	0	0	0	0	0	1	0	0	0.01	0	0.0166667	0	0.333333
R9606_78758.1	NM_001352726.2	5747	0	0	0	0.17	0	0	0	0	0	0.25	0	0	0	0	0	16.25	0	0	0	0.0566667	0	0.0833333	0	5.41667
R9606_411501.1	NM_001367753.1	27342	0	1.06	0.27	0	0	0	0	1.84	0.42	0	0	0	0	71.71	18.88	0	0	0	0.443333	0	0.753333	0	30.1967	0
R9606_48881.1	NM_001329135.1	51143	1.1	1.9	0.88	18.41	33.45	7.53	1.91	3.31	1.36	26.22	47.69	12.45	47.17	80.8	38.01	755.51	1331.79	312.54	1.29333	19.7967	2.19333	28.7867	55.3267	799.947
R9606_145967.2	XM_017013624.2	55790	0	0	0	0	0	0	0	0	0	0	0	0	0.04	0	0	0	0	0	0	0	0	0	0.0133333	0
R9606_120657.2	XM_017000271.2	127018	0.09	0.1	0.03	0.02	0	0.09	0.16	0.18	0.05	0.03	0	0.16	11.47	12.62	3.81	2.57	0	11.35	0.0733333	0.0366667	0.13	0.0633333	9.3	4.64
R9606_29691.2	XM_011532479.2	10574	1	1.01	0.72	0	1.5	0	1.73	1.76	1.11	0	2.14	0	35.69	35.9	25.86	0	49.94	0	0.91	0.5	1.53333	0.713333	32.4833	16.6467
R9606_56262.1	NM_001306214.1	7060	0	0.03	0.05	0	0.05	0	0	0.06	0.08	0	0.08	0	0	2	3	0	3	0	0.0266667	0.0166667	0.0466667	0.0266667	1.66667	1
R9606_50681.2	XM_017018375.2	81846	2.19	1.12	0.57	1.53	0.34	2.42	3.79	1.96	0.88	2.17	0.48	3.99	314.16	160.6	82.1	210.36	45.24	336.92	1.29333	1.43	2.21	2.21333	185.62	197.507
R9606_59962.1	XM_017011052.1	55809	0.68	0.71	0.46	0.47	0	0	1.18	1.23	0.71	0.67	0	0	104.44	108.08	71.54	69.47	0	0	0.616667	0.156667	1.04	0.223333	94.6867	23.1567
R9606_155986.2	XM_011533366.2	132141	0.2	0	0	0	0	0	0.35	0	0	0	0	0	2	0	0	0	0	0	0.0666667	0	0.116667	0	0.666667	0
R9606_41695.3	NM_025232.4	80346	25.12	24.04	31.18	29.11	30.12	24.77	43.47	41.84	48.19	41.45	42.94	40.92	804.96	766.2	1008.85	895.57	898.85	770.32	26.78	28	44.5	41.77	860.003	854.913
R9606_41676.3	NM_022652.4	1848	0.18	0.17	0.39	0	32.35	0	0.32	0.3	0.6	0	46.12	0	11.48	10.82	24.45	0.04	1874.76	0	0.246667	10.7833	0.406667	15.3733	15.5833	624.933
R9606_110912.2	XM_017008145.2	323	0	0.59	0	0	0	0.28	0	1.03	0	0	0	0.47	0	71.12	0	0	0	33.27	0.196667	0.0933333	0.343333	0.156667	23.7067	11.09
R9606_31400.1	XM_017009366.1	285596	0.09	0.04	0	0.05	0.09	0.13	0.16	0.07	0	0.08	0.13	0.22	8.77	4	0	4.91	7.99	12.64	0.0433333	0.09	0.0766667	0.143333	4.25667	8.51333
R9606_114538.1	XM_024453711.1	644974	0.98	1.15	0.93	0.78	1.42	0.81	1.7	2	1.44	1.11	2.03	1.33	12.62	14.67	12.07	9.63	16.98	10.05	1.02	1.00333	1.71333	1.49	13.12	12.22
R9606_132934.1	XM_017015410.1	107987125	0	0.01	0.04	0.04	0.07	0	0	0.02	0.06	0.05	0.1	0	0	1.21	3.34	3.37	5.78	0	0.0166667	0.0366667	0.0266667	0.05	1.51667	3.05
R9606_49189.1	NM_001346688.1	104	0	0	0.42	0	0	0.3	0	0	0.65	0	0	0.5	0	0.04	27.34	0	0	18.99	0.14	0.1	0.216667	0.166667	9.12667	6.33
R9606_107872.2	XM_011510223.2	9910	0.03	0	0	0	0.12	0.08	0.06	0	0	0	0.17	0.14	4.07	0	0	0	14.21	10.12	0.01	0.0666667	0.02	0.103333	1.35667	8.11
R9606_75797.2	XM_017023650.2	780776	0	0	0.07	0.09	0	0.12	0	0	0.11	0.12	0	0.19	0	0	5.72	6.49	0	8.86	0.0233333	0.07	0.0366667	0.103333	1.90667	5.11667
R9606_6781.1	NM_001321758.2	84529	2.26	0	0	0	0	0	3.91	0	0	0	0	0	121.52	0.07	0	0	0	0	0.753333	0	1.30333	0	40.53	0
R9606_10877.1	XM_024449822.1	79830	0.09	0	0	0	0	0	0.16	0	0	0	0	0	8.46	0	0	0	0	0	0.03	0	0.0533333	0	2.82	0
R9606_412665.1	NM_001370320.1	23410	0	0.61	0.35	0	0.29	0.3	0	1.06	0.54	0	0.41	0.5	0	33.51	19.53	0	14.62	16.08	0.32	0.196667	0.533333	0.303333	17.68	10.2333
R9606_87988.1	XM_024454386.1	1729	0	0	0	0	0.14	0.13	0	0	0	0	0.2	0.22	0	0	0	0	16.57	16.39	0	0.09	0	0.14	0	10.9867
R9606_85959.1	XM_017016087.1	27343	1.07	1.57	0.04	0.35	1.81	0.61	1.85	2.73	0.07	0.5	2.58	1.01	37.95	55.44	1.55	11.96	59.74	21.12	0.893333	0.923333	1.55	1.36333	31.6467	30.94
R9606_18307.1	NM_001353646.1	65110	5.72	6.56	8.87	0.03	0	0	9.9	11.41	13.71	0.04	0	0	236.44	269.53	370.21	1.07	0	0	7.05	0.01	11.6733	0.0133333	292.06	0.356667
R9606_114100.1	NM_001320748.2	905	0	0	0	0.34	0	0	0	0	0	0.49	0	0	0	0	0	45.6	0	0	0	0.113333	0	0.163333	0	15.2
R9606_140357.1	NM_001113381.1	5999	37.84	35.94	27.78	10.35	4.2	11.52	65.48	62.55	42.95	14.74	5.99	19.04	2155.79	2036.54	1598.4	565.99	222.78	637.15	33.8533	8.69	56.9933	13.2567	1930.24	475.307
R9606_90719.1	NM_001198900.1	55249	0	0	2.38	0	0	1.13	0	0	3.69	0	0	1.87	0.11	0	126.35	0	0	57.53	0.793333	0.376667	1.23	0.623333	42.1533	19.1767
R9606_134802.2	XM_011513051.2	57577	0	0	0.05	0.05	0.02	0.02	0	0	0.07	0.07	0.03	0.03	0	0	6.1	6.12	2.13	2.16	0.0166667	0.03	0.0233333	0.0433333	2.03333	3.47
R9606_100187.4	NM_001969.5	1983	47.64	46.77	40.84	34.06	45.13	46.01	82.45	81.4	63.13	48.51	64.34	76.01	5344.85	5218.38	4626.67	3668.79	4715	5009.75	45.0833	41.7333	75.66	62.9533	5063.3	4464.51
R9606_82322.1	NM_001284352.2	57535	0.09	0.13	0.07	0.22	0.19	0	0.15	0.22	0.11	0.31	0.27	0	11.7	16.87	9.41	28.15	23.89	0	0.0966667	0.136667	0.16	0.193333	12.66	17.3467
[truncated: 72,774 more rows]
